# Supplementary material for: Co-isolation of genetically distinct Burkholderia pseudomallei strains from a single patient in North Queensland
Source: PLoS One. 2025 Dec 18;20(12):e0338333. doi: 10.1371/journal.pone.0338333 (PMC12714287; doi:10.1371/journal.pone.0338333)
Supplement: S2 Table — (XLSX) [file pone.0338333.s007.xlsx]

## Sheet: Table S2
S2 Table. Bp isolates used to generate MLST phylogenic tree
ID	isolate	country	region	year	source	ace	gltB	gmhD	lepA	lipA	narK	ndh	ST
7631	TSV292_1 Rough	Australia	Queensland	2018	human	1	12	13	4	8	2	1	2319
7519	TSV292_2 Smooth	Australia	Queensland	2018	human	15	2	13	2	8	2	11
