# Supplementary material for: Co-isolation of genetically distinct Burkholderia pseudomallei strains from a single patient in North Queensland
Source: PLoS One. 2025 Dec 18;20(12):e0338333. doi: 10.1371/journal.pone.0338333 (PMC12714287; doi:10.1371/journal.pone.0338333)
Supplement: S3 Table — (XLSX) [file pone.0338333.s008.xlsx]

## Sheet: Table S3
S3 Table. Genomic regions differences between TSV292_1 (rough) and TSV292_2 9smooth) isolates
Sequence Name	Locus_tag	Gene	Product	Genomic Island prediction
TSV292_R_contig_1 extraction	TSV292_R_RS__00498	tnp	IS3 family transposase ORF B	yes
	TSV292_R_RS__00499	tnp	IS3 family IS407 transposase ORF A
	TSV292_R_RS__00500		DNA cytosine methyltransferase
	TSV292_R_RS__00501		TIGR02391 family protein
	TSV292_R_RS__00502		site-specific integrase
	TSV292_R_RS__00503		IS3 family transposase
	TSV292_R_RS__00504	insO	IS3 family transposase
	TSV292_R_RS__00505		hypothetical protein
TSV292_R_contig_1 extraction 2	TSV292_R_RS__01555	tnp	IS3 family ISBvi7 transposase ORF A	Yes
	TSV292_R_RS__01556		hypothetical protein
	TSV292_R_RS__01557	istA	IS21 family transposase
	TSV292_R_RS__01558		IS66 family transposase zinc-finger binding domain-containing protein
	TSV292_R_RS__01559	ltrA	group II intron reverse transcriptase/maturase
	TSV292_R_RS__01560	tnpC	IS66 family transposase
	TSV292_R_RS__01561		Integrase core domain-containing protein
	TSV292_R_RS__01562		IS3 family transposase
	TSV292_R_RS__01563		Transposase
	TSV292_R_RS__01564	tnp	IS3 family IS407 transposase ORF A
	TSV292_R_RS__01565	bpaA	BpaA
	TSV292_R_RS__01566		hypothetical protein
	TSV292_R_RS__01567		hypothetical protein
	TSV292_R_RS__01568	bpaC	BpaC
	TSV292_R_RS__01569		peptidyl-prolyl cis-trans isomerase
	TSV292_R_RS__01570		Do family serine endopeptidase
	TSV292_R_RS__01571		IS element transposase
	TSV292_R_RS__01572		Glutamyl-tRNA synthetase protein
	TSV292_R_RS__01573	tnp	IS3 family transposase ORF B
	TSV292_R_RS__01574		hypothetical protein
	TSV292_R_RS__01575		Two component system, response regulator
	TSV292_R_RS__01576	tnpB	IS66 family insertion sequence element accessoryprotein TnpB
	TSV292_R_RS__01577		Transposase
	TSV292_R_RS__01578		hypothetical protein
	TSV292_R_RS__01579		Transposase IS66 family protein
	TSV292_R_RS__01580		IS3 family transposase
	TSV292_R_RS__01581	insO	IS3 family transposase
	TSV292_R_RS__01582		Exported protein
	TSV292_R_RS__01583		Lipoprotein
	TSV292_R_RS__01584		alpha/beta hydrolase family protein
	TSV292_R_RS__01585		AAA family ATPase
	TSV292_R_RS__01586		hypothetical protein
	TSV292_R_RS__01587		transposase
	TSV292_R_RS__01588		IS110 family transposase
	TSV292_R_RS__01589		Mutator family transposase
	TSV292_R_RS__01590		Mutator family transposase
	TSV292_R_RS__01591	insO	IS3 family transposase
	TSV292_R_RS__01592		IS3 family transposase
	TSV292_R_RS__01593		ATP-binding protein
	TSV292_R_RS__01594		hypothetical protein
	TSV292_R_RS__01595		transposase
	TSV292_R_RS__01596	tnpB	IS66 family insertion sequence element accessoryprotein TnpB
	TSV292_R_RS__01597		IS66 family transposase zinc-finger binding domain-containing protein
	TSV292_R_RS__01598	ltrA	group II intron reverse transcriptase/maturase
	TSV292_R_RS__01599	tnpC	IS66 family transposase
	TSV292_R_RS__01600		Putative secreted protein
	TSV292_R_RS__01601		transposase
	TSV292_R_RS__01602	tnp	IS3 family transposase ORF B
	TSV292_R_RS__01603	tnp	IS3 family transposase ORF B
	TSV292_R_RS__01604	tnp	IS3 family IS407 transposase ORF A
TSV292_R_contig_1 extraction 3	TSV292_R_RS__02306		IS21 family transposase
	TSV292_R_RS__02307		Late control protein
	TSV292_R_RS__02308		Fels-2 prophage protein
	TSV292_R_RS__02309		Tail length tape-measure protein
	TSV292_R_RS__02310		Phage tail protein
	TSV292_R_RS__02311		phage major tail tube protein
	TSV292_R_RS__02312		Gp21
	TSV292_R_RS__02313		Phage tail protein
	TSV292_R_RS__02314		Phage tail protein
	TSV292_R_RS__02315		phage tail protein I
	TSV292_R_RS__02316		Bacteriophage baseplate assembly protein J
	TSV292_R_RS__02317		Phage baseplate assembly protein
	TSV292_R_RS__02318		Phage baseplate assembly protein
	TSV292_R_RS__02319		Methyltransferase
	TSV292_R_RS__02320		phage virion morphogenesis protein
	TSV292_R_RS__02321		Phage tail completion protein
	TSV292_R_RS__02322	lysB	Rz-like lysis system protein LysB
	TSV292_R_RS__02323		Peptidoglycan-binding protein
	TSV292_R_RS__02324		Phage holin family protein
	TSV292_R_RS__02325		Phage holin
	TSV292_R_RS__02326		Phage tail protein
	TSV292_R_RS__02327		Bacteriophage protein
	TSV292_R_RS__02328		head completion/stabilization protein
	TSV292_R_RS__02329		Terminase small subunit
	TSV292_R_RS__02330		phage major capsid protein, P2 family
	TSV292_R_RS__02331		GPO family capsid scaffolding protein
	TSV292_R_RS__02332		Bacteriophage terminase, ATPase subunit
	TSV292_R_RS__02333		phage portal protein
	TSV292_R_RS__02334		Phage DNA-binding protein
	TSV292_R_RS__02335		Gp7, putative addiction module killer protein
	TSV292_R_RS__02336	bcsS	cellulose biosynthesis protein BcsS
	TSV292_R_RS__02337	pilZ	PilZ domain protein
	TSV292_R_RS__02338		GGDEF domain-containing protein
	TSV292_R_RS__02339		Hypothetical bacteriophage-acquired protein
	TSV292_R_RS__02340		Hypothetical bacteriophage replication protein
	TSV292_R_RS__02341		hypothetical protein
	TSV292_R_RS__02342		hypothetical protein	yes
	TSV292_R_RS__02343		hypothetical protein
	TSV292_R_RS__02344		Lipoprotein
	TSV292_R_RS__02345		Nonstructural protein
	TSV292_R_RS__02346		hypothetical protein
	TSV292_R_RS__02347		hypothetical protein
	TSV292_R_RS__02348		HTH cro/C1-type domain-containing protein
TSV292_R_contig_2 extraction	TSV292_R_RS__04563		IS3 family transposase	yes
	TSV292_R_RS__04564	insO	IS3 family transposase
	TSV292_R_RS__04565		DUF2971 domain-containing protein
	TSV292_R_RS__04566		hypothetical protein
	TSV292_R_RS__04567		Tetratricopeptide repeat protein
	TSV292_R_RS__04568		hypothetical protein
	TSV292_R_RS__04569	tnp	IS3 family IS407 transposase ORF A
	TSV292_R_RS__04570	tnp	IS3 family transposase ORF B
	TSV292_R_RS__04571		hypothetical protein
	TSV292_R_RS__04572		hypothetical protein
	TSV292_R_RS__04573		Acetylase
	TSV292_R_RS__04574		helix-turn-helix domain-containing protein
	TSV292_R_RS__04575		Type I restriction endonuclease subunit M
	TSV292_R_RS__04576		Plasmid related protein
	TSV292_R_RS__04577		DUF4942 domain-containing protein
	TSV292_R_RS__04578		Twin-arginine translocation pathway signal protein
	TSV292_R_RS__04579		phage capsid protein
	TSV292_R_RS__04580		DUF2789 domain-containing protein
	TSV292_R_RS__04581		Putative phage-type endonuclease domain protein
	TSV292_R_RS__04582		Transposase
	TSV292_R_RS__04583		DUF932 domain-containing protein
	TSV292_R_RS__04584		Glycine zipper domain-containing protein
	TSV292_R_RS__04585		Type VI secretion system Vgr family protein
	TSV292_R_RS__04586		DUF4123 domain-containing protein
	TSV292_R_RS__04587	vasX	Toxin VasX N-terminal region domain-containing protein
	TSV292_R_RS__04588		putative type VI secretion system effector
	TSV292_R_RS__04589	tssF	type VI secretion system baseplate subunit TssF
	TSV292_R_RS__04590		Zinc-ribbon domain-containing protein
	TSV292_R_RS__04591	tnp	IS3 family ISBps2 transposase ORF A
	TSV292_R_RS__04592	tnp	IS3 family transposase
	TSV292_R_RS__04593		Fis family transcriptional regulator
	TSV292_R_RS__04594		beta family protein
	TSV292_R_RS__04595		sce7726 family protein
TSV292_R_contig_2 extraction 2	TSV292_R_RS__04617		hypothetical protein	yes
	TSV292_R_RS__04618		hypothetical protein
	TSV292_R_RS__04619		hypothetical protein
	TSV292_R_RS__04620		TMhelix containing protein
	TSV292_R_RS__04621		TtsA-like Glycoside hydrolase family 108 domain-containing protein
	TSV292_R_RS__04622		hypothetical protein
	TSV292_R_RS__04623		hypothetical protein
	TSV292_R_RS__04624		discoidin domain-containing protein
	TSV292_R_RS__04625		Tail fiber protein
	TSV292_R_RS__04626		hypothetical protein
	TSV292_R_RS__04627		Calx-beta domain-containing protein
	TSV292_R_RS__04628		Tip attachment protein J domain-containing protein
	TSV292_R_RS__04629		NlpC/P60 family protein
	TSV292_R_RS__04630		DUF2163 domain-containing protein
	TSV292_R_RS__04631		DUF2460 domain-containing protein
	TSV292_R_RS__04632		Phage tail tape measure protein
	TSV292_R_RS__04633		DUF4035 domain-containing protein
	TSV292_R_RS__04634		Phage tail protein
	TSV292_R_RS__04635		phage tail tube protein
	TSV292_R_RS__04636		DUF3168 domain-containing protein
	TSV292_R_RS__04637		HK97 gp10 family phage protein
	TSV292_R_RS__04638		phage head closure protein
	TSV292_R_RS__04639		phage head-tail connector protein
	TSV292_R_RS__04640		Phage tail protein
	TSV292_R_RS__04641		phage major capsid protein
	TSV292_R_RS__04642		S49 family peptidase
	TSV292_R_RS__04643		phage portal protein
	TSV292_R_RS__04644		hypothetical protein
	TSV292_R_RS__04645		terminase large subunit
	TSV292_R_RS__04646		Phage terminase small subunit P27 family
	TSV292_R_RS__04647		hypothetical protein
	TSV292_R_RS__04648		hypothetical protein
	TSV292_R_RS__04649		DUF4417 domain-containing protein
	TSV292_R_RS__04650	yajD	Putative HNH nuclease YajD
	TSV292_R_RS__04651		hypothetical protein
	TSV292_R_RS__04652		Fibronectin type III domain-containing protein
	TSV292_R_RS__04653	ykgJ	YkgJ family cysteine cluster protein
	TSV292_R_RS__04654		hypothetical protein
	TSV292_R_RS__04655		hypothetical protein
	TSV292_R_RS__04656		hypothetical protein
	TSV292_R_RS__04657		hypothetical protein
	TSV292_R_RS__04658		H-NS histone family protein
	TSV292_R_RS__04659		hypothetical protein
	TSV292_R_RS__04660		DUF551 domain-containing protein
	TSV292_R_RS__04661		hypothetical protein
	TSV292_R_RS__04662		hypothetical protein
	TSV292_R_RS__04663		Exonuclease V subunit gamma
	TSV292_R_RS__04664	rusA	RusA family crossover junction endodeoxyribonuclease
	TSV292_R_RS__04665		hypothetical protein
	TSV292_R_RS__04666		hypothetical protein
	TSV292_R_RS__04667		hypothetical protein
	TSV292_R_RS__04668		hypothetical protein
	TSV292_R_RS__04669		lambda-exonuclease family protein
	TSV292_R_RS__04670		Phage recombination protein Bet
	TSV292_R_RS__04671		hypothetical protein
	TSV292_R_RS__04672		hypothetical protein
	TSV292_R_RS__04673		hypothetical protein
	TSV292_R_RS__04674		hypothetical protein
	TSV292_R_RS__04675		DUF2325 domain-containing protein
	TSV292_R_RS__04676		hypothetical protein
	TSV292_R_RS__04677		hypothetical protein
	TSV292_R_RS__04678		DNA-binding protein
	TSV292_R_RS__04679		site-specific integrase
TSV292_R_contig_2 extraction 3	TSV292_R_RS__03250		DUF3127 domain-containing protein	yes
	TSV292_R_RS__03251		Type III restriction enzyme
	TSV292_R_RS__03252		site-specific DNA-methyltransferase
	TSV292_R_RS__03253		Helicase-like protein
	TSV292_R_RS__03254		Piwi domain-containing protein
	TSV292_R_RS__03255		TIR domain-containing protein
	TSV292_R_RS__03256		WYL domain-containing protein
	TSV292_R_RS__03257		Heme exporter protein D
	TSV292_R_RS__03258		Glycine zipper domain-containing protein
	TSV292_R_RS__03259		DUF932 domain-containing protein
	TSV292_R_RS__03260	yqaJ	YqaJ viral recombinase family protein
	TSV292_R_RS__03261		phage capsid protein
	TSV292_R_RS__03262		DUF4407 domain-containing protein
	TSV292_R_RS__03263		hypothetical protein
	TSV292_R_RS__03264		Plasmid related protein
	TSV292_R_RS__03265		Plasmid related protein
	TSV292_R_RS__03266		restriction endonuclease
	TSV292_R_RS__03267		DUF3800 domain-containing protein
	TSV292_R_RS__03268		XRE family transcriptional regulator
	TSV292_R_RS__03269		Lipoprotein
	TSV292_R_RS__03270		Cell wall surface anchor family protein, putative
	TSV292_R_RS__03271		Fungal lipase-type domain-containing protein
	TSV292_R_RS__03272		hypothetical protein
	TSV292_R_RS__03273		hypothetical protein
	TSV292_R_RS__03274		inovirus-type Gp2 protein
	TSV292_R_RS__03275		hypothetical protein
	TSV292_R_RS__03276		DUF3987 domain-containing protein
	TSV292_R_RS__03277		hypothetical protein
	TSV292_R_RS__03278		hypothetical protein
	TSV292_R_RS__03279	alpA	AlpA family transcriptional regulator
	TSV292_R_RS__03280	insO	IS3 family transposase
	TSV292_R_RS__03281		IS3 family transposase
	TSV292_R_RS__03282		hypothetical protein
	TSV292_R_RS__03283		Integrase
TSV292_R_contig_2 extraction 4	TSV292_R_RS__03509	brnA	BrnA antitoxin family protein	yes
	TSV292_R_RS__03510		Gp30
	TSV292_R_RS__03511		Gp29
	TSV292_R_RS__03512		PAAR domain-containing protein
	TSV292_R_RS__03513		PIN like domain-containing protein
	TSV292_R_RS__03514		Site-specific recombinase, phage integrase family
	TSV292_R_RS__03515	trnR	tRNA-Arg(ccg)
	TSV292_R_RS__03516		Replication-associated protein ORF2/G2P
	TSV292_R_RS__03517		hypothetical protein
	TSV292_R_RS__03518		hypothetical protein
	TSV292_R_RS__03519		hypothetical protein
	TSV292_R_RS__03520	tnp	IS3 family ISBps2 transposase ORF A
	TSV292_R_RS__03521	tnp	IS3 family transposase
	TSV292_R_RS__03522		hypothetical protein
	TSV292_R_RS__03523		hypothetical protein
	TSV292_R_RS__03524		DNA invertase
	TSV292_R_RS__03525		Methyltransferase
	TSV292_R_RS__03526		hypothetical protein
	TSV292_R_RS__03527		hypothetical protein
	TSV292_R_RS__03528		putative HKD family nuclease
	TSV292_R_RS__03529		hypothetical protein
	TSV292_R_RS__03530		hypothetical protein
	TSV292_R_RS__03531		GIY-YIG nuclease family protein
	TSV292_R_RS__03532		site-specific integrase
TSV292_S_contig_1 extraction (reversed)	TSV292_RS__11135		C4-dicarboxylate anaerobic carrier family protein	yes
	TSV292_RS__11140	iclR	IclR family transcriptional regulator
	TSV292_RS__11145		N-formylglutamate amidohydrolase
	TSV292_RS__11150
	TSV292_RS__11150		Gram-negative porin family protein
	TSV292_RS__11155	tetR	TetR family transcriptional regulator
	TSV292_RS__11160		Dehydratase
	TSV292_RS__11165		Enoyl-CoA hydratase
	TSV292_RS__11170		OB-aCoA-assoc domain-containing protein
	TSV292_RS__11175		Thiolase
	TSV292_RS__11180		AMP-binding enzyme family protein
	TSV292_RS__11185		Carnitine dehydratase
	TSV292_RS__11190		CoA-transferase III family protein
	TSV292_RS__11195		Ferritin-like domain-containing protein
	TSV292_RS__11200		2Fe-2S iron-sulfur cluster binding domain-containing protein
	TSV292_RS__11205		2-oxoacid ferredoxin oxidoreductase
	TSV292_RS__11210
	TSV292_RS__11210		Receptor ligand binding region family protein
	TSV292_RS__11215		YCII domain-containing protein
	TSV292_RS__11220		Histidinol-phosphate aminotransferase
	TSV292_RS__11225		SDR family oxidoreductase
	TSV292_RS__11230		PNPLA domain-containing protein
	TSV292_RS__11235		Transposase family protein
	TSV292_RS__11240		Glycosyl hydrolases related to GH101 family, GHL1-GHL3
	TSV292_RS__11245		Histidinol-phosphate aminotransferase
	TSV292_RS__11250		Acyl-coenzyme A:6-aminopenicillanic acid acyl-transferase
	TSV292_RS__11255		Hydrolase
	TSV292_RS__11260		MFS transporter
	TSV292_RS__11265	lysR	Bacterial regulatory helix-turn-helix, lysR family protein
	TSV292_RS__11270		MmgE/PrpD family protein
	TSV292_RS__11275		Peptidase M20/M25/M40 family protein
	TSV292_RS__11280		Sugar (And other) transporter family protein
	TSV292_RS__11285	iclR	IclR family transcriptional regulator
	TSV292_RS__11290		ABC transporter
	TSV292_RS__11295
	TSV292_RS__11295		Bacterial extracellular solute-binding family protein
	TSV292_RS__11300		Binding--dependent transport system inner membrane component family protein
	TSV292_RS__11305		Carbohydrate ABC transporter permease
	TSV292_RS__11310		Mandelate racemase/muconate lactonizing enzyme family protein
	TSV292_RS__11315		L-rhamnose mutarotase
	TSV292_RS__11320		Hydrolase
	TSV292_RS__11325	uxaA	Hydrolase, UxaA family domain protein
	TSV292_RS__11330		GD-AH-C domain-containing protein
	TSV292_RS__11335		Pyridoxal 4-dehydrogenase
	TSV292_RS__11340		Amidohydrolase family superfamily
	TSV292_RS__11345		2-(S)-hydroxypropyl-CoM dehydrogenase
	TSV292_RS__11350		ureidoglycolate lyase
	TSV292_RS__11355
	TSV292_RS__11355		Porin
	TSV292_RS__11360		Transposase DDE domain protein
TSV292_S_contig_1 extraction (reversed) 2	TSV292_RS__07630		Capsula synthesis response regulator transcription regulator protein
	TSV292_RS__07635		histidine kinase
	TSV292_RS__07640		Glycosyltransferase
	TSV292_RS__07645		tRNA-ribosyltransferase
	TSV292_RS__07650		Methyltransf-25 domain-containing protein
	TSV292_RS__07655		HAD phosphoserine phosphatase-like hydrolase, IBfamily protein
	TSV292_RS__07660		NTP-transf-3 domain-containing protein
	TSV292_RS__07665		CDP-Glycerol:Poly(Glycerophosphate) glycerophosphotransferase
	TSV292_RS__07670	lafA	Flagellin
	TSV292_RS__07675	motA	flagellar motor stator protein MotA
	TSV292_RS__07680	lafU	Chemotaxis LafU protein
	TSV292_RS__07685		Response regulator
	TSV292_RS__07690		histidine kinase
	TSV292_RS__07695	cheW	Chemotaxis protein CheW
	TSV292_RS__07700		Methyl-accepting chemotaxis protein
	TSV292_RS__07705		Chemotaxis protein methyltransferase
	TSV292_RS__07710	cheD2	putative chemoreceptor glutamine deamidase CheD 2
	TSV292_RS__07715	cheB2	Protein-glutamate methylesterase/protein-glutamine glutaminase 2
	TSV292_RS__07720	cheB3	Protein-glutamate methylesterase/protein-glutamine glutaminase 3
	TSV292_RS__07725	flhA	Flagellar biosynthesis protein FlhA
	TSV292_RS__07730	flhB	Flagellar type III secretion system protein FlhB
	TSV292_RS__07735	fliR	Flagellar biosynthetic protein FliR, putative
	TSV292_RS__07740	fliQ	Flagellar biosynthetic protein FliQ
	TSV292_RS__07745	fliP	Flagellar biosynthetic protein FliP
	TSV292_RS__07750	fliN	Flagellar motor switch protein FliN
	TSV292_RS__07755		FliMN-C domain-containing protein
	TSV292_RS__07760		Transposase
	TSV292_RS__07765	fliE	Flagellar hook-basal body complex protein FliE
	TSV292_RS__07770	fliF	flagellar basal-body MS-ring/collar protein FliF
	TSV292_RS__07775	fliG	Flagellar motor switch protein FliG
	TSV292_RS__07780	fliH	flagellar assembly protein FliH
	TSV292_RS__07785	fliI	flagellar protein export ATPase FliI
	TSV292_RS__07790	fliJ	Flagellar FliJ protein
	TSV292_RS__07795		Flagellar hook-associated protein 2
	TSV292_RS__07800	fliS	flagellar export chaperone FliS
	TSV292_RS__07805		Histidine kinase
	TSV292_RS__07810		Putative flagellar hook-length control protein
	TSV292_RS__07815		Flagellar basal body-associated protein
	TSV292_RS__07820		RNA polymerase sigma factor
	TSV292_RS__07825	flgM	flagellar biosynthesis anti-sigma factor FlgM
	TSV292_RS__07830	flgN	Flagellar protein FlgN
	TSV292_RS__07835	flgJ	Flagellar protein FlgJ
	TSV292_RS__07840
	TSV292_RS__07840	flgA	Flagella basal body P-ring formation protein FlgA
	TSV292_RS__07845	flgB	flagellar basal body rod protein FlgB
	TSV292_RS__07850	flgC	flagellar basal body rod protein FlgC
	TSV292_RS__07855	flgD	Basal-body rod modification protein FlgD
	TSV292_RS__07860	flgE	Flagellar hook protein FlgE
	TSV292_RS__07865	flgF	Flagellar basal body protein
	TSV292_RS__07870	flgG	flagellar basal-body rod protein FlgG
	TSV292_RS__07875
	TSV292_RS__07875	flgH	flagellar basal body L-ring protein FlgH
	TSV292_RS__07880	flgI2	Flagellar P-ring protein 2
	TSV292_RS__07885		Peptidoglycan hydrolase
	TSV292_RS__07890	flgK	flagellar hook-associated protein FlgK
	TSV292_RS__07895	flgL	flagellar hook-associated protein FlgL
	TSV292_RS__07900		Flagellar hook-associated protein 3
	TSV292_RS__07905		OmpR/PhoB-type domain-containing protein
	TSV292_RS__07910		Tail assembly chaperone
TSV292_S_contig_1 extraction (reversed) 3	TSV292_RS__03895		Methyltranfer-dom domain-containing protein	yes
	TSV292_RS__03900		Acyltransferase family protein
	TSV292_RS__03905	tnp	IS3 family transposase
	TSV292_RS__03910	tnp	IS3 family IS407 transposase ORF A
	TSV292_RS__03915		Restriction endonuclease subunit R
	TSV292_RS__03920		AAA-13 domain-containing protein
	TSV292_RS__03925		DUF4236 domain-containing protein
	TSV292_RS__03930		DNA helicase
	TSV292_RS__03935	Betaproteobacteria-1	Betaproteobacteria-1 RNA
	TSV292_RS__03940		DUF6471 domain-containing protein
	TSV292_RS__03945		Tn7-Tnp-TnsA-N domain-containing protein
	TSV292_RS__03950		DUF2486 domain-containing protein
TSV292_S_contig_1 extraction (reversed) 4	TSV292_RS__02985		Secreted protein	yes
	TSV292_RS__02990
	TSV292_RS__02990		Lipoprotein
	TSV292_RS__02995		DUF3552 domain-containing protein
	TSV292_RS__03000		Mannosyl-glycoendo-beta-N-acetylglucosaminidase family protein
	TSV292_RS__03005		Holin
	TSV292_RS__03010		hypothetical protein
	TSV292_RS__03015		hypothetical protein
	TSV292_RS__03020		DNRLRE domain-containing protein
	TSV292_RS__03025		C1q domain protein
	TSV292_RS__03030		Phage tail family protein
	TSV292_RS__03035		NlpC/P60 family protein
	TSV292_RS__03040		Phage-BR0599 domain-containing protein
	TSV292_RS__03045		Minor tail protein
	TSV292_RS__03050		Pentapeptide repeats family protein
	TSV292_RS__03055		phage tail length tape measure family protein
	TSV292_RS__03060		hypothetical protein
	TSV292_RS__03065		Phage tail protein
	TSV292_RS__03070		Fe-dep-repr-C domain-containing protein
	TSV292_RS__03075		Phage tail protein
	TSV292_RS__03080		DUF3077 domain-containing protein
	TSV292_RS__03085		DUF3168 domain-containing protein
	TSV292_RS__03090		HK97 gp10 family phage protein
	TSV292_RS__03095		head-tail connector protein
	TSV292_RS__03100	abrB	AbrB family transcriptional regulator
	TSV292_RS__03105		T9SS type A sorting domain-containing protein
	TSV292_RS__03110		Phage major capsid protein
	TSV292_RS__03115		Mu-like prophage I protein
	TSV292_RS__03120		Phage-Mu-F domain-containing protein
	TSV292_RS__03125		Terminase-like family protein
	TSV292_RS__03130		Bacteriophage protein
	TSV292_RS__03135		phage capsid protein
	TSV292_RS__03140	tssA	Type VI secretion system protein TssA
	TSV292_RS__03145		Replication initiation protein
	TSV292_RS__03150		Conserved membrane protein
	TSV292_RS__03155	ninB	NinB protein
	TSV292_RS__03160		transposase
	TSV292_RS__03165		Proteasome subunit beta
	TSV292_RS__03170		Prophage protein
	TSV292_RS__03175		Cytochrome c domain-containing protein
	TSV292_RS__03180		Alpha/beta hydrolase
	TSV292_RS__03185		Mut7-C domain-containing protein
	TSV292_RS__03190		HTH-48 domain-containing protein
	TSV292_RS__03195	ruvC	Crossover junction endodeoxyribonuclease RuvC
	TSV292_RS__03200	dnaB	replicative DNA helicase
	TSV292_RS__03205		DNA methylase
	TSV292_RS__03210	mutL	DNA mismatch repair mutL domain protein
	TSV292_RS__03215		Phage protein
	TSV292_RS__03220		Carboxymuconolactone decarboxylase
	TSV292_RS__03225		Plasmid stabilization protein
	TSV292_RS__03230		Terminase small subunit
	TSV292_RS__03235		DUF2442 domain-containing protein
	TSV292_RS__03240
	TSV292_RS__03240		Lipoprotein
	TSV292_RS__03245		Exported protein
	TSV292_RS__03250		ANT domain-containing protein
	TSV292_RS__03255		Resolvase
	TSV292_RS__03260		DUF1566 domain-containing protein
	TSV292_RS__03265		Putative gp39
	TSV292_RS__03270		Bacteriophage protein
	TSV292_RS__03275		KTSC domain protein
	TSV292_RS__03280		Val-tRNA-synt-C domain-containing protein
	TSV292_RS__03285		Coatomer subunit zeta
	TSV292_RS__03290		ABC transporter permease
	TSV292_RS__03295		ERF superfamily protein
	TSV292_RS__03300		YqaJ-like viral recombinase domain protein
	TSV292_RS__03305		Prohead protease
	TSV292_RS__03310		DUF1566 domain-containing protein
	TSV292_RS__03315		DUF1566 domain-containing protein
	TSV292_RS__03320		Four helix bundle protein
	TSV292_RS__03325	RT-15	RT-15 RNA
	TSV292_RS__03330		Reverse transcriptase family protein
	TSV292_RS__03335		Peptide chain release factor N(5)-glutamine methyltransferase
	TSV292_RS__03340		Signal peptidase I
	TSV292_RS__03345		DNA cytosine methyltransferase
	TSV292_RS__03350		hypothetical protein
	TSV292_RS__03355	patD	Heterocyst frequency control protein PatD
	TSV292_RS__03360		Redox-active protein (C_GCAxxG_C_C)
	TSV292_RS__03365		hypothetical protein
	TSV292_RS__03370		Transposase
	TSV292_RS__03375		GNAT family N-acetyltransferase
	TSV292_RS__03380		DUF551 domain-containing protein
	TSV292_RS__03385		Prophage CP4-57 regulatory protein (AlpA)
	TSV292_RS__03390		Site-specific integrase
TSV292_S_contig_2 extraction	TSV292_RS__19825		DNA primase	yes
	TSV292_RS__19830		Helix-turn-helix family protein
	TSV292_RS__19835		hypothetical protein
	TSV292_RS__19840	murB	UDP-N-acetylmuramate dehydrogenase
	TSV292_RS__19845		Carbamoyltransferase family protein
	TSV292_RS__19850		HAD hydrolase, IA, variant 3 family protein
	TSV292_RS__19855		EPSP synthase family protein
	TSV292_RS__19860		Major Facilitator Superfamily protein
	TSV292_RS__19865		D-ala D-ala ligase family protein
	TSV292_RS__19870		Dioxygenase
	TSV292_RS__19875		Putative type I restriction-modification system methyltransferase subunit
	TSV292_RS__19880		Methyltransferase domain protein
	TSV292_RS__19885		hypothetical protein
	TSV292_RS__19890		Haemagg-act domain-containing protein
	TSV292_RS__19895		SMI1-KNR4 domain-containing protein
	TSV292_RS__19900		Pullulanase
	TSV292_RS__19905
	TSV292_RS__19905		POTRA domain-containing protein
	TSV292_RS__19910		SLT domain-containing protein
	TSV292_RS__19915
	TSV292_RS__19915		Lipoprotein
	TSV292_RS__19920		hypothetical protein
	TSV292_RS__19925		Integrase core domain protein
	TSV292_RS__15290		Abi-C domain-containing protein	yes
	TSV292_RS__15295		hypothetical protein
	TSV292_RS__15300		Integrase catalytic domain-containing protein
	TSV292_RS__15305		hypothetical protein
	TSV292_RS__15310	tetR	TetR family transcriptional regulator
	TSV292_RS__15315		DUF433 domain-containing protein
	TSV292_RS__15320		PIN-10 domain-containing protein
TSV292_S_contig_2 extraction 2	TSV292_RS__15455		inovirus-type Gp2 protein	yes
	TSV292_RS__15460		AAA family ATPase
	TSV292_RS__15465		DUF2384 domain-containing protein
	TSV292_RS__15470		SIR2 family protein
	TSV292_RS__15475		GIY-YIG nuclease family protein
	TSV292_RS__15480		Lantibiotic dehydratase
	TSV292_RS__15485		PLD phosphodiesterase domain-containing protein
	TSV292_RS__15490		DEAD/DEAH box helicase:Helicase, C-terminal
	TSV292_RS__15495		hypothetical protein
	TSV292_RS__15500		DUF4407 domain-containing protein
	TSV292_RS__15505		Phage capsid protein
	TSV292_RS__15510		Endonuclease
	TSV292_RS__15515		DUF932 domain-containing protein
	TSV292_RS__15520	traT	complement resistance protein TraT
	TSV292_RS__15525		ATP-binding protein
	TSV292_RS__15530		Type III restriction enzyme, res subunit
	TSV292_RS__15535		site-specific DNA-methyltransferase (adenine-specific)
	TSV292_RS__15540		DUF4391 domain-containing protein
	TSV292_RS__15545		DUF262 domain-containing protein
	TSV292_RS__15550		hypothetical protein
	TSV292_RS__15555		Helicase domain protein
	TSV292_RS__15560		DUF3396 domain-containing protein
	TSV292_RS__15565		VRR-NUC domain-containing protein
	TSV292_RS__15570		Zn-binding protein involved in type VI secretion
TSV292_S_contig_2 extraction 3	TSV292_RS__23635		Galactose oxidase-like protein	yes
	TSV292_RS__23640		H-NS histone family protein
	TSV292_RS__23645		TPR-REGION domain-containing protein
	TSV292_RS__23650		hypothetical protein
	TSV292_RS__23655		hypothetical protein
	TSV292_RS__23660		hypothetical protein
	TSV292_RS__23665		Putative chromosome segregation ATPase
	TSV292_RS__23670		Tash protein pest motif family
	TSV292_RS__23675		hypothetical protein
	TSV292_RS__23680		ATPase
	TSV292_RS__23685	ligA	LigA
	TSV292_RS__23690		Transposase family protein
	TSV292_RS__23695		DNA invertase
	TSV292_RS__23700		Cytospin-A
	TSV292_RS__23705		hypothetical protein
	TSV292_RS__23710		Site-specific recombinase, phage integrase family
	TSV292_RS__23715	gntR	Bacterial regulatory s, gntR family protein
	TSV292_RS__23720		Transposase IS116/IS110/IS902 family protein
	TSV292_RS__23725	orfB	ISDet2, transposase OrfB
TSV292_S_contig_2 extraction 4	TSV292_RS__26130		DUF3644 domain-containing protein	yes
	TSV292_RS__26135		hypothetical protein
	TSV292_RS__26140		PINc domain-containing protein
	TSV292_RS__26145		DNA binding, excisionase family domain protein
	TSV292_RS__26150		retron St85 family RNA-directed DNA polymerase
	TSV292_RS__26155		retron St85 family effector protein
	TSV292_RS__26160		PAAR domain-containing protein
	TSV292_RS__26165		DUF4123 domain-containing protein
	TSV292_RS__26170		Sigma70-r2 domain-containing protein
	TSV292_RS__26175		Tox-REase-5 domain-containing protein
	TSV292_RS__26180		Imm52 domain-containing protein
	TSV292_RS__26185		site-specific DNA-methyltransferase (adenine-specific)
	TSV292_RS__26190
	TSV292_RS__26190		Putative bacteriophage lysis protein
	TSV292_RS__26195
	TSV292_RS__26195		Lysozyme
	TSV292_RS__26200		Bacteriophage protein
	TSV292_RS__26205	tnp	ISL3-like element ISBma1 family transposase
	TSV292_RS__26210		CshA-NR2 domain-containing protein
	TSV292_RS__26215		Pyocin R2_PP, tail formation
	TSV292_RS__26220		Phage Tail Protein X
	TSV292_RS__26225		Phage P2 GpU family protein
	TSV292_RS__26230		Tail tape measure protein
	TSV292_RS__26235		Phage tail assembly protein
	TSV292_RS__26240		phage major tail tube protein
	TSV292_RS__26245		Phage tail sheath protein
	TSV292_RS__26250		Tail assembly chaperone
	TSV292_RS__26255		Gp26
	TSV292_RS__26260		phage tail protein I
	TSV292_RS__26265		Baseplate-J domain-containing protein
	TSV292_RS__26270		GPW/gp25 family protein
	TSV292_RS__26275		DUF982 domain-containing protein
	TSV292_RS__26280		Baseplate assembly protein V
	TSV292_RS__26285		Phage protein
	TSV292_RS__26290		Phage tail protein
	TSV292_RS__26295		Minor capsid protein
	TSV292_RS__26300		Major capsid protein E
	TSV292_RS__26305		Bacteriophage lambda head decoration protein D
	TSV292_RS__26310		ATP-dependent Clp protease proteolytic subunit
	TSV292_RS__26315		phage portal protein
	TSV292_RS__26320		GpW protein
	TSV292_RS__26325		Terminase
	TSV292_RS__26330		hypothetical protein
	TSV292_RS__26335		Transposase
	TSV292_RS__26340		Recombinase
	TSV292_RS__26345		Virulence-associated protein E
	TSV292_RS__26350	marR	MarR family transcriptional regulator
	TSV292_RS__26355		Type III secretion protein
	TSV292_RS__26360		CZB domain-containing protein
	TSV292_RS__26365		Putative repressor protein
	TSV292_RS__26370		MFS transporter
	TSV292_RS__26375		Beta-hexosaminidase
	TSV292_RS__26380	marR	MarR family transcriptional regulator
	TSV292_RS__26385		ACP synthase
	TSV292_RS__26390	parB	ParB domain-containing protein
	TSV292_RS__26395		Bacteriophage-related protein
	TSV292_RS__26400		Integrase
	TSV292_RS__26405		Prophage CP4-57 regulatory family protein
	TSV292_RS__26410		Alpha/beta hydrolase
TSV292_S_contig_2 extraction 5	TSV292_RS__26825	trnV	tRNA-Val(cac)
	TSV292_RS__26830		GNAT family N-acetyltransferase
	TSV292_RS__26835		Phage integrase family protein	yes
	TSV292_RS__26840		Bacteriophage-related protein
	TSV292_RS__26845		RHH-1 domain-containing protein
	TSV292_RS__26850
	TSV292_RS__26850		Bacterial type II and III secretion system family protein
	TSV292_RS__26855		Putative bacteriophage protein
	TSV292_RS__26860		DUF2523 domain-containing protein
	TSV292_RS__26865		Ntox44 domain-containing protein
	TSV292_RS__26870		Putative bacteriophage coat protein
	TSV292_RS__26875		Cellulose synthase
	TSV292_RS__26880	trnV	tRNA-Val(cac)
	TSV292_RS__26885		hypothetical protein
	TSV292_RS__26890		Addiction module antitoxin
	TSV292_RS__26895		DUF3509 domain-containing protein
TSV292_S_contig_2 extraction 6	TSV292_RS__14410			yes
	TSV292_RS__14410		Lipoprotein
	TSV292_RS__14415		CTD7 domain-containing protein
	TSV292_RS__14420		DUF3987 domain-containing protein
	TSV292_RS__14425		DUF3732 domain-containing protein
	TSV292_RS__14430		N-6 DNA methylase
	TSV292_RS__14435		HELICc2 domain-containing protein
	TSV292_RS__14440		DEAD/DEAH box helicase
	TSV292_RS__14445		DUF1998 domain-containing protein
	TSV292_RS__14450		tyrosine-type recombinase/integrase
	TSV292_RS__14455		integrase arm-type DNA-binding domain-containingprotein
	TSV292_RS__14460	trnR	tRNA-Arg(ccg)
