# Supplementary material for: Co-isolation of genetically distinct Burkholderia pseudomallei strains from a single patient in North Queensland
Source: PLoS One. 2025 Dec 18;20(12):e0338333. doi: 10.1371/journal.pone.0338333 (PMC12714287; doi:10.1371/journal.pone.0338333)
Supplement: S4 Table — (XLSX) [file pone.0338333.s009.xlsx]

## Sheet: Table S4
S4 Table. Predicted genomic islands in TSV292_1 (rough) using Island4 viewer tool
Island start	Island end	Length	Method	Gene name	Gene ID	Locus	Gene start	Gene end	Strand	Product	External Annotations
271748	277026	5278	Predicted by at least one method				740	3246191	1
271748	277026	5278	Predicted by at least one method			TSV292_R_RS__02351	271748	271888	-1	Bacteriophage protein
271748	277026	5278	Predicted by at least one method			TSV292_R_RS__02350	272551	273039	-1	Adenosine specific kinase
271748	277026	5278	Predicted by at least one method			TSV292_R_RS__02349	273366	273851	1	Deacylase
271748	277026	5278	Predicted by at least one method			TSV292_R_RS__02348	274057	274395	-1	HTH cro/C1-type domain-containing protein
271748	277026	5278	Predicted by at least one method			TSV292_R_RS__02347	274636	274788	1	hypothetical protein
271748	277026	5278	Predicted by at least one method			TSV292_R_RS__02346	275298	275582	-1	hypothetical protein
271748	277026	5278	Predicted by at least one method			TSV292_R_RS__02345	275874	276095	1	Nonstructural protein
271748	277026	5278	Predicted by at least one method			TSV292_R_RS__02344	276323	276460	1	Lipoprotein
271748	277026	5278	Predicted by at least one method			TSV292_R_RS__02343	276617	276835	1	hypothetical protein
271748	277026	5278	Predicted by at least one method			TSV292_R_RS__02342	276787	277026	1	hypothetical protein
478581	492819	14238	Predicted by at least one method				740	3246191	1
478581	492819	14238	Predicted by at least one method			TSV292_R_RS__02187	478581	479327	1	Sel1 repeat family protein
478581	492819	14238	Predicted by at least one method			TSV292_R_RS__02186	479324	480007	1	Fe2+-dependent dioxygenase
478581	492819	14238	Predicted by at least one method			TSV292_R_RS__02185	480437	480652	-1	Mutator family transposase
478581	492819	14238	Predicted by at least one method			TSV292_R_RS__02184	481711	481974	-1	PAAR domain-containing protein
478581	492819	14238	Predicted by at least one method			TSV292_R_RS__02183	481984	483642	-1	DUF2875 domain-containing protein
478581	492819	14238	Predicted by at least one method			TSV292_R_RS__02182	483661	485901	-1	Antibacterial effector protein Tle3 C-terminal domain-containing protein
478581	492819	14238	Predicted by at least one method			TSV292_R_RS__02181	485915	488701	-1	type VI secretion system Vgr family protein
478581	492819	14238	Predicted by at least one method			TSV292_R_RS__02180	490204	490539	1	MFS transporter
478581	492819	14238	Predicted by at least one method		tnp	TSV292_R_RS__02179	491599	492819	-1	ISL3-like element ISBma1 family transposase
1253346	1319919	66573	Predicted by at least one method				740	3246191	1
1253346	1319919	66573	Predicted by at least one method		tnp	TSV292_R_RS__01604	1253346	1253609	1	IS3 family IS407 transposase ORF A
1253346	1319919	66573	Predicted by at least one method		tnp	TSV292_R_RS__01603	1253633	1254466	1	IS3 family transposase ORF B
1253346	1319919	66573	Predicted by at least one method		tnp	TSV292_R_RS__01602	1254957	1255784	-1	IS3 family transposase ORF B
1253346	1319919	66573	Predicted by at least one method			TSV292_R_RS__01601	1255820	1256212	-1	transposase
1253346	1319919	66573	Predicted by at least one method			TSV292_R_RS__01600	1257146	1258663	-1	Putative secreted protein
1253346	1319919	66573	Predicted by at least one method		tnpC	TSV292_R_RS__01599	1259661	1260626	-1	IS66 family transposase
1253346	1319919	66573	Predicted by at least one method		ltrA	TSV292_R_RS__01598	1260660	1261922	-1	group II intron reverse transcriptase/maturase
1253346	1319919	66573	Predicted by at least one method			TSV292_R_RS__01597	1262400	1263035	-1	IS66 family transposase zinc-finger binding domain-containing protein
1253346	1319919	66573	Predicted by at least one method		tnpB	TSV292_R_RS__01596	1263099	1263434	-1	IS66 family insertion sequence element accessoryprotein TnpB
1253346	1319919	66573	Predicted by at least one method			TSV292_R_RS__01595	1263431	1263826	-1	transposase
1253346	1319919	66573	Predicted by at least one method			TSV292_R_RS__01594	1264003	1264506	1	hypothetical protein
1253346	1319919	66573	Predicted by at least one method			TSV292_R_RS__01593	1264516	1264941	1	ATP-binding protein
1253346	1319919	66573	Predicted by at least one method			TSV292_R_RS__01592	1265024	1265851	-1	IS3 family transposase
1253346	1319919	66573	Predicted by at least one method		insO	TSV292_R_RS__01591	1265890	1266150	-1	IS3 family transposase
1253346	1319919	66573	Predicted by at least one method			TSV292_R_RS__01590	1266242	1266574	1	Mutator family transposase
1253346	1319919	66573	Predicted by at least one method			TSV292_R_RS__01589	1266602	1267246	1	Mutator family transposase
1253346	1319919	66573	Predicted by at least one method			TSV292_R_RS__01588	1267293	1268411	-1	IS110 family transposase
1253346	1319919	66573	Predicted by at least one method			TSV292_R_RS__01587	1268683	1268868	1	transposase
1253346	1319919	66573	Predicted by at least one method			TSV292_R_RS__01586	1269181	1269501	-1	hypothetical protein
1253346	1319919	66573	Predicted by at least one method			TSV292_R_RS__01585	1269533	1270042	-1	AAA family ATPase
1253346	1319919	66573	Predicted by at least one method			TSV292_R_RS__01584	1270218	1271411	-1	alpha/beta hydrolase family protein
1253346	1319919	66573	Predicted by at least one method			TSV292_R_RS__01583	1271765	1273024	-1	Lipoprotein
1253346	1319919	66573	Predicted by at least one method			TSV292_R_RS__01582	1273021	1273500	-1	Exported protein
1253346	1319919	66573	Predicted by at least one method		insO	TSV292_R_RS__01581	1273985	1274245	1	IS3 family transposase
1253346	1319919	66573	Predicted by at least one method			TSV292_R_RS__01580	1274284	1275111	1	IS3 family transposase
1253346	1319919	66573	Predicted by at least one method			TSV292_R_RS__01579	1275434	1276492	-1	Transposase IS66 family protein
1253346	1319919	66573	Predicted by at least one method			TSV292_R_RS__01578	1276511	1276831	-1	hypothetical protein
1253346	1319919	66573	Predicted by at least one method			TSV292_R_RS__01577	1276928	1277029	-1	Transposase
1253346	1319919	66573	Predicted by at least one method		tnpB	TSV292_R_RS__01576	1277060	1277278	-1	IS66 family insertion sequence element accessoryprotein TnpB
1253346	1319919	66573	Predicted by at least one method			TSV292_R_RS__01575	1277726	1278439	-1	Two component system, response regulator
1253346	1319919	66573	Predicted by at least one method			TSV292_R_RS__01574	1279225	1279320	1	hypothetical protein
1253346	1319919	66573	Predicted by at least one method		tnp	TSV292_R_RS__01573	1279331	1280191	-1	IS3 family transposase ORF B
1253346	1319919	66573	Predicted by at least one method			TSV292_R_RS__01572	1280188	1280451	-1	Glutamyl-tRNA synthetase protein
1253346	1319919	66573	Predicted by at least one method			TSV292_R_RS__01571	1281319	1281945	1	IS element transposase
1253346	1319919	66573	Predicted by at least one method			TSV292_R_RS__01570	1282251	1283672	-1	Do family serine endopeptidase
1253346	1319919	66573	Predicted by at least one method			TSV292_R_RS__01569	1284012	1284854	-1	peptidyl-prolyl cis-trans isomerase
1253346	1319919	66573	Predicted by at least one method		bpaC	TSV292_R_RS__01568	1284925	1285701	-1	BpaC
1253346	1319919	66573	Predicted by at least one method			TSV292_R_RS__01567	1285714	1287522	-1	hypothetical protein
1253346	1319919	66573	Predicted by at least one method			TSV292_R_RS__01566	1287676	1287834	1	hypothetical protein
1253346	1319919	66573	Predicted by at least one method		bpaA	TSV292_R_RS__01565	1288169	1304464	-1	BpaA
1253346	1319919	66573	Predicted by at least one method		tnp	TSV292_R_RS__01564	1305906	1306169	1	IS3 family IS407 transposase ORF A
1253346	1319919	66573	Predicted by at least one method			TSV292_R_RS__01563	1306590	1306811	1	Transposase
1253346	1319919	66573	Predicted by at least one method			TSV292_R_RS__01562	1306964	1307383	1	IS3 family transposase
1253346	1319919	66573	Predicted by at least one method			TSV292_R_RS__01561	1307334	1307681	1	Integrase core domain-containing protein
1253346	1319919	66573	Predicted by at least one method		tnpC	TSV292_R_RS__01560	1308673	1309638	-1	IS66 family transposase
1253346	1319919	66573	Predicted by at least one method		ltrA	TSV292_R_RS__01559	1309672	1310934	-1	group II intron reverse transcriptase/maturase
1253346	1319919	66573	Predicted by at least one method			TSV292_R_RS__01558	1311412	1312047	-1	IS66 family transposase zinc-finger binding domain-containing protein
1253346	1319919	66573	Predicted by at least one method		istA	TSV292_R_RS__01557	1312111	1313661	-1	IS21 family transposase
1253346	1319919	66573	Predicted by at least one method			TSV292_R_RS__01556	1313886	1314035	-1	hypothetical protein
1253346	1319919	66573	Predicted by at least one method		tnp	TSV292_R_RS__01555	1314182	1314448	-1	IS3 family ISBvi7 transposase ORF A
1253346	1319919	66573	Predicted by at least one method		rpoD	TSV292_R_RS__01553	1315018	1317060	-1	RNA polymerase sigma factor RpoD
1253346	1319919	66573	Predicted by at least one method			TSV292_R_RS__01552	1317504	1319378	-1	DNA primase
1253346	1319919	66573	Predicted by at least one method			TSV292_R_RS__01551	1319473	1319919	-1	GatB/Yqey family protein
1616828	1628937	12109	Predicted by at least one method				740	3246191	1
1616828	1628937	12109	Predicted by at least one method			TSV292_R_RS__01297	1616828	1617064	-1	hypothetical protein
1616828	1628937	12109	Predicted by at least one method			TSV292_R_RS__01296	1617405	1618127	-1	Glutamate/aspartate periplasmic binding protein
1616828	1628937	12109	Predicted by at least one method			TSV292_R_RS__01295	1618610	1619098	1	RC180
1616828	1628937	12109	Predicted by at least one method		orfA	TSV292_R_RS__01294	1619750	1620061	-1	ISRSO16-transposase OrfA protein
1616828	1628937	12109	Predicted by at least one method		prnA	TSV292_R_RS__01293	1620937	1622553	1	Tryptophan 7-halogenase PrnA
1616828	1628937	12109	Predicted by at least one method		prnB	TSV292_R_RS__01292	1622553	1623638	1	PrnB
1616828	1628937	12109	Predicted by at least one method			TSV292_R_RS__01291	1623689	1625389	1	FAD-dependent oxidoreductase
1616828	1628937	12109	Predicted by at least one method		prnD	TSV292_R_RS__01290	1625414	1626526	1	Aminopyrrolnitrin oxygenase PrnD
1616828	1628937	12109	Predicted by at least one method			TSV292_R_RS__01289	1626628	1626768	-1	hypothetical protein
1616828	1628937	12109	Predicted by at least one method			TSV292_R_RS__01288	1626780	1627946	-1	AB hydrolase-1 domain-containing protein
1616828	1628937	12109	Predicted by at least one method			TSV292_R_RS__01287	1628311	1628937	1	Mutator family transposase
1677496	1735364	57868	Predicted by at least one method				740	3246191	1
1677496	1735364	57868	Predicted by at least one method			TSV292_R_RS__01247	1677496	1678161	1	HAD-superfamily hydrolase
1677496	1735364	57868	Predicted by at least one method			TSV292_R_RS__01246	1678637	1678999	1	Putative IS element transposase
1677496	1735364	57868	Predicted by at least one method			TSV292_R_RS__01245	1678987	1680312	-1	DUF746 domain-containing protein
1677496	1735364	57868	Predicted by at least one method		cdiB2	TSV292_R_RS__01244	1680312	1682072	-1	Outer membrane transporter CdiB-2
1677496	1735364	57868	Predicted by at least one method		cdiI	TSV292_R_RS__01243	1682178	1682507	-1	Immunity protein CdiI
1677496	1735364	57868	Predicted by at least one method		cdiA-2	TSV292_R_RS__01242	1682515	1691940	-1	tRNA nuclease effector CdiA-2
1677496	1735364	57868	Predicted by at least one method			TSV292_R_RS__01241	1692290	1692553	-1	Immunity 49 family protein
1677496	1735364	57868	Predicted by at least one method			TSV292_R_RS__01240	1693146	1697777	-1	DUF6531 domain-containing protein
1677496	1735364	57868	Predicted by at least one method			TSV292_R_RS__01239	1697791	1699059	-1	hypothetical protein
1677496	1735364	57868	Predicted by at least one method		vgrG	TSV292_R_RS__01238	1699075	1701279	-1	type VI secretion system tip protein VgrG
1677496	1735364	57868	Predicted by at least one method			TSV292_R_RS__01237	1701696	1701914	-1	hypothetical protein
1677496	1735364	57868	Predicted by at least one method			TSV292_R_RS__01236	1703296	1703895	-1	ATP-binding inner membrane transport protein
1677496	1735364	57868	Predicted by at least one method			TSV292_R_RS__01235	1703920	1704330	-1	Reactive intermediate/imine deaminase
1677496	1735364	57868	Predicted by at least one method			TSV292_R_RS__01234	1704445	1705086	-1	hypothetical protein
1677496	1735364	57868	Predicted by at least one method			TSV292_R_RS__01233	1705059	1705730	-1	IS66 family transposase zinc-finger binding domain-containing protein
1677496	1735364	57868	Predicted by at least one method		tnpB	TSV292_R_RS__01232	1705760	1706107	-1	IS66 family insertion sequence element accessoryprotein TnpB
1677496	1735364	57868	Predicted by at least one method			TSV292_R_RS__01231	1706104	1706367	-1	Transposase
1677496	1735364	57868	Predicted by at least one method			TSV292_R_RS__01230	1706944	1708911	-1	hypothetical protein
1677496	1735364	57868	Predicted by at least one method			TSV292_R_RS__01229	1709218	1710774	-1	hypothetical protein
1677496	1735364	57868	Predicted by at least one method		ugpE	TSV292_R_RS__01228	1711394	1712245	-1	sn-glycerol-3-phosphate transport system permease protein UgpE
1677496	1735364	57868	Predicted by at least one method			TSV292_R_RS__01227	1712246	1713169	-1	ABC transporter, permease protein
1677496	1735364	57868	Predicted by at least one method			TSV292_R_RS__01226	1713231	1714472	-1	Extracellular solute-binding protein
1677496	1735364	57868	Predicted by at least one method			TSV292_R_RS__01225	1714508	1715752	-1	ABC transport system, ATP-binding protein
1677496	1735364	57868	Predicted by at least one method			TSV292_R_RS__01224	1715795	1717855	-1	CBM6 domain-containing protein
1677496	1735364	57868	Predicted by at least one method		lacI	TSV292_R_RS__01223	1718206	1719360	-1	LacI family regulatory protein
1677496	1735364	57868	Predicted by at least one method			TSV292_R_RS__01222	1719669	1719926	1	Tn501 transposition transposase
1677496	1735364	57868	Predicted by at least one method			TSV292_R_RS__01221	1720658	1721443	1	Lipoprotein
1677496	1735364	57868	Predicted by at least one method			TSV292_R_RS__01220	1721993	1722742	1	hypothetical protein
1677496	1735364	57868	Predicted by at least one method			TSV292_R_RS__01219	1722971	1724434	-1	Haemolysin secretion/activation protein ShlB/FhaC/HecB
1677496	1735364	57868	Predicted by at least one method			TSV292_R_RS__01218	1726103	1726933	-1	IS3 family transposase
1677496	1735364	57868	Predicted by at least one method			TSV292_R_RS__01217	1726930	1727238	-1	Transposase
1677496	1735364	57868	Predicted by at least one method			TSV292_R_RS__01216	1728220	1728357	1	Lipoprotein
1677496	1735364	57868	Predicted by at least one method		tnp	TSV292_R_RS__01215	1728492	1729382	-1	IS3 family transposase
1677496	1735364	57868	Predicted by at least one method		tnp	TSV292_R_RS__01214	1729379	1729672	-1	IS3 family transposase ORF A
1677496	1735364	57868	Predicted by at least one method			TSV292_R_RS__01213	1730004	1731449	1	hypothetical protein
1677496	1735364	57868	Predicted by at least one method			TSV292_R_RS__01212	1731982	1732731	-1	hypothetical protein
1677496	1735364	57868	Predicted by at least one method			TSV292_R_RS__01211	1732754	1734736	-1	Transposase
1677496	1735364	57868	Predicted by at least one method			TSV292_R_RS__01210	1734696	1735364	-1	DUF4123 domain-containing protein
2157793	2179469	21676	Predicted by at least one method				740	3246191	1
2157793	2179469	21676	Predicted by at least one method			TSV292_R_RS__00861	2157793	2158023	-1	TB domain-containing protein
2157793	2179469	21676	Predicted by at least one method			TSV292_R_RS__00860	2158468	2158869	-1	Lipoprotein
2157793	2179469	21676	Predicted by at least one method			TSV292_R_RS__00859	2159322	2161265	1	SMP-30/Gluconolactonase/LRE-like region domain-containing protein
2157793	2179469	21676	Predicted by at least one method		araC	TSV292_R_RS__00858	2161625	2162029	1	AraC family transcription regulator
2157793	2179469	21676	Predicted by at least one method			TSV292_R_RS__00857	2162380	2164575	1	phosphocholine-specific phospholipase C
2157793	2179469	21676	Predicted by at least one method			TSV292_R_RS__00856	2165433	2165798	-1	Transposase
2157793	2179469	21676	Predicted by at least one method			TSV292_R_RS__00855	2166472	2167488	-1	HTH araC/xylS-type domain-containing protein
2157793	2179469	21676	Predicted by at least one method			TSV292_R_RS__00854	2168781	2169341	1	ABC transport system, membrane protein
2157793	2179469	21676	Predicted by at least one method		potC	TSV292_R_RS__00853	2169328	2170182	1	Spermidine/putrescine transport system permease protein PotC
2157793	2179469	21676	Predicted by at least one method			TSV292_R_RS__00852	2170179	2171210	1	Putrescine-binding periplasmic protein
2157793	2179469	21676	Predicted by at least one method			TSV292_R_RS__00851	2172479	2175265	1	type VI secretion system Vgr family protein
2157793	2179469	21676	Predicted by at least one method			TSV292_R_RS__00850	2175279	2177519	1	Antibacterial effector protein Tle3 C-terminal domain-containing protein
2157793	2179469	21676	Predicted by at least one method			TSV292_R_RS__00849	2177538	2179196	1	DUF2875 domain-containing protein
2157793	2179469	21676	Predicted by at least one method			TSV292_R_RS__00848	2179206	2179469	1	PAAR domain-containing protein
2614494	2654063	39569	Predicted by at least one method				740	3246191	1
2614494	2654063	39569	Predicted by at least one method			TSV292_R_RS__00508	2614120	2614500	1	Membrane protein
2614494	2654063	39569	Predicted by at least one method			TSV292_R_RS__00507	2614494	2616509	1	Transport related membrane protein
2614494	2654063	39569	Predicted by at least one method			TSV292_R_RS__00505	2616729	2617478	1	hypothetical protein
2614494	2654063	39569	Predicted by at least one method		insO	TSV292_R_RS__00504	2617503	2617763	1	IS3 family transposase
2614494	2654063	39569	Predicted by at least one method			TSV292_R_RS__00503	2617802	2618629	1	IS3 family transposase
2614494	2654063	39569	Predicted by at least one method			TSV292_R_RS__00502	2618693	2619610	1	site-specific integrase
2614494	2654063	39569	Predicted by at least one method			TSV292_R_RS__00501	2619778	2621412	-1	TIGR02391 family protein
2614494	2654063	39569	Predicted by at least one method			TSV292_R_RS__00500	2621405	2622454	-1	DNA cytosine methyltransferase
2614494	2654063	39569	Predicted by at least one method		tnp	TSV292_R_RS__00499	2623073	2623336	1	IS3 family IS407 transposase ORF A
2614494	2654063	39569	Predicted by at least one method		tnp	TSV292_R_RS__00498	2623360	2624193	1	IS3 family transposase ORF B
2614494	2654063	39569	Predicted by at least one method			TSV292_R_RS__00497	2625698	2626723	-1	SPFH domain-containing protein
2614494	2654063	39569	Predicted by at least one method			TSV292_R_RS__00496	2626893	2627042	-1	Bacteriophage protein Gp44
2614494	2654063	39569	Predicted by at least one method			TSV292_R_RS__00495	2627283	2627531	1	hypothetical protein
2614494	2654063	39569	Predicted by at least one method			TSV292_R_RS__00494	2628105	2628404	-1	Gp52
2614494	2654063	39569	Predicted by at least one method			TSV292_R_RS__00493	2628371	2628589	-1	hypothetical protein
2614494	2654063	39569	Predicted by at least one method		brnT	TSV292_R_RS__00492	2629714	2629983	1	BrnT family toxin
2614494	2654063	39569	Predicted by at least one method		brnA	TSV292_R_RS__00491	2629967	2630251	1	BrnA antitoxin family protein
2614494	2654063	39569	Predicted by at least one method			TSV292_R_RS__00489	2630669	2630908	1	HNH endonuclease
2614494	2654063	39569	Predicted by at least one method			TSV292_R_RS__00488	2630985	2631281	1	Bacteriophage/transposase fusion protein
2614494	2654063	39569	Predicted by at least one method			TSV292_R_RS__00487	2631863	2632015	-1	Conserved domain protein
2614494	2654063	39569	Predicted by at least one method			TSV292_R_RS__00486	2632262	2633722	1	metallophosphoesterase
2614494	2654063	39569	Predicted by at least one method			TSV292_R_RS__00485	2633881	2635143	1	Methylamine utilization protein
2614494	2654063	39569	Predicted by at least one method			TSV292_R_RS__00484	2635300	2636232	1	Glycerophosphoryl diester phosphodiesterase family protein
2614494	2654063	39569	Predicted by at least one method			TSV292_R_RS__00483	2636501	2637301	-1	Integrase catalytic domain-containing protein
2614494	2654063	39569	Predicted by at least one method			TSV292_R_RS__00482	2637396	2638130	-1	Exported protein
2614494	2654063	39569	Predicted by at least one method		lysM	TSV292_R_RS__00481	2638121	2650516	-1	LysM domain-containing protein
2614494	2654063	39569	Predicted by at least one method			TSV292_R_RS__00480	2650500	2654063	-1	Hemagglutinin protein
2972462	2993065	20603	Predicted by at least one method				740	3246191	1
2972462	2993065	20603	Predicted by at least one method			TSV292_R_RS__00230	2972462	2973040	1	Membrane protein
2972462	2993065	20603	Predicted by at least one method			TSV292_R_RS__00229	2973317	2973583	1	hypothetical protein
2972462	2993065	20603	Predicted by at least one method			TSV292_R_RS__00228	2973851	2974162	1	hypothetical protein
2972462	2993065	20603	Predicted by at least one method			TSV292_R_RS__00227	2974665	2976515	1	Family S15 non-peptidase-like proteinue
2972462	2993065	20603	Predicted by at least one method			TSV292_R_RS__00226	2976676	2978433	1	Peptidase
2972462	2993065	20603	Predicted by at least one method			TSV292_R_RS__00225	2978447	2978842	1	EF-hand domain-containing protein
2972462	2993065	20603	Predicted by at least one method			TSV292_R_RS__00224	2979747	2979971	-1	hypothetical protein
2972462	2993065	20603	Predicted by at least one method			TSV292_R_RS__00223	2980396	2982426	1	Pesticidal crystal protein domain-containing protein
2972462	2993065	20603	Predicted by at least one method			TSV292_R_RS__00222	2982899	2983219	1	hypothetical protein
2972462	2993065	20603	Predicted by at least one method			TSV292_R_RS__00221	2983705	2983971	1	Transposase
2972462	2993065	20603	Predicted by at least one method			TSV292_R_RS__00220	2984016	2984837	1	IS3 family transposase
2972462	2993065	20603	Predicted by at least one method			TSV292_R_RS__00219	2986766	2987476	1	Response regulator protein
2972462	2993065	20603	Predicted by at least one method			TSV292_R_RS__00218	2988052	2988927	1	Response regulator
2972462	2993065	20603	Predicted by at least one method			TSV292_R_RS__00217	2988924	2989820	1	TauD/TfdA family dioxygenase
2972462	2993065	20603	Predicted by at least one method			TSV292_R_RS__00216	2990173	2991990	-1	Collagenase
2972462	2993065	20603	Predicted by at least one method			TSV292_R_RS__00215	2992361	2993065	1	hypothetical protein
3039325	3047141	7816	Predicted by at least one method				740	3246191	1
3039325	3047141	7816	Predicted by at least one method			TSV292_R_RS__00174	3039325	3040500	-1	hypothetical protein
3039325	3047141	7816	Predicted by at least one method			TSV292_R_RS__00173	3040803	3042005	1	Outer membrane porin
3039325	3047141	7816	Predicted by at least one method		tnp	TSV292_R_RS__00172	3042128	3043591	1	IS1182 family ISBma2 transposase
3039325	3047141	7816	Predicted by at least one method			TSV292_R_RS__00171	3043728	3043859	1	hypothetical protein
3039325	3047141	7816	Predicted by at least one method		tnp	TSV292_R_RS__00170	3043920	3044222	1	IS3 family ISBps2 transposase ORF A
3039325	3047141	7816	Predicted by at least one method		tnp	TSV292_R_RS__00169	3044459	3045079	1	IS3 family transposase
3039325	3047141	7816	Predicted by at least one method			TSV292_R_RS__00168	3045595	3046014	-1	hypothetical protein
3039325	3047141	7816	Predicted by at least one method			TSV292_R_RS__00167	3046356	3047141	1	enoyl-CoA hydratase
3397684	3403189	5505	Predicted by at least one method			TSV292_R_RS__02677	3397684	3398277	1	chorismate mutase
3397684	3403189	5505	Predicted by at least one method			TSV292_R_RS__02678	3398586	3399731	-1	putative DNA polymerase/helicase
3397684	3403189	5505	Predicted by at least one method			TSV292_R_RS__02679	3399877	3400080	-1	Cold shock-like protein
3397684	3403189	5505	Predicted by at least one method			TSV292_R_RS__02680	3400483	3400746	1	Bacteriophage protein
3397684	3403189	5505	Predicted by at least one method			TSV292_R_RS__02681	3400647	3400868	-1	hypothetical protein
3397684	3403189	5505	Predicted by at least one method			TSV292_R_RS__02683	3401262	3402401	1	Outer membrane protein
3397684	3403189	5505	Predicted by at least one method		greB	TSV292_R_RS__02684	3402629	3403189	-1	transcription elongation factor GreB
3397684	3403189	5505	Predicted by at least one method		nagZ	TSV292_R_RS__06060	3248012	7262450	-1	beta-N-acetylhexosaminidase
3749002	3759082	10080	Predicted by at least one method			TSV292_R_RS__02997	3749002	3749928	1	hypothetical protein
3749002	3759082	10080	Predicted by at least one method			TSV292_R_RS__02998	3749913	3752030	1	Site-specific recombinase
3749002	3759082	10080	Predicted by at least one method			TSV292_R_RS__02999	3752215	3753507	1	THUMP domain protein
3749002	3759082	10080	Predicted by at least one method			TSV292_R_RS__03000	3753592	3754230	1	hypothetical protein
3749002	3759082	10080	Predicted by at least one method			TSV292_R_RS__03001	3754465	3755115	-1	hypothetical protein
3749002	3759082	10080	Predicted by at least one method			TSV292_R_RS__03002	3755228	3755620	1	VOC domain-containing protein
3749002	3759082	10080	Predicted by at least one method			TSV292_R_RS__03003	3756117	3756803	1	HTH deoR-type domain-containing protein
3749002	3759082	10080	Predicted by at least one method			TSV292_R_RS__03004	3757302	3758756	-1	NAD(P) transhydrogenase subunit beta
3749002	3759082	10080	Predicted by at least one method			TSV292_R_RS__03005	3758753	3759082	-1	proton-translocating NAD(P)(+) transhydrogenase
3749002	3759082	10080	Predicted by at least one method		nagZ	TSV292_R_RS__06060	3248012	7262450	-1	beta-N-acetylhexosaminidase
4010088	4064993	54905	Predicted by at least one method		tssH	TSV292_R_RS__03234	4010088	4012757	-1	type VI secretion system ATPase TssH
4010088	4064993	54905	Predicted by at least one method		tssG	TSV292_R_RS__03235	4012791	4013891	-1	type VI secretion system baseplate subunit TssG
4010088	4064993	54905	Predicted by at least one method		tssF	TSV292_R_RS__03236	4013855	4015693	-1	type VI secretion system baseplate subunit TssF
4010088	4064993	54905	Predicted by at least one method		tssE	TSV292_R_RS__03237	4015773	4016255	-1	type VI secretion system baseplate subunit TssE
4010088	4064993	54905	Predicted by at least one method		tssD	TSV292_R_RS__03238	4016313	4016816	-1	Type VI secretion system tube protein Hcp
4010088	4064993	54905	Predicted by at least one method		tssC	TSV292_R_RS__03239	4016889	4018379	-1	type VI secretion system contractile sheath large subunit
4010088	4064993	54905	Predicted by at least one method		tssB	TSV292_R_RS__03240	4018396	4018914	-1	type VI secretion system contractile sheath small subunit
4010088	4064993	54905	Predicted by at least one method			TSV292_R_RS__03241	4018951	4019628	-1	Tetratricopeptide repeat protein
4010088	4064993	54905	Predicted by at least one method		tssJ	TSV292_R_RS__03242	4020003	4020617	1	type VI secretion system lipoprotein TssJ
4010088	4064993	54905	Predicted by at least one method		tssK	TSV292_R_RS__03243	4020726	4022072	1	type VI secretion system baseplate subunit TssK
4010088	4064993	54905	Predicted by at least one method		icmH	TSV292_R_RS__03244	4022069	4022854	1	type IVB secretion system protein IcmH/DotU
4010088	4064993	54905	Predicted by at least one method			TSV292_R_RS__03245	4022956	4023312	1	phage virion morphogenesis protein
4010088	4064993	54905	Predicted by at least one method			TSV292_R_RS__03246	4023424	4024146	-1	TENA/THI-4/PQQC family protein
4010088	4064993	54905	Predicted by at least one method			TSV292_R_RS__03247	4024410	4024892	-1	Methyltransferase
4010088	4064993	54905	Predicted by at least one method			TSV292_R_RS__03248	4024910	4025323	-1	phage tail protein I
4010088	4064993	54905	Predicted by at least one method			TSV292_R_RS__03249	4025316	4025642	-1	Baseplate J/gp47 family protein
4010088	4064993	54905	Predicted by at least one method			TSV292_R_RS__03250	4026489	4026758	-1	DUF3127 domain-containing protein
4010088	4064993	54905	Predicted by at least one method			TSV292_R_RS__03251	4026778	4029501	-1	Type III restriction enzyme
4010088	4064993	54905	Predicted by at least one method			TSV292_R_RS__03252	4029510	4031180	-1	site-specific DNA-methyltransferase
4010088	4064993	54905	Predicted by at least one method			TSV292_R_RS__03253	4031177	4033894	-1	Helicase-like protein
4010088	4064993	54905	Predicted by at least one method			TSV292_R_RS__03254	4034219	4035751	-1	Piwi domain-containing protein
4010088	4064993	54905	Predicted by at least one method			TSV292_R_RS__03255	4035748	4037127	-1	TIR domain-containing protein
4010088	4064993	54905	Predicted by at least one method			TSV292_R_RS__03256	4037124	4038023	-1	WYL domain-containing protein
4010088	4064993	54905	Predicted by at least one method			TSV292_R_RS__03257	4038296	4038427	1	Heme exporter protein D
4010088	4064993	54905	Predicted by at least one method			TSV292_R_RS__03258	4038420	4038911	1	Glycine zipper domain-containing protein
4010088	4064993	54905	Predicted by at least one method			TSV292_R_RS__03259	4039022	4039984	1	DUF932 domain-containing protein
4010088	4064993	54905	Predicted by at least one method		yqaJ	TSV292_R_RS__03260	4040056	4041051	1	YqaJ viral recombinase family protein
4010088	4064993	54905	Predicted by at least one method			TSV292_R_RS__03261	4041117	4042034	1	phage capsid protein
4010088	4064993	54905	Predicted by at least one method			TSV292_R_RS__03262	4042031	4043002	1	DUF4407 domain-containing protein
4010088	4064993	54905	Predicted by at least one method			TSV292_R_RS__03263	4043101	4043361	1	hypothetical protein
4010088	4064993	54905	Predicted by at least one method			TSV292_R_RS__03264	4043469	4043852	1	Plasmid related protein
4010088	4064993	54905	Predicted by at least one method			TSV292_R_RS__03265	4043849	4044139	1	Plasmid related protein
4010088	4064993	54905	Predicted by at least one method			TSV292_R_RS__03266	4044583	4045617	1	restriction endonuclease
4010088	4064993	54905	Predicted by at least one method			TSV292_R_RS__03267	4045936	4046742	-1	DUF3800 domain-containing protein
4010088	4064993	54905	Predicted by at least one method			TSV292_R_RS__03268	4046870	4047217	-1	XRE family transcriptional regulator
4010088	4064993	54905	Predicted by at least one method			TSV292_R_RS__03269	4047378	4048094	1	Lipoprotein
4010088	4064993	54905	Predicted by at least one method			TSV292_R_RS__03270	4048320	4050158	1	Cell wall surface anchor family protein, putative
4010088	4064993	54905	Predicted by at least one method			TSV292_R_RS__03271	4050407	4051333	-1	Fungal lipase-type domain-containing protein
4010088	4064993	54905	Predicted by at least one method			TSV292_R_RS__03272	4052291	4052428	-1	hypothetical protein
4010088	4064993	54905	Predicted by at least one method			TSV292_R_RS__03273	4052479	4052724	-1	hypothetical protein
4010088	4064993	54905	Predicted by at least one method			TSV292_R_RS__03274	4052789	4054054	-1	inovirus-type Gp2 protein
4010088	4064993	54905	Predicted by at least one method			TSV292_R_RS__03275	4054927	4055706	-1	hypothetical protein
4010088	4064993	54905	Predicted by at least one method			TSV292_R_RS__03276	4056232	4057869	-1	DUF3987 domain-containing protein
4010088	4064993	54905	Predicted by at least one method			TSV292_R_RS__03277	4057869	4058234	-1	hypothetical protein
4010088	4064993	54905	Predicted by at least one method			TSV292_R_RS__03278	4058245	4058727	-1	hypothetical protein
4010088	4064993	54905	Predicted by at least one method		alpA	TSV292_R_RS__03279	4058738	4058965	-1	AlpA family transcriptional regulator
4010088	4064993	54905	Predicted by at least one method		insO	TSV292_R_RS__03280	4059112	4059372	1	IS3 family transposase
4010088	4064993	54905	Predicted by at least one method			TSV292_R_RS__03281	4059411	4060238	1	IS3 family transposase
4010088	4064993	54905	Predicted by at least one method			TSV292_R_RS__03282	4060434	4061162	-1	hypothetical protein
4010088	4064993	54905	Predicted by at least one method			TSV292_R_RS__03283	4061436	4062572	-1	Integrase
4010088	4064993	54905	Predicted by at least one method			TSV292_R_RS__03285	4062940	4063461	-1	ClpXP protease specificity-enhancing factor
4010088	4064993	54905	Predicted by at least one method		gstA	TSV292_R_RS__03286	4063531	4064142	-1	Glutathione-dependent dehydroascorbate reductase
4010088	4064993	54905	Predicted by at least one method			TSV292_R_RS__03287	4064235	4064993	-1	Ubiquinol-cytochrome c reductase, cytochrome c1
4010088	4064993	54905	Predicted by at least one method		nagZ	TSV292_R_RS__06060	3248012	7262450	-1	beta-N-acetylhexosaminidase
4286062	4311532	25470	Predicted by at least one method			TSV292_R_RS__03508	4286062	4286238	-1	Lipoprotein, putative
4286062	4311532	25470	Predicted by at least one method		brnA	TSV292_R_RS__03509	4286449	4286697	-1	BrnA antitoxin family protein
4286062	4311532	25470	Predicted by at least one method			TSV292_R_RS__03510	4286854	4287933	-1	Gp30
4286062	4311532	25470	Predicted by at least one method			TSV292_R_RS__03511	4287933	4288646	-1	Gp29
4286062	4311532	25470	Predicted by at least one method			TSV292_R_RS__03512	4288643	4289290	-1	PAAR domain-containing protein
4286062	4311532	25470	Predicted by at least one method			TSV292_R_RS__03513	4289439	4290308	-1	PIN like domain-containing protein
4286062	4311532	25470	Predicted by at least one method			TSV292_R_RS__03514	4291053	4291571	-1	Site-specific recombinase, phage integrase family
4286062	4311532	25470	Predicted by at least one method			TSV292_R_RS__03516	4293217	4293975	1	Replication-associated protein ORF2/G2P
4286062	4311532	25470	Predicted by at least one method			TSV292_R_RS__03517	4294293	4295027	1	hypothetical protein
4286062	4311532	25470	Predicted by at least one method			TSV292_R_RS__03518	4295053	4295481	1	hypothetical protein
4286062	4311532	25470	Predicted by at least one method			TSV292_R_RS__03519	4295423	4295725	1	hypothetical protein
4286062	4311532	25470	Predicted by at least one method		tnp	TSV292_R_RS__03520	4296166	4296468	1	IS3 family ISBps2 transposase ORF A
4286062	4311532	25470	Predicted by at least one method		tnp	TSV292_R_RS__03521	4296705	4297325	1	IS3 family transposase
4286062	4311532	25470	Predicted by at least one method			TSV292_R_RS__03522	4297350	4297475	1	hypothetical protein
4286062	4311532	25470	Predicted by at least one method			TSV292_R_RS__03523	4297606	4298322	1	hypothetical protein
4286062	4311532	25470	Predicted by at least one method			TSV292_R_RS__03524	4298466	4299056	1	DNA invertase
4286062	4311532	25470	Predicted by at least one method			TSV292_R_RS__03525	4299113	4300147	-1	Methyltransferase
4286062	4311532	25470	Predicted by at least one method			TSV292_R_RS__03526	4301182	4301295	1	hypothetical protein
4286062	4311532	25470	Predicted by at least one method			TSV292_R_RS__03527	4301280	4301756	1	hypothetical protein
4286062	4311532	25470	Predicted by at least one method			TSV292_R_RS__03528	4301746	4302900	-1	putative HKD family nuclease
4286062	4311532	25470	Predicted by at least one method			TSV292_R_RS__03529	4303012	4303641	-1	hypothetical protein
4286062	4311532	25470	Predicted by at least one method			TSV292_R_RS__03530	4304800	4305204	-1	hypothetical protein
4286062	4311532	25470	Predicted by at least one method			TSV292_R_RS__03531	4305686	4306528	1	GIY-YIG nuclease family protein
4286062	4311532	25470	Predicted by at least one method			TSV292_R_RS__03532	4306705	4307730	-1	site-specific integrase
4286062	4311532	25470	Predicted by at least one method			TSV292_R_RS__03534	4308223	4309122	1	Cytochrome c family protein
4286062	4311532	25470	Predicted by at least one method		uvrD	TSV292_R_RS__03535	4309445	4311532	-1	ATP-dependent DNA helicase Rep
4286062	4311532	25470	Predicted by at least one method		nagZ	TSV292_R_RS__06060	3248012	7262450	-1	beta-N-acetylhexosaminidase
4522005	4526919	4914	Predicted by at least one method			TSV292_R_RS__03725	4522005	4522943	1	phage portal protein
4522005	4526919	4914	Predicted by at least one method			TSV292_R_RS__03726	4522974	4523258	-1	Membrane protein
4522005	4526919	4914	Predicted by at least one method			TSV292_R_RS__03727	4523255	4523737	-1	Tlde1 domain-containing protein
4522005	4526919	4914	Predicted by at least one method		tnp	TSV292_R_RS__03728	4524057	4524359	1	IS3 family ISBps2 transposase ORF A
4522005	4526919	4914	Predicted by at least one method		tnp	TSV292_R_RS__03729	4524596	4525216	1	IS3 family transposase
4522005	4526919	4914	Predicted by at least one method			TSV292_R_RS__03730	4525776	4525952	1	hypothetical protein
4522005	4526919	4914	Predicted by at least one method		paaI	TSV292_R_RS__03732	4526515	4526919	1	Thioesterase domain-containing protein
4522005	4526919	4914	Predicted by at least one method		nagZ	TSV292_R_RS__06060	3248012	7262450	-1	beta-N-acetylhexosaminidase
5478457	5519616	41159	Predicted by at least one method			TSV292_R_RS__04559	5478457	5478594	-1	hypothetical protein
5478457	5519616	41159	Predicted by at least one method			TSV292_R_RS__04560	5478827	5480584	1	Sulfonate ABC transporter permease
5478457	5519616	41159	Predicted by at least one method			TSV292_R_RS__04561	5480638	5481978	1	ABC transporter domain-containing protein
5478457	5519616	41159	Predicted by at least one method			TSV292_R_RS__04562	5482572	5483528	1	Phage integrase family protein
5478457	5519616	41159	Predicted by at least one method			TSV292_R_RS__04563	5483579	5484406	-1	IS3 family transposase
5478457	5519616	41159	Predicted by at least one method		insO	TSV292_R_RS__04564	5484445	5484705	-1	IS3 family transposase
5478457	5519616	41159	Predicted by at least one method			TSV292_R_RS__04565	5485678	5486526	-1	DUF2971 domain-containing protein
5478457	5519616	41159	Predicted by at least one method			TSV292_R_RS__04566	5486612	5487301	-1	hypothetical protein
5478457	5519616	41159	Predicted by at least one method			TSV292_R_RS__04567	5487497	5490286	1	Tetratricopeptide repeat protein
5478457	5519616	41159	Predicted by at least one method			TSV292_R_RS__04568	5490475	5490903	1	hypothetical protein
5478457	5519616	41159	Predicted by at least one method		tnp	TSV292_R_RS__04569	5490934	5491197	1	IS3 family IS407 transposase ORF A
5478457	5519616	41159	Predicted by at least one method		tnp	TSV292_R_RS__04570	5491221	5492054	1	IS3 family transposase ORF B
5478457	5519616	41159	Predicted by at least one method			TSV292_R_RS__04571	5492065	5492319	-1	hypothetical protein
5478457	5519616	41159	Predicted by at least one method			TSV292_R_RS__04572	5492416	5492733	-1	hypothetical protein
5478457	5519616	41159	Predicted by at least one method			TSV292_R_RS__04573	5492916	5494922	-1	Acetylase
5478457	5519616	41159	Predicted by at least one method			TSV292_R_RS__04574	5495047	5495406	1	helix-turn-helix domain-containing protein
5478457	5519616	41159	Predicted by at least one method			TSV292_R_RS__04575	5495403	5495753	-1	Type I restriction endonuclease subunit M
5478457	5519616	41159	Predicted by at least one method			TSV292_R_RS__04576	5495755	5496054	-1	Plasmid related protein
5478457	5519616	41159	Predicted by at least one method			TSV292_R_RS__04577	5496154	5496960	-1	DUF4942 domain-containing protein
5478457	5519616	41159	Predicted by at least one method			TSV292_R_RS__04578	5497027	5498112	-1	Twin-arginine translocation pathway signal protein
5478457	5519616	41159	Predicted by at least one method			TSV292_R_RS__04579	5498109	5499008	-1	phage capsid protein
5478457	5519616	41159	Predicted by at least one method			TSV292_R_RS__04580	5499050	5499277	-1	DUF2789 domain-containing protein
5478457	5519616	41159	Predicted by at least one method			TSV292_R_RS__04581	5499290	5500285	-1	Putative phage-type endonuclease domain protein
5478457	5519616	41159	Predicted by at least one method			TSV292_R_RS__04582	5500360	5500566	-1	Transposase
5478457	5519616	41159	Predicted by at least one method			TSV292_R_RS__04583	5500566	5501534	-1	DUF932 domain-containing protein
5478457	5519616	41159	Predicted by at least one method			TSV292_R_RS__04584	5501627	5502364	-1	Glycine zipper domain-containing protein
5478457	5519616	41159	Predicted by at least one method			TSV292_R_RS__04585	5502653	5505184	1	Type VI secretion system Vgr family protein
5478457	5519616	41159	Predicted by at least one method			TSV292_R_RS__04586	5505240	5506196	1	DUF4123 domain-containing protein
5478457	5519616	41159	Predicted by at least one method		vasX	TSV292_R_RS__04587	5506262	5509078	1	Toxin VasX N-terminal region domain-containing protein
5478457	5519616	41159	Predicted by at least one method			TSV292_R_RS__04588	5509081	5509824	1	putative type VI secretion system effector
5478457	5519616	41159	Predicted by at least one method		tssF	TSV292_R_RS__04589	5510223	5511896	-1	type VI secretion system baseplate subunit TssF
5478457	5519616	41159	Predicted by at least one method			TSV292_R_RS__04590	5512254	5513678	1	Zinc-ribbon domain-containing protein
5478457	5519616	41159	Predicted by at least one method		tnp	TSV292_R_RS__04591	5513814	5514116	1	IS3 family ISBps2 transposase ORF A
5478457	5519616	41159	Predicted by at least one method		tnp	TSV292_R_RS__04592	5514353	5514973	1	IS3 family transposase
5478457	5519616	41159	Predicted by at least one method			TSV292_R_RS__04593	5515009	5515422	1	Fis family transcriptional regulator
5478457	5519616	41159	Predicted by at least one method			TSV292_R_RS__04594	5516193	5517257	1	beta family protein
5478457	5519616	41159	Predicted by at least one method			TSV292_R_RS__04595	5517270	5518082	-1	sce7726 family protein
5478457	5519616	41159	Predicted by at least one method			TSV292_R_RS__04596	5519110	5519616	-1	Lipoprotein
5478457	5519616	41159	Predicted by at least one method			TSV292_R_RS__04597	5519613	5520164	-1	Lipoprotein
5478457	5519616	41159	Predicted by at least one method		nagZ	TSV292_R_RS__06060	3248012	7262450	-1	beta-N-acetylhexosaminidase
5526874	5591745	64871	Predicted by at least one method			TSV292_R_RS__04604	5526874	5527254	-1	DUF5594 domain-containing protein
5526874	5591745	64871	Predicted by at least one method			TSV292_R_RS__04605	5527412	5527681	1	Transmembrane protein
5526874	5591745	64871	Predicted by at least one method			TSV292_R_RS__04606	5527678	5527812	1	hypothetical protein
5526874	5591745	64871	Predicted by at least one method			TSV292_R_RS__04607	5528288	5528668	-1	Lipoprotein
5526874	5591745	64871	Predicted by at least one method		eco	TSV292_R_RS__04608	5528841	5529380	1	serine protease inhibitor ecotin
5526874	5591745	64871	Predicted by at least one method			TSV292_R_RS__04609	5529478	5530614	-1	D-alanyl-D-alanine carboxypeptidase
5526874	5591745	64871	Predicted by at least one method			TSV292_R_RS__04610	5530863	5531087	-1	Membrane protein
5526874	5591745	64871	Predicted by at least one method			TSV292_R_RS__04611	5531544	5532020	1	Inhibitor of vertebrate lysozyme family protein
5526874	5591745	64871	Predicted by at least one method			TSV292_R_RS__04612	5533686	5543090	1	hemagglutinin repeat-containing protein
5526874	5591745	64871	Predicted by at least one method			TSV292_R_RS__04613	5543186	5543425	-1	Transposase
5526874	5591745	64871	Predicted by at least one method		bcpO	TSV292_R_RS__04614	5543467	5543691	1	CDI system lipoprotein BcpO
5526874	5591745	64871	Predicted by at least one method			TSV292_R_RS__04615	5543716	5545473	1	ShlB/FhaC/HecB family hemolysin secretion/activation protein
5526874	5591745	64871	Predicted by at least one method			TSV292_R_RS__04616	5545407	5545811	-1	DUF4102 domain-containing protein
5526874	5591745	64871	Predicted by at least one method			TSV292_R_RS__04617	5546383	5546790	1	hypothetical protein
5526874	5591745	64871	Predicted by at least one method			TSV292_R_RS__04618	5546986	5547138	1	hypothetical protein
5526874	5591745	64871	Predicted by at least one method			TSV292_R_RS__04619	5547175	5547450	-1	hypothetical protein
5526874	5591745	64871	Predicted by at least one method			TSV292_R_RS__04620	5547666	5548307	-1	TMhelix containing protein
5526874	5591745	64871	Predicted by at least one method			TSV292_R_RS__04621	5548309	5548854	-1	TtsA-like Glycoside hydrolase family 108 domain-containing protein
5526874	5591745	64871	Predicted by at least one method			TSV292_R_RS__04622	5548839	5550086	-1	hypothetical protein
5526874	5591745	64871	Predicted by at least one method			TSV292_R_RS__04623	5550110	5550502	-1	hypothetical protein
5526874	5591745	64871	Predicted by at least one method			TSV292_R_RS__04624	5550506	5551249	-1	discoidin domain-containing protein
5526874	5591745	64871	Predicted by at least one method			TSV292_R_RS__04625	5551256	5552284	-1	Tail fiber protein
5526874	5591745	64871	Predicted by at least one method			TSV292_R_RS__04626	5552295	5552690	-1	hypothetical protein
5526874	5591745	64871	Predicted by at least one method			TSV292_R_RS__04627	5552702	5553409	-1	Calx-beta domain-containing protein
5526874	5591745	64871	Predicted by at least one method			TSV292_R_RS__04628	5553414	5556593	-1	Tip attachment protein J domain-containing protein
5526874	5591745	64871	Predicted by at least one method			TSV292_R_RS__04629	5556593	5557006	-1	NlpC/P60 family protein
5526874	5591745	64871	Predicted by at least one method			TSV292_R_RS__04630	5557007	5558098	-1	DUF2163 domain-containing protein
5526874	5591745	64871	Predicted by at least one method			TSV292_R_RS__04631	5558098	5558724	-1	DUF2460 domain-containing protein
5526874	5591745	64871	Predicted by at least one method			TSV292_R_RS__04632	5558721	5561495	-1	Phage tail tape measure protein
5526874	5591745	64871	Predicted by at least one method			TSV292_R_RS__04633	5561497	5561793	-1	DUF4035 domain-containing protein
5526874	5591745	64871	Predicted by at least one method			TSV292_R_RS__04634	5561790	5562212	-1	Phage tail protein
5526874	5591745	64871	Predicted by at least one method			TSV292_R_RS__04635	5562223	5562855	-1	phage tail tube protein
5526874	5591745	64871	Predicted by at least one method			TSV292_R_RS__04636	5562925	5563275	-1	DUF3168 domain-containing protein
5526874	5591745	64871	Predicted by at least one method			TSV292_R_RS__04637	5563283	5563861	-1	HK97 gp10 family phage protein
5526874	5591745	64871	Predicted by at least one method			TSV292_R_RS__04638	5563854	5564210	-1	phage head closure protein
5526874	5591745	64871	Predicted by at least one method			TSV292_R_RS__04639	5564207	5565064	-1	phage head-tail connector protein
5526874	5591745	64871	Predicted by at least one method			TSV292_R_RS__04640	5565133	5565585	-1	Phage tail protein
5526874	5591745	64871	Predicted by at least one method			TSV292_R_RS__04641	5565641	5566945	-1	phage major capsid protein
5526874	5591745	64871	Predicted by at least one method			TSV292_R_RS__04642	5567041	5567985	-1	S49 family peptidase
5526874	5591745	64871	Predicted by at least one method			TSV292_R_RS__04643	5567982	5569607	-1	phage portal protein
5526874	5591745	64871	Predicted by at least one method			TSV292_R_RS__04644	5569607	5569768	-1	hypothetical protein
5526874	5591745	64871	Predicted by at least one method			TSV292_R_RS__04645	5569765	5571459	-1	terminase large subunit
5526874	5591745	64871	Predicted by at least one method			TSV292_R_RS__04646	5571471	5571932	-1	Phage terminase small subunit P27 family
5526874	5591745	64871	Predicted by at least one method			TSV292_R_RS__04647	5572022	5572414	1	hypothetical protein
5526874	5591745	64871	Predicted by at least one method			TSV292_R_RS__04648	5572435	5572677	-1	hypothetical protein
5526874	5591745	64871	Predicted by at least one method			TSV292_R_RS__04649	5572674	5573855	-1	DUF4417 domain-containing protein
5526874	5591745	64871	Predicted by at least one method		yajD	TSV292_R_RS__04650	5574099	5574491	-1	Putative HNH nuclease YajD
5526874	5591745	64871	Predicted by at least one method			TSV292_R_RS__04651	5574495	5574686	-1	hypothetical protein
5526874	5591745	64871	Predicted by at least one method			TSV292_R_RS__04652	5574698	5574934	-1	Fibronectin type III domain-containing protein
5526874	5591745	64871	Predicted by at least one method		ykgJ	TSV292_R_RS__04653	5575113	5575775	1	YkgJ family cysteine cluster protein
5526874	5591745	64871	Predicted by at least one method			TSV292_R_RS__04654	5575772	5576269	1	hypothetical protein
5526874	5591745	64871	Predicted by at least one method			TSV292_R_RS__04655	5576266	5576484	1	hypothetical protein
5526874	5591745	64871	Predicted by at least one method			TSV292_R_RS__04656	5576481	5576723	1	hypothetical protein
5526874	5591745	64871	Predicted by at least one method			TSV292_R_RS__04657	5576716	5576952	1	hypothetical protein
5526874	5591745	64871	Predicted by at least one method			TSV292_R_RS__04658	5576979	5577203	1	H-NS histone family protein
5526874	5591745	64871	Predicted by at least one method			TSV292_R_RS__04659	5577200	5577601	1	hypothetical protein
5526874	5591745	64871	Predicted by at least one method			TSV292_R_RS__04660	5577598	5577849	-1	DUF551 domain-containing protein
5526874	5591745	64871	Predicted by at least one method			TSV292_R_RS__04661	5577846	5578091	-1	hypothetical protein
5526874	5591745	64871	Predicted by at least one method			TSV292_R_RS__04662	5578088	5578462	-1	hypothetical protein
5526874	5591745	64871	Predicted by at least one method			TSV292_R_RS__04663	5578459	5579109	-1	Exonuclease V subunit gamma
5526874	5591745	64871	Predicted by at least one method		rusA	TSV292_R_RS__04664	5579111	5579617	-1	RusA family crossover junction endodeoxyribonuclease
5526874	5591745	64871	Predicted by at least one method			TSV292_R_RS__04665	5579623	5579940	-1	hypothetical protein
5526874	5591745	64871	Predicted by at least one method			TSV292_R_RS__04666	5579945	5580529	-1	hypothetical protein
5526874	5591745	64871	Predicted by at least one method			TSV292_R_RS__04667	5580519	5581931	-1	hypothetical protein
5526874	5591745	64871	Predicted by at least one method			TSV292_R_RS__04668	5581928	5582227	-1	hypothetical protein
5526874	5591745	64871	Predicted by at least one method			TSV292_R_RS__04669	5582520	5583416	1	lambda-exonuclease family protein
5526874	5591745	64871	Predicted by at least one method			TSV292_R_RS__04670	5583413	5584597	1	Phage recombination protein Bet
5526874	5591745	64871	Predicted by at least one method			TSV292_R_RS__04671	5584626	5585135	1	hypothetical protein
5526874	5591745	64871	Predicted by at least one method			TSV292_R_RS__04672	5585225	5585440	1	hypothetical protein
5526874	5591745	64871	Predicted by at least one method			TSV292_R_RS__04673	5585454	5585687	1	hypothetical protein
5526874	5591745	64871	Predicted by at least one method			TSV292_R_RS__04674	5585693	5586334	1	hypothetical protein
5526874	5591745	64871	Predicted by at least one method			TSV292_R_RS__04675	5586381	5587685	1	DUF2325 domain-containing protein
5526874	5591745	64871	Predicted by at least one method			TSV292_R_RS__04676	5587704	5588111	1	hypothetical protein
5526874	5591745	64871	Predicted by at least one method			TSV292_R_RS__04677	5588095	5588361	1	hypothetical protein
5526874	5591745	64871	Predicted by at least one method			TSV292_R_RS__04678	5588392	5588694	1	DNA-binding protein
5526874	5591745	64871	Predicted by at least one method			TSV292_R_RS__04679	5588691	5589722	-1	site-specific integrase
5526874	5591745	64871	Predicted by at least one method			TSV292_R_RS__04681	5591148	5591432	1	hypothetical protein
5526874	5591745	64871	Predicted by at least one method			TSV292_R_RS__04682	5591482	5591745	1	hypothetical protein
5526874	5591745	64871	Predicted by at least one method		nagZ	TSV292_R_RS__06060	3248012	7262450	-1	beta-N-acetylhexosaminidase
6025666	6046508	20842	Predicted by at least one method			TSV292_R_RS__05050	6025666	6027600	1	T6SS Phospholipase effector Tle1-like catalytic domain-containing protein
6025666	6046508	20842	Predicted by at least one method			TSV292_R_RS__05051	6027709	6031044	1	type VI secretion system Vgr family protein
6025666	6046508	20842	Predicted by at least one method			TSV292_R_RS__05052	6031022	6031513	1	Lipoprotein
6025666	6046508	20842	Predicted by at least one method			TSV292_R_RS__05053	6031812	6032486	1	Putative lipoprotein
6025666	6046508	20842	Predicted by at least one method			TSV292_R_RS__05054	6032594	6032845	1	Paar motif family protein
6025666	6046508	20842	Predicted by at least one method			TSV292_R_RS__05055	6033181	6036015	1	Rhs element Vgr protein
6025666	6046508	20842	Predicted by at least one method			TSV292_R_RS__05056	6036019	6037035	1	DUF4123 domain-containing protein
6025666	6046508	20842	Predicted by at least one method		vasX	TSV292_R_RS__05057	6037038	6040061	1	Toxin VasX N-terminal region domain-containing protein
6025666	6046508	20842	Predicted by at least one method			TSV292_R_RS__05058	6040072	6040791	1	Lipoprotein
6025666	6046508	20842	Predicted by at least one method			TSV292_R_RS__05059	6041714	6042427	1	Lipoprotein
6025666	6046508	20842	Predicted by at least one method		insO	TSV292_R_RS__05060	6043096	6043356	1	IS3 family transposase
6025666	6046508	20842	Predicted by at least one method			TSV292_R_RS__05061	6043395	6044222	1	IS3 family transposase
6025666	6046508	20842	Predicted by at least one method		mntH	TSV292_R_RS__05062	6044249	6044800	1	Manganese transport protein MntH
6025666	6046508	20842	Predicted by at least one method			TSV292_R_RS__05063	6045694	6045963	1	Lipoprotein
6025666	6046508	20842	Predicted by at least one method			TSV292_R_RS__05064	6046227	6046508	-1	H-NS histone
6025666	6046508	20842	Predicted by at least one method		nagZ	TSV292_R_RS__06060	3248012	7262450	-1	beta-N-acetylhexosaminidase
6498382	6535856	37474	Predicted by at least one method			TSV292_R_RS__05420	6498382	6499482	1	Outer membrane porin protein
6498382	6535856	37474	Predicted by at least one method			TSV292_R_RS__05421	6499794	6500534	1	hypothetical protein
6498382	6535856	37474	Predicted by at least one method			TSV292_R_RS__05422	6500490	6501740	-1	Lipoprotein
6498382	6535856	37474	Predicted by at least one method			TSV292_R_RS__05423	6501737	6502216	-1	Exported protein
6498382	6535856	37474	Predicted by at least one method			TSV292_R_RS__05424	6502631	6503365	1	Insertion element IS402-like domain-containing protein
6498382	6535856	37474	Predicted by at least one method			TSV292_R_RS__05425	6503764	6504477	-1	Two component system, response regulator
6498382	6535856	37474	Predicted by at least one method			TSV292_R_RS__05426	6505491	6506096	-1	Adenylyl-sulfate kinase
6498382	6535856	37474	Predicted by at least one method			TSV292_R_RS__05427	6506374	6508032	-1	Tetratricopeptide repeat protein
6498382	6535856	37474	Predicted by at least one method			TSV292_R_RS__05428	6508041	6512405	-1	Methyltransferase type 11 domain-containing protein
6498382	6535856	37474	Predicted by at least one method			TSV292_R_RS__05429	6512516	6513931	-1	hypothetical protein
6498382	6535856	37474	Predicted by at least one method			TSV292_R_RS__05430	6513922	6516213	-1	Toxin transport-related membrane protein
6498382	6535856	37474	Predicted by at least one method			TSV292_R_RS__05431	6516248	6517123	-1	Sulfotransferase
6498382	6535856	37474	Predicted by at least one method			TSV292_R_RS__05432	6517120	6517629	-1	Fe2OG dioxygenase domain-containing protein
6498382	6535856	37474	Predicted by at least one method			TSV292_R_RS__05433	6517725	6527414	-1	Bacterial Ig-like domain family protein
6498382	6535856	37474	Predicted by at least one method			TSV292_R_RS__05434	6527540	6529255	-1	Transporter
6498382	6535856	37474	Predicted by at least one method			TSV292_R_RS__05435	6529468	6530340	-1	Exported protein
6498382	6535856	37474	Predicted by at least one method			TSV292_R_RS__05436	6530854	6531210	-1	H-NS histone family protein
6498382	6535856	37474	Predicted by at least one method			TSV292_R_RS__05437	6531726	6532370	-1	hypothetical protein
6498382	6535856	37474	Predicted by at least one method			TSV292_R_RS__05438	6532384	6533547	-1	Outer membrane porin
6498382	6535856	37474	Predicted by at least one method			TSV292_R_RS__05439	6533646	6535106	-1	Succinate-semialdehyde dehydrogenase (NADP+)
6498382	6535856	37474	Predicted by at least one method			TSV292_R_RS__05440	6535128	6535856	-1	GntR-family regulatory protein
6498382	6535856	37474	Predicted by at least one method		nagZ	TSV292_R_RS__06060	3248012	7262450	-1	beta-N-acetylhexosaminidase
