# Supplementary material for: Co-isolation of genetically distinct Burkholderia pseudomallei strains from a single patient in North Queensland
Source: PLoS One. 2025 Dec 18;20(12):e0338333. doi: 10.1371/journal.pone.0338333 (PMC12714287; doi:10.1371/journal.pone.0338333)
Supplement: S5 Table — (XLSX) [file pone.0338333.s010.xlsx]

## Sheet: Table S5
S5 Table. Predicted genomic islands in TSV292_2 (smooth) using Island4 viewer tool
Island start	Island end	Length	Method	Gene name	Gene ID	Locus	Gene start	Gene end	Strand	Product
158494	170865	12371	Predicted by at least one method			TSV292_RS__00560	158494	158709	-1	Transposase
158494	170865	12371	Predicted by at least one method			TSV292_RS__00565	159216	159581	-1	Transposase
158494	170865	12371	Predicted by at least one method			TSV292_RS__00570	159764	160027	-1	PAAR domain-containing protein
158494	170865	12371	Predicted by at least one method			TSV292_RS__00575	160037	161695	-1	DUF2875 domain-containing protein
158494	170865	12371	Predicted by at least one method			TSV292_RS__00580	161714	163954	-1	DUF3274 domain-containing protein
158494	170865	12371	Predicted by at least one method		vgrG	TSV292_RS__00585	163968	166754	-1	type VI secretion system tip protein VgrG
158494	170865	12371	Predicted by at least one method			TSV292_RS__00590	168249	168584	1	Putative sugar transporter
158494	170865	12371	Predicted by at least one method		tnp	TSV292_RS__00595	169645	170865	-1	ISL3-like element ISBma1 family transposase
816968	857856	40888	Predicted by at least one method			TSV292_RS__02985	816968	817207	-1	Secreted protein
816968	857856	40888	Predicted by at least one method			TSV292_RS__02990	817204	817428	-1	Lipoprotein
816968	857856	40888	Predicted by at least one method			TSV292_RS__02995	817432	817755	-1	DUF3552 domain-containing protein
816968	857856	40888	Predicted by at least one method			TSV292_RS__03000	817761	818513	-1	Mannosyl-glycoendo-beta-N-acetylglucosaminidase family protein
816968	857856	40888	Predicted by at least one method			TSV292_RS__03005	818500	818769	-1	Holin
816968	857856	40888	Predicted by at least one method			TSV292_RS__03010	818780	819136	-1	hypothetical protein
816968	857856	40888	Predicted by at least one method			TSV292_RS__03015	819133	819327	-1	hypothetical protein
816968	857856	40888	Predicted by at least one method			TSV292_RS__03020	819370	820089	-1	DNRLRE domain-containing protein
816968	857856	40888	Predicted by at least one method			TSV292_RS__03025	820102	821373	-1	C1q domain protein
816968	857856	40888	Predicted by at least one method			TSV292_RS__03030	821378	824542	-1	Phage tail family protein
816968	857856	40888	Predicted by at least one method			TSV292_RS__03035	824543	824953	-1	NlpC/P60 family protein
816968	857856	40888	Predicted by at least one method			TSV292_RS__03040	824957	826054	-1	Phage-BR0599 domain-containing protein
816968	857856	40888	Predicted by at least one method			TSV292_RS__03045	826051	827001	-1	Minor tail protein
816968	857856	40888	Predicted by at least one method			TSV292_RS__03050	827085	827456	-1	Pentapeptide repeats family protein
816968	857856	40888	Predicted by at least one method			TSV292_RS__03055	827488	830277	-1	phage tail length tape measure family protein
816968	857856	40888	Predicted by at least one method			TSV292_RS__03060	830666	830866	-1	hypothetical protein
816968	857856	40888	Predicted by at least one method			TSV292_RS__03065	830887	831213	-1	Phage tail protein
816968	857856	40888	Predicted by at least one method			TSV292_RS__03070	831217	831516	-1	Fe-dep-repr-C domain-containing protein
816968	857856	40888	Predicted by at least one method			TSV292_RS__03075	831518	832267	-1	Phage tail protein
816968	857856	40888	Predicted by at least one method			TSV292_RS__03080	832350	832586	-1	DUF3077 domain-containing protein
816968	857856	40888	Predicted by at least one method			TSV292_RS__03085	832598	833026	-1	DUF3168 domain-containing protein
816968	857856	40888	Predicted by at least one method			TSV292_RS__03090	833023	833604	-1	HK97 gp10 family phage protein
816968	857856	40888	Predicted by at least one method			TSV292_RS__03095	833601	834200	-1	head-tail connector protein
816968	857856	40888	Predicted by at least one method		abrB	TSV292_RS__03100	834202	834420	-1	AbrB family transcriptional regulator
816968	857856	40888	Predicted by at least one method			TSV292_RS__03105	834433	834654	-1	T9SS type A sorting domain-containing protein
816968	857856	40888	Predicted by at least one method			TSV292_RS__03110	834730	836208	-1	Phage major capsid protein
816968	857856	40888	Predicted by at least one method			TSV292_RS__03115	836319	838082	-1	Mu-like prophage I protein
816968	857856	40888	Predicted by at least one method			TSV292_RS__03120	838121	840457	-1	Phage-Mu-F domain-containing protein
816968	857856	40888	Predicted by at least one method			TSV292_RS__03125	840476	841975	-1	Terminase-like family protein
816968	857856	40888	Predicted by at least one method			TSV292_RS__03130	841935	842480	-1	Bacteriophage protein
816968	857856	40888	Predicted by at least one method			TSV292_RS__03135	842851	843216	-1	phage capsid protein
816968	857856	40888	Predicted by at least one method		tssA	TSV292_RS__03140	843213	843581	-1	Type VI secretion system protein TssA
816968	857856	40888	Predicted by at least one method			TSV292_RS__03145	843744	844361	-1	Replication initiation protein
816968	857856	40888	Predicted by at least one method			TSV292_RS__03150	844632	844907	-1	Conserved membrane protein
816968	857856	40888	Predicted by at least one method		ninB	TSV292_RS__03155	844921	845340	-1	NinB protein
816968	857856	40888	Predicted by at least one method			TSV292_RS__03160	845333	845776	-1	transposase
816968	857856	40888	Predicted by at least one method			TSV292_RS__03165	845773	846309	-1	Proteasome subunit beta
816968	857856	40888	Predicted by at least one method			TSV292_RS__03170	846306	846542	-1	Prophage protein
816968	857856	40888	Predicted by at least one method			TSV292_RS__03175	846542	846880	-1	Cytochrome c domain-containing protein
816968	857856	40888	Predicted by at least one method			TSV292_RS__03180	846868	847113	-1	Alpha/beta hydrolase
816968	857856	40888	Predicted by at least one method			TSV292_RS__03185	847110	847400	-1	Mut7-C domain-containing protein
816968	857856	40888	Predicted by at least one method			TSV292_RS__03190	847400	847966	-1	HTH-48 domain-containing protein
816968	857856	40888	Predicted by at least one method		ruvC	TSV292_RS__03195	847966	848499	-1	Crossover junction endodeoxyribonuclease RuvC
816968	857856	40888	Predicted by at least one method		dnaB	TSV292_RS__03200	848496	849890	-1	replicative DNA helicase
816968	857856	40888	Predicted by at least one method			TSV292_RS__03205	849887	852403	-1	DNA methylase
816968	857856	40888	Predicted by at least one method		mutL	TSV292_RS__03210	852400	853359	-1	DNA mismatch repair mutL domain protein
816968	857856	40888	Predicted by at least one method			TSV292_RS__03215	853356	853580	-1	Phage protein
816968	857856	40888	Predicted by at least one method			TSV292_RS__03220	853577	853975	-1	Carboxymuconolactone decarboxylase
816968	857856	40888	Predicted by at least one method			TSV292_RS__03225	854225	854527	-1	Plasmid stabilization protein
816968	857856	40888	Predicted by at least one method			TSV292_RS__03230	854609	855169	1	Terminase small subunit
816968	857856	40888	Predicted by at least one method			TSV292_RS__03235	855138	855395	1	DUF2442 domain-containing protein
816968	857856	40888	Predicted by at least one method			TSV292_RS__03240	855421	855834	1	Lipoprotein
816968	857856	40888	Predicted by at least one method			TSV292_RS__03245	856015	856143	1	Exported protein
816968	857856	40888	Predicted by at least one method			TSV292_RS__03250	856301	856501	1	ANT domain-containing protein
816968	857856	40888	Predicted by at least one method			TSV292_RS__03255	856531	856842	1	Resolvase
816968	857856	40888	Predicted by at least one method			TSV292_RS__03260	856892	857263	1	DUF1566 domain-containing protein
816968	857856	40888	Predicted by at least one method			TSV292_RS__03265	857295	857597	1	Putative gp39
816968	857856	40888	Predicted by at least one method			TSV292_RS__03270	857599	857856	1	Bacteriophage protein
870607	874047	3440	Predicted by at least one method			TSV292_RS__03350	868692	870617	1	hypothetical protein
870607	874047	3440	Predicted by at least one method		patD	TSV292_RS__03355	870607	870999	1	Heterocyst frequency control protein PatD
870607	874047	3440	Predicted by at least one method			TSV292_RS__03360	870996	871406	1	Redox-active protein (C_GCAxxG_C_C)
870607	874047	3440	Predicted by at least one method			TSV292_RS__03365	871922	872596	1	hypothetical protein
870607	874047	3440	Predicted by at least one method			TSV292_RS__03370	872548	872883	1	Transposase
870607	874047	3440	Predicted by at least one method			TSV292_RS__03375	873073	873342	1	GNAT family N-acetyltransferase
870607	874047	3440	Predicted by at least one method			TSV292_RS__03380	873339	873749	1	DUF551 domain-containing protein
870607	874047	3440	Predicted by at least one method			TSV292_RS__03385	873811	874047	1	Prophage CP4-57 regulatory protein (AlpA)
870607	874047	3440	Predicted by at least one method			TSV292_RS__03390	874016	875263	-1	Site-specific integrase
996640	1023141	26501	Predicted by at least one method			TSV292_RS__03895	996640	997620	1	Methyltranfer-dom domain-containing protein
996640	1023141	26501	Predicted by at least one method			TSV292_RS__03900	997633	998850	1	Acyltransferase family protein
996640	1023141	26501	Predicted by at least one method		tnp	TSV292_RS__03905	999073	999906	-1	IS3 family transposase
996640	1023141	26501	Predicted by at least one method		tnp	TSV292_RS__03910	999930	1000193	-1	IS3 family IS407 transposase ORF A
996640	1023141	26501	Predicted by at least one method			TSV292_RS__03915	1001042	1004332	-1	Restriction endonuclease subunit R
996640	1023141	26501	Predicted by at least one method			TSV292_RS__03920	1004402	1006726	-1	AAA-13 domain-containing protein
996640	1023141	26501	Predicted by at least one method			TSV292_RS__03925	1006841	1008553	-1	DUF4236 domain-containing protein
996640	1023141	26501	Predicted by at least one method			TSV292_RS__03930	1008859	1015458	-1	DNA helicase
996640	1023141	26501	Predicted by at least one method			TSV292_RS__03940	1016701	1016961	-1	DUF6471 domain-containing protein
996640	1023141	26501	Predicted by at least one method			TSV292_RS__03945	1017098	1017820	1	Tn7-Tnp-TnsA-N domain-containing protein
996640	1023141	26501	Predicted by at least one method			TSV292_RS__03950	1017979	1018377	1	DUF2486 domain-containing protein
996640	1023141	26501	Predicted by at least one method		rpoD	TSV292_RS__03960	1018781	1020823	-1	RNA polymerase sigma factor RpoD
996640	1023141	26501	Predicted by at least one method		dnaG	TSV292_RS__03965	1021267	1023141	-1	DNA primase
1319585	1331118	11533	Predicted by at least one method			TSV292_RS__05245	1319585	1320307	-1	Amino acid ABC transporter substrate-binding protein
1319585	1331118	11533	Predicted by at least one method			TSV292_RS__05250	1320790	1321278	1	Metal-binding protein
1319585	1331118	11533	Predicted by at least one method			TSV292_RS__05255	1321931	1322242	-1	Putative transposase
1319585	1331118	11533	Predicted by at least one method		prnA	TSV292_RS__05260	1323118	1324734	1	Flavin-dependent tryptophan halogenase PrnA
1319585	1331118	11533	Predicted by at least one method		prnB	TSV292_RS__05265	1324734	1325819	1	Monodechloroaminopyrrolnitrin synthase PrnB
1319585	1331118	11533	Predicted by at least one method		prnC	TSV292_RS__05270	1325870	1327570	1	Monodechloroaminopyrrolnitrin halogenase PrnC
1319585	1331118	11533	Predicted by at least one method		prnD	TSV292_RS__05275	1327595	1328707	1	Aminopyrrolnitrin oxygenase PrnD
1319585	1331118	11533	Predicted by at least one method			TSV292_RS__05280	1328809	1328949	-1	Transposase
1319585	1331118	11533	Predicted by at least one method			TSV292_RS__05285	1328961	1330127	-1	AB hydrolase-1 domain-containing protein
1319585	1331118	11533	Predicted by at least one method			TSV292_RS__05290	1330492	1331118	1	Mutator family transposase
1379544	1440665	61121	Predicted by at least one method			TSV292_RS__05495	1379544	1380209	1	HAD-superfamily hydrolase
1379544	1440665	61121	Predicted by at least one method			TSV292_RS__05500	1380685	1381413	1	IS6 family transposase
1379544	1440665	61121	Predicted by at least one method			TSV292_RS__05505	1382441	1382572	1	Transposase
1379544	1440665	61121	Predicted by at least one method		tnp	TSV292_RS__05510	1382617	1383450	-1	IS3 family transposase
1379544	1440665	61121	Predicted by at least one method		tnp	TSV292_RS__05515	1383474	1383737	-1	IS3 family IS407 transposase ORF A
1379544	1440665	61121	Predicted by at least one method			TSV292_RS__05520	1383768	1384361	-1	DUF746 domain-containing protein
1379544	1440665	61121	Predicted by at least one method		cdiB2	TSV292_RS__05525	1384361	1385950	-1	Outer membrane transporter CdiB-2
1379544	1440665	61121	Predicted by at least one method		cdiI	TSV292_RS__05530	1386227	1386556	-1	Immunity protein CdiI
1379544	1440665	61121	Predicted by at least one method		cdiA-2	TSV292_RS__05535	1386564	1395989	-1	tRNA nuclease effector CdiA-2
1379544	1440665	61121	Predicted by at least one method			TSV292_RS__05540	1396339	1396602	-1	DUF899 domain-containing protein
1379544	1440665	61121	Predicted by at least one method			TSV292_RS__05545	1397195	1401826	-1	DUF6531 domain-containing protein
1379544	1440665	61121	Predicted by at least one method			TSV292_RS__05550	1401840	1403108	-1	Tetratricopeptide repeat protein
1379544	1440665	61121	Predicted by at least one method			TSV292_RS__05555	1403124	1403645	-1	hypothetical protein
1379544	1440665	61121	Predicted by at least one method			TSV292_RS__05560	1403600	1405327	-1	Rhs element Vgr protein
1379544	1440665	61121	Predicted by at least one method			TSV292_RS__05565	1405742	1405960	-1	RDD domain-containing protein
1379544	1440665	61121	Predicted by at least one method			TSV292_RS__05570	1406781	1407770	-1	DUF1016 domain-containing protein
1379544	1440665	61121	Predicted by at least one method			TSV292_RS__05575	1408000	1408686	-1	ISBma1, transposase
1379544	1440665	61121	Predicted by at least one method			TSV292_RS__05580	1408784	1409251	1	Orn-DAP-Arg-deC domain-containing protein
1379544	1440665	61121	Predicted by at least one method			TSV292_RS__05585	1409407	1410432	1	Dienelactone hydrolase
1379544	1440665	61121	Predicted by at least one method			TSV292_RS__05590	1410996	1411595	-1	ATP-binding inner membrane transport protein
1379544	1440665	61121	Predicted by at least one method		tnp	TSV292_RS__05595	1411674	1411937	1	IS3 family IS407 transposase ORF A
1379544	1440665	61121	Predicted by at least one method		tnp	TSV292_RS__05600	1411961	1412794	1	IS3 family transposase
1379544	1440665	61121	Predicted by at least one method			TSV292_RS__05605	1412998	1414965	-1	Fibronectin type-III domain-containing protein
1379544	1440665	61121	Predicted by at least one method			TSV292_RS__05610	1415272	1416828	-1	alpha-galactosidase
1379544	1440665	61121	Predicted by at least one method			TSV292_RS__05615	1417448	1418299	-1	Binding--dependent transport system inner membrane component family protein
1379544	1440665	61121	Predicted by at least one method			TSV292_RS__05620	1418300	1419223	-1	ABC transporter permease
1379544	1440665	61121	Predicted by at least one method			TSV292_RS__05625	1419286	1420527	-1	ABC transporter, carbohydrate uptake transporter-1 (CUT1) family, periplasmic carbohydrate-binding protein
1379544	1440665	61121	Predicted by at least one method			TSV292_RS__05630	1420563	1421807	-1	ABC transporter
1379544	1440665	61121	Predicted by at least one method			TSV292_RS__05635	1421850	1423910	-1	CBM6 domain-containing protein
1379544	1440665	61121	Predicted by at least one method		lacI	TSV292_RS__05640	1424262	1425416	-1	LacI family regulatory protein
1379544	1440665	61121	Predicted by at least one method			TSV292_RS__05645	1425752	1425982	1	Tn501 transposition transposase
1379544	1440665	61121	Predicted by at least one method			TSV292_RS__05650	1426714	1427499	1	Exported protein
1379544	1440665	61121	Predicted by at least one method			TSV292_RS__05655	1428121	1428234	-1	Transcriptional regulator
1379544	1440665	61121	Predicted by at least one method			TSV292_RS__05660	1428231	1429028	-1	DUF746 domain-containing protein
1379544	1440665	61121	Predicted by at least one method			TSV292_RS__05665	1429028	1429855	-1	DNA-binding protein
1379544	1440665	61121	Predicted by at least one method			TSV292_RS__05670	1432158	1432988	-1	IS3 family transposase
1379544	1440665	61121	Predicted by at least one method			TSV292_RS__05675	1432985	1433293	-1	Transposase family protein
1379544	1440665	61121	Predicted by at least one method			TSV292_RS__05680	1434275	1434412	1	hypothetical protein
1379544	1440665	61121	Predicted by at least one method		tnp	TSV292_RS__05685	1434547	1435437	-1	IS3 family transposase ORF B
1379544	1440665	61121	Predicted by at least one method		tnp	TSV292_RS__05690	1435434	1435727	-1	IS3 family ISBps1 transposase ORF A
1379544	1440665	61121	Predicted by at least one method			TSV292_RS__05695	1436060	1437505	1	hypothetical protein
1379544	1440665	61121	Predicted by at least one method			TSV292_RS__05700	1437962	1440037	-1	Integrase catalytic domain-containing protein
1379544	1440665	61121	Predicted by at least one method			TSV292_RS__05705	1439997	1440665	-1	Conserved hypothethical protein
1850291	1872477	22186	Predicted by at least one method			TSV292_RS__07365	1850291	1850692	-1	Lipoprotein
1850291	1872477	22186	Predicted by at least one method			TSV292_RS__07370	1851130	1853073	1	SGL domain-containing protein
1850291	1872477	22186	Predicted by at least one method		araC	TSV292_RS__07375	1853432	1853836	1	AraC family transcription regulator
1850291	1872477	22186	Predicted by at least one method			TSV292_RS__07380	1854208	1856403	1	phospholipase C, phosphocholine-specific
1850291	1872477	22186	Predicted by at least one method			TSV292_RS__07385	1857063	1857257	-1	Putative transposase for insertion sequence
1850291	1872477	22186	Predicted by at least one method			TSV292_RS__07390	1857266	1857631	-1	Transposase
1850291	1872477	22186	Predicted by at least one method			TSV292_RS__07395	1858305	1859318	-1	HTH araC/xylS-type domain-containing protein
1850291	1872477	22186	Predicted by at least one method			TSV292_RS__07400	1859340	1859792	-1	Acetyltransferase, GNAT family
1850291	1872477	22186	Predicted by at least one method			TSV292_RS__07405	1860609	1861172	1	ABC transporter membrane protein
1850291	1872477	22186	Predicted by at least one method			TSV292_RS__07410	1861159	1862013	1	ABC transporter, permease protein
1850291	1872477	22186	Predicted by at least one method			TSV292_RS__07415	1862010	1863041	1	Putrescine-binding periplasmic protein
1850291	1872477	22186	Predicted by at least one method		vgrG	TSV292_RS__07420	1864310	1867096	1	type VI secretion system tip protein VgrG
1850291	1872477	22186	Predicted by at least one method			TSV292_RS__07425	1867110	1869350	1	DUF3274 domain-containing protein
1850291	1872477	22186	Predicted by at least one method			TSV292_RS__07430	1869489	1871024	1	DUF2875 domain-containing protein
1850291	1872477	22186	Predicted by at least one method			TSV292_RS__07435	1871034	1871297	1	PAAR domain-containing protein
1850291	1872477	22186	Predicted by at least one method		yjbQ	TSV292_RS__07440	1871712	1872131	-1	YjbQ family protein
1850291	1872477	22186	Predicted by at least one method			TSV292_RS__07445	1872151	1872477	-1	Thioredoxin domain-containing protein
2346035	2373766	27731	Predicted by at least one method			TSV292_RS__09335	2346035	2346334	-1	Gp52 domain protein
2346035	2373766	27731	Predicted by at least one method			TSV292_RS__09340	2346301	2346519	-1	HEPN domain-containing protein
2346035	2373766	27731	Predicted by at least one method			TSV292_RS__09345	2346799	2347026	-1	Bacteriophage protein
2346035	2373766	27731	Predicted by at least one method		brnT	TSV292_RS__09350	2347627	2347896	1	BrnT family toxin
2346035	2373766	27731	Predicted by at least one method		brnA	TSV292_RS__09355	2347880	2348164	1	BrnA antitoxin family protein
2346035	2373766	27731	Predicted by at least one method			TSV292_RS__09360	2348896	2349216	1	Bacteriophage/transposase fusion protein
2346035	2373766	27731	Predicted by at least one method		tnp	TSV292_RS__09365	2349259	2350086	-1	IS3 family transposase ORF B
2346035	2373766	27731	Predicted by at least one method			TSV292_RS__09370	2350122	2350325	-1	Putative transposase
2346035	2373766	27731	Predicted by at least one method			TSV292_RS__09375	2350338	2351357	1	IS110 family transposase
2346035	2373766	27731	Predicted by at least one method			TSV292_RS__09380	2351548	2351700	-1	Transposase family protein
2346035	2373766	27731	Predicted by at least one method			TSV292_RS__09385	2351966	2353426	1	Calcineurin-like phosphoesterase family protein
2346035	2373766	27731	Predicted by at least one method			TSV292_RS__09390	2353585	2354847	1	C-type cytochrome
2346035	2373766	27731	Predicted by at least one method			TSV292_RS__09395	2355003	2355935	1	Glycerophosphoryl diester phosphodiesterase family protein
2346035	2373766	27731	Predicted by at least one method			TSV292_RS__09400	2356204	2357004	-1	Integrase catalytic domain-containing protein
2346035	2373766	27731	Predicted by at least one method			TSV292_RS__09405	2357099	2357833	-1	Exported protein
2346035	2373766	27731	Predicted by at least one method		lysM	TSV292_RS__09410	2357824	2370219	-1	LysM peptidoglycan-binding domain-containing protein
2346035	2373766	27731	Predicted by at least one method			TSV292_RS__09415	2370203	2373766	-1	FlgD-ig domain-containing protein
2507965	2547109	39144	Predicted by at least one method			TSV292_RS__09950	2507965	2508597	1	DUF4005 domain-containing protein
2507965	2547109	39144	Predicted by at least one method			TSV292_RS__09955	2509578	2510516	1	ImpA-N domain-containing protein
2507965	2547109	39144	Predicted by at least one method		tssB	TSV292_RS__09960	2510550	2511098	1	type VI secretion system contractile sheath small subunit
2507965	2547109	39144	Predicted by at least one method		tssC	TSV292_RS__09965	2511095	2512606	1	type VI secretion system contractile sheath large subunit
2507965	2547109	39144	Predicted by at least one method			TSV292_RS__09970	2512750	2513277	1	Type VI secretion system tube protein Hcp
2507965	2547109	39144	Predicted by at least one method			TSV292_RS__09975	2513357	2513788	1	GPW-gp25 domain-containing protein
2507965	2547109	39144	Predicted by at least one method		tssF	TSV292_RS__09980	2513802	2515664	1	type VI secretion system baseplate subunit TssF
2507965	2547109	39144	Predicted by at least one method		tssG	TSV292_RS__09985	2515661	2516650	1	type VI secretion system baseplate subunit TssG
2507965	2547109	39144	Predicted by at least one method		tssH	TSV292_RS__09990	2516653	2519523	1	type VI secretion system ATPase TssH
2507965	2547109	39144	Predicted by at least one method			TSV292_RS__09995	2519514	2521805	1	Phage-base-V domain-containing protein
2507965	2547109	39144	Predicted by at least one method			TSV292_RS__10000	2521971	2524259	1	Type VI secretion system
2507965	2547109	39144	Predicted by at least one method			TSV292_RS__10005	2524263	2526479	1	DUF2169 domain-containing protein
2507965	2547109	39144	Predicted by at least one method			TSV292_RS__10010	2526479	2527549	1	Pentapeptide repeat-containing protein
2507965	2547109	39144	Predicted by at least one method			TSV292_RS__10015	2527552	2528268	1	DUF3540 domain-containing protein
2507965	2547109	39144	Predicted by at least one method			TSV292_RS__10020	2528311	2528700	1	DUF4150 domain-containing protein
2507965	2547109	39144	Predicted by at least one method			TSV292_RS__10025	2528718	2529299	1	Type VI secretion system-associated lipoprotein
2507965	2547109	39144	Predicted by at least one method		tssK	TSV292_RS__10030	2529296	2530657	1	type VI secretion system baseplate subunit TssK
2507965	2547109	39144	Predicted by at least one method		icmH	TSV292_RS__10035	2530683	2532407	1	type IVB secretion system protein IcmH/DotU
2507965	2547109	39144	Predicted by at least one method		tssM	TSV292_RS__10040	2532404	2535907	1	type VI secretion system membrane subunit TssM
2507965	2547109	39144	Predicted by at least one method		traG	TSV292_RS__10045	2535966	2536325	1	Conjugal transfer protein TraG
2507965	2547109	39144	Predicted by at least one method			TSV292_RS__10050	2536480	2536779	1	Signal peptide protein
2507965	2547109	39144	Predicted by at least one method		gspH	TSV292_RS__10055	2537004	2537375	1	General secretion pathway protein GspH
2507965	2547109	39144	Predicted by at least one method			TSV292_RS__10060	2537926	2538825	1	Rhamnosyltransferase I, subunit A
2507965	2547109	39144	Predicted by at least one method			TSV292_RS__10065	2539059	2540378	1	Rhamnosyltransferase I, subunit B
2507965	2547109	39144	Predicted by at least one method		emrB	TSV292_RS__10070	2540375	2541961	1	MFS domain-containing protein
2507965	2547109	39144	Predicted by at least one method			TSV292_RS__10075	2542048	2542179	1	hypothetical protein
2507965	2547109	39144	Predicted by at least one method			TSV292_RS__10080	2542246	2543241	1	Rhamnosyltransferase
2507965	2547109	39144	Predicted by at least one method			TSV292_RS__10085	2543546	2545129	1	RND transporter
2507965	2547109	39144	Predicted by at least one method			TSV292_RS__10090	2544936	2545673	-1	Basic proline-rich protein
2507965	2547109	39144	Predicted by at least one method			TSV292_RS__10095	2545724	2547109	1	Multidrug resistance protein
2691237	2712489	21252	Predicted by at least one method			TSV292_RS__10650	2690989	2691357	1	TfoX-N domain-containing protein
2691237	2712489	21252	Predicted by at least one method			TSV292_RS__10655	2691237	2691878	-1	hypothetical protein
2691237	2712489	21252	Predicted by at least one method		nnrU	TSV292_RS__10660	2691883	2692461	1	NnrU protein
2691237	2712489	21252	Predicted by at least one method			TSV292_RS__10665	2692738	2693004	1	Secreted protein
2691237	2712489	21252	Predicted by at least one method			TSV292_RS__10670	2694086	2695936	1	Family S15 non-peptidase-like proteinue
2691237	2712489	21252	Predicted by at least one method			TSV292_RS__10675	2696097	2697854	1	Peptidase
2691237	2712489	21252	Predicted by at least one method			TSV292_RS__10680	2697868	2698263	1	EF-hand domain-containing protein
2691237	2712489	21252	Predicted by at least one method			TSV292_RS__10685	2699816	2701846	1	Endotoxin-N domain-containing protein
2691237	2712489	21252	Predicted by at least one method		virK	TSV292_RS__10690	2702319	2702639	1	VirK protein
2691237	2712489	21252	Predicted by at least one method			TSV292_RS__10695	2703125	2703391	1	Transposase
2691237	2712489	21252	Predicted by at least one method			TSV292_RS__10700	2703436	2704215	1	Integrase core domain protein
2691237	2712489	21252	Predicted by at least one method			TSV292_RS__10705	2706185	2706895	1	DNA-binding response regulator
2691237	2712489	21252	Predicted by at least one method			TSV292_RS__10710	2707468	2708343	1	Response regulator
2691237	2712489	21252	Predicted by at least one method			TSV292_RS__10715	2708340	2709236	1	Dioxygenase, TauD/TfdA family
2691237	2712489	21252	Predicted by at least one method			TSV292_RS__10720	2709597	2711414	-1	microbial collagenase
2691237	2712489	21252	Predicted by at least one method			TSV292_RS__10725	2711785	2712489	1	N-acetyltransferase domain-containing protein
2809429	2866542	57113	Predicted by at least one method			TSV292_RS__11135	2808674	2809432	-1	C4-dicarboxylate anaerobic carrier family protein
2809429	2866542	57113	Predicted by at least one method		iclR	TSV292_RS__11140	2809429	2810196	-1	IclR family transcriptional regulator
2809429	2866542	57113	Predicted by at least one method			TSV292_RS__11145	2810193	2810573	-1	N-formylglutamate amidohydrolase
2809429	2866542	57113	Predicted by at least one method			TSV292_RS__11150	2812510	2813643	-1	Gram-negative porin family protein
2809429	2866542	57113	Predicted by at least one method		tetR	TSV292_RS__11155	2813882	2814469	1	TetR family transcriptional regulator
2809429	2866542	57113	Predicted by at least one method			TSV292_RS__11160	2814538	2814993	1	Dehydratase
2809429	2866542	57113	Predicted by at least one method			TSV292_RS__11165	2814993	2815760	1	Enoyl-CoA hydratase
2809429	2866542	57113	Predicted by at least one method			TSV292_RS__11170	2815763	2816137	1	OB-aCoA-assoc domain-containing protein
2809429	2866542	57113	Predicted by at least one method			TSV292_RS__11175	2816134	2817288	1	Thiolase
2809429	2866542	57113	Predicted by at least one method			TSV292_RS__11180	2817308	2818660	1	AMP-binding enzyme family protein
2809429	2866542	57113	Predicted by at least one method			TSV292_RS__11185	2818660	2819847	1	Carnitine dehydratase
2809429	2866542	57113	Predicted by at least one method			TSV292_RS__11190	2820323	2820772	1	CoA-transferase III family protein
2809429	2866542	57113	Predicted by at least one method			TSV292_RS__11195	2820862	2821947	1	Ferritin-like domain-containing protein
2809429	2866542	57113	Predicted by at least one method			TSV292_RS__11200	2822095	2823147	1	2Fe-2S iron-sulfur cluster binding domain-containing protein
2809429	2866542	57113	Predicted by at least one method			TSV292_RS__11205	2823243	2826740	1	2-oxoacid ferredoxin oxidoreductase
2809429	2866542	57113	Predicted by at least one method			TSV292_RS__11210	2826787	2827914	1	Receptor ligand binding region family protein
2809429	2866542	57113	Predicted by at least one method			TSV292_RS__11215	2827924	2828268	1	YCII domain-containing protein
2809429	2866542	57113	Predicted by at least one method			TSV292_RS__11220	2828289	2829404	1	Histidinol-phosphate aminotransferase
2809429	2866542	57113	Predicted by at least one method			TSV292_RS__11225	2829513	2830295	1	SDR family oxidoreductase
2809429	2866542	57113	Predicted by at least one method			TSV292_RS__11230	2830968	2833307	1	PNPLA domain-containing protein
2809429	2866542	57113	Predicted by at least one method			TSV292_RS__11235	2833411	2833656	1	Transposase family protein
2809429	2866542	57113	Predicted by at least one method			TSV292_RS__11240	2833981	2836269	1	Glycosyl hydrolases related to GH101 family, GHL1-GHL3
2809429	2866542	57113	Predicted by at least one method			TSV292_RS__11245	2837125	2838003	-1	Histidinol-phosphate aminotransferase
2809429	2866542	57113	Predicted by at least one method			TSV292_RS__11250	2838290	2839423	1	Acyl-coenzyme A:6-aminopenicillanic acid acyl-transferase
2809429	2866542	57113	Predicted by at least one method			TSV292_RS__11255	2839488	2840354	1	Hydrolase
2809429	2866542	57113	Predicted by at least one method			TSV292_RS__11260	2840359	2841747	1	MFS transporter
2809429	2866542	57113	Predicted by at least one method		lysR	TSV292_RS__11265	2842000	2842953	-1	Bacterial regulatory helix-turn-helix, lysR family protein
2809429	2866542	57113	Predicted by at least one method			TSV292_RS__11270	2843147	2844544	1	MmgE/PrpD family protein
2809429	2866542	57113	Predicted by at least one method			TSV292_RS__11275	2844544	2845971	1	Peptidase M20/M25/M40 family protein
2809429	2866542	57113	Predicted by at least one method			TSV292_RS__11280	2846017	2847291	1	Sugar (And other) transporter family protein
2809429	2866542	57113	Predicted by at least one method		iclR	TSV292_RS__11285	2847508	2848314	-1	IclR family transcriptional regulator
2809429	2866542	57113	Predicted by at least one method			TSV292_RS__11290	2848513	2849577	1	ABC transporter
2809429	2866542	57113	Predicted by at least one method			TSV292_RS__11295	2849649	2850998	1	Bacterial extracellular solute-binding family protein
2809429	2866542	57113	Predicted by at least one method			TSV292_RS__11300	2851034	2851966	1	Binding--dependent transport system inner membrane component family protein
2809429	2866542	57113	Predicted by at least one method			TSV292_RS__11305	2851941	2852864	1	Carbohydrate ABC transporter permease
2809429	2866542	57113	Predicted by at least one method			TSV292_RS__11310	2852892	2854010	1	Mandelate racemase/muconate lactonizing enzyme family protein
2809429	2866542	57113	Predicted by at least one method			TSV292_RS__11315	2854024	2854365	1	L-rhamnose mutarotase
2809429	2866542	57113	Predicted by at least one method			TSV292_RS__11320	2854410	2854715	1	Hydrolase
2809429	2866542	57113	Predicted by at least one method		uxaA	TSV292_RS__11325	2854840	2855091	1	Hydrolase, UxaA family domain protein
2809429	2866542	57113	Predicted by at least one method			TSV292_RS__11330	2855088	2856095	1	GD-AH-C domain-containing protein
2809429	2866542	57113	Predicted by at least one method			TSV292_RS__11335	2856085	2857125	1	Pyridoxal 4-dehydrogenase
2809429	2866542	57113	Predicted by at least one method			TSV292_RS__11340	2857127	2857972	1	Amidohydrolase family superfamily
2809429	2866542	57113	Predicted by at least one method			TSV292_RS__11345	2858069	2858812	1	2-(S)-hydroxypropyl-CoM dehydrogenase
2809429	2866542	57113	Predicted by at least one method			TSV292_RS__11350	2858852	2859694	1	ureidoglycolate lyase
2809429	2866542	57113	Predicted by at least one method			TSV292_RS__11355	2860108	2861151	1	Porin
2809429	2866542	57113	Predicted by at least one method			TSV292_RS__11360	2861249	2861503	-1	Transposase DDE domain protein
2809429	2866542	57113	Predicted by at least one method			TSV292_RS__11365	2861665	2862342	-1	CHAP domain-containing protein
2809429	2866542	57113	Predicted by at least one method			TSV292_RS__11370	2862703	2863935	-1	Secretory lipase family protein
2809429	2866542	57113	Predicted by at least one method			TSV292_RS__11375	2864455	2865552	1	Gram-negative porin family protein
2809429	2866542	57113	Predicted by at least one method			TSV292_RS__11380	2866171	2866542	-1	putative lipoprotein with conserved Yx(FWY)xxD motif
3346060	3358457	12397	Predicted by at least one method		tssE	TSV292_RS__13195	3346060	3346542	-1	type VI secretion system baseplate subunit TssE
3346060	3358457	12397	Predicted by at least one method		hcp	TSV292_RS__13200	3346600	3347103	-1	Type VI protein secretion system component Hcp (secreted cytotoxin)
3346060	3358457	12397	Predicted by at least one method		tssC	TSV292_RS__13205	3347176	3348666	-1	type VI secretion system contractile sheath large subunit
3346060	3358457	12397	Predicted by at least one method		tssB	TSV292_RS__13210	3348683	3349201	-1	type VI secretion system contractile sheath small subunit
3346060	3358457	12397	Predicted by at least one method			TSV292_RS__13215	3349238	3349909	-1	TPR-REGION domain-containing protein
3346060	3358457	12397	Predicted by at least one method		tssJ	TSV292_RS__13220	3350284	3350898	1	type VI secretion system lipoprotein TssJ
3346060	3358457	12397	Predicted by at least one method		tssK	TSV292_RS__13225	3351007	3352353	1	type VI secretion system baseplate subunit TssK
3346060	3358457	12397	Predicted by at least one method		icmH	TSV292_RS__13230	3352350	3353135	1	type IVB secretion system protein IcmH/DotU
3346060	3358457	12397	Predicted by at least one method			TSV292_RS__13235	3353237	3353602	1	phage virion morphogenesis protein
3346060	3358457	12397	Predicted by at least one method			TSV292_RS__13240	3353706	3354428	-1	TENA-THI-4 domain-containing protein
3346060	3358457	12397	Predicted by at least one method		tnp	TSV292_RS__13245	3354651	3355871	-1	ISL3-like element ISBma1 family transposase
3346060	3358457	12397	Predicted by at least one method			TSV292_RS__13250	3356005	3356487	-1	Methyltransferase
3346060	3358457	12397	Predicted by at least one method			TSV292_RS__13255	3356505	3356807	-1	phage tail protein I
3346060	3358457	12397	Predicted by at least one method			TSV292_RS__13260	3356909	3357235	-1	Phage baseplate assembly protein
3346060	3358457	12397	Predicted by at least one method			TSV292_RS__13270	3357936	3358457	-1	ClpXP protease specificity-enhancing factor
3346060	3358457	12397	Predicted by at least one method			TSV292_RS__30735	3299148	7353161	-1	Putative hydrolase
3428219	3466014	37795	Predicted by at least one method		rpoA	TSV292_RS__13620	3428219	3429196	-1	DNA-directed RNA polymerase subunit alpha
3428219	3466014	37795	Predicted by at least one method		rpsD	TSV292_RS__13625	3429324	3429947	-1	30S ribosomal protein S4
3428219	3466014	37795	Predicted by at least one method		rpsK	TSV292_RS__13630	3430098	3430499	-1	30S ribosomal protein S11
3428219	3466014	37795	Predicted by at least one method		rpsM	TSV292_RS__13635	3430523	3430888	-1	30S ribosomal protein S13
3428219	3466014	37795	Predicted by at least one method		infA	TSV292_RS__13640	3431064	3431282	-1	translation initiation factor IF-1
3428219	3466014	37795	Predicted by at least one method		secY	TSV292_RS__13645	3431292	3432638	-1	preprotein translocase subunit SecY
3428219	3466014	37795	Predicted by at least one method		rplO	TSV292_RS__13650	3432683	3433117	-1	50S ribosomal protein L15
3428219	3466014	37795	Predicted by at least one method		rpmD	TSV292_RS__13655	3433146	3433328	-1	50S ribosomal protein L30
3428219	3466014	37795	Predicted by at least one method		rpsE	TSV292_RS__13660	3433344	3433862	-1	30S ribosomal protein S5
3428219	3466014	37795	Predicted by at least one method		rplR	TSV292_RS__13665	3433876	3434241	-1	50S ribosomal protein L18
3428219	3466014	37795	Predicted by at least one method		rplF	TSV292_RS__13670	3434254	3434784	-1	50S ribosomal protein L6
3428219	3466014	37795	Predicted by at least one method		rpsH	TSV292_RS__13675	3434805	3435200	-1	30S ribosomal protein S8
3428219	3466014	37795	Predicted by at least one method		rpsN	TSV292_RS__13680	3435215	3435520	-1	30S ribosomal protein S14
3428219	3466014	37795	Predicted by at least one method		rplE	TSV292_RS__13685	3435528	3436067	-1	50S ribosomal protein L5
3428219	3466014	37795	Predicted by at least one method		rplX	TSV292_RS__13690	3436085	3436393	-1	50S ribosomal protein L24
3428219	3466014	37795	Predicted by at least one method		rplN	TSV292_RS__13695	3436403	3436771	-1	50S ribosomal protein L14
3428219	3466014	37795	Predicted by at least one method		rpsQ	TSV292_RS__13700	3437081	3437353	-1	30S ribosomal protein S17
3428219	3466014	37795	Predicted by at least one method		rpmC	TSV292_RS__13705	3437350	3437544	-1	50S ribosomal protein L29
3428219	3466014	37795	Predicted by at least one method		rplP	TSV292_RS__13710	3437554	3437970	-1	50S ribosomal protein L16
3428219	3466014	37795	Predicted by at least one method		rpsC	TSV292_RS__13715	3437973	3438773	-1	30S ribosomal protein S3
3428219	3466014	37795	Predicted by at least one method		rplV	TSV292_RS__13720	3438785	3439114	-1	50S ribosomal protein L22
3428219	3466014	37795	Predicted by at least one method		rpsS	TSV292_RS__13725	3439127	3439402	-1	30S ribosomal protein S19
3428219	3466014	37795	Predicted by at least one method		rplB	TSV292_RS__13730	3439413	3440240	-1	50S ribosomal protein L2
3428219	3466014	37795	Predicted by at least one method		rplW	TSV292_RS__13735	3440243	3440557	-1	50S ribosomal protein L23
3428219	3466014	37795	Predicted by at least one method		rplD	TSV292_RS__13740	3440554	3441174	-1	50S ribosomal protein L4
3428219	3466014	37795	Predicted by at least one method		rplC	TSV292_RS__13745	3441174	3441833	-1	50S ribosomal protein L3
3428219	3466014	37795	Predicted by at least one method		rpsJ	TSV292_RS__13750	3442013	3442324	-1	30S ribosomal protein S10
3428219	3466014	37795	Predicted by at least one method		tuf	TSV292_RS__13755	3442477	3443667	-1	elongation factor Tu
3428219	3466014	37795	Predicted by at least one method		fusA	TSV292_RS__13760	3443709	3445811	-1	elongation factor G
3428219	3466014	37795	Predicted by at least one method		rpsG	TSV292_RS__13765	3445933	3446403	-1	30S ribosomal protein S7
3428219	3466014	37795	Predicted by at least one method		rpsL	TSV292_RS__13770	3446574	3446954	-1	30S ribosomal protein S12
3428219	3466014	37795	Predicted by at least one method		recQ	TSV292_RS__13775	3447170	3449017	-1	DNA helicase RecQ
3428219	3466014	37795	Predicted by at least one method		rpoC	TSV292_RS__13780	3449218	3453456	-1	DNA-directed RNA polymerase subunit beta'
3428219	3466014	37795	Predicted by at least one method		rpoB	TSV292_RS__13785	3453478	3457584	-1	DNA-directed RNA polymerase subunit beta
3428219	3466014	37795	Predicted by at least one method		rplL	TSV292_RS__13790	3457948	3458322	-1	50S ribosomal protein L7/L12
3428219	3466014	37795	Predicted by at least one method		rplJ	TSV292_RS__13795	3458386	3458883	-1	50S ribosomal protein L10
3428219	3466014	37795	Predicted by at least one method		rplA	TSV292_RS__13800	3459181	3459879	-1	50S ribosomal protein L1
3428219	3466014	37795	Predicted by at least one method		rplK	TSV292_RS__13805	3459880	3460311	-1	50S ribosomal protein L11
3428219	3466014	37795	Predicted by at least one method		nusG	TSV292_RS__13810	3460457	3461014	-1	transcription termination/antitermination protein NusG
3428219	3466014	37795	Predicted by at least one method		secE	TSV292_RS__13815	3461016	3461396	-1	preprotein translocase subunit SecE
3428219	3466014	37795	Predicted by at least one method		tuf	TSV292_RS__13825	3461574	3462764	-1	elongation factor Tu
3428219	3466014	37795	Predicted by at least one method		tnp	TSV292_RS__13845	3463640	3463903	1	IS3 family IS407 transposase ORF A
3428219	3466014	37795	Predicted by at least one method		tnp	TSV292_RS__13850	3463927	3464760	1	IS3 family transposase
3428219	3466014	37795	Predicted by at least one method		tnp	TSV292_RS__13855	3464855	3465157	1	IS3 family ISBps2 transposase ORF A
3428219	3466014	37795	Predicted by at least one method		tnp	TSV292_RS__13860	3465394	3466014	1	IS3 family ISBps2 transposase
3428219	3466014	37795	Predicted by at least one method			TSV292_RS__30735	3299148	7353161	-1	Putative hydrolase
3583833	3607425	23592	Predicted by at least one method			TSV292_RS__14405	3583833	3584477	-1	Chitin binding protein, putative
3583833	3607425	23592	Predicted by at least one method			TSV292_RS__14410	3584983	3585300	-1	Lipoprotein
3583833	3607425	23592	Predicted by at least one method			TSV292_RS__14415	3586302	3587492	1	CTD7 domain-containing protein
3583833	3607425	23592	Predicted by at least one method			TSV292_RS__14420	3587489	3587977	1	DUF3987 domain-containing protein
3583833	3607425	23592	Predicted by at least one method			TSV292_RS__14425	3587974	3589947	1	DUF3732 domain-containing protein
3583833	3607425	23592	Predicted by at least one method			TSV292_RS__14430	3590087	3591832	1	N-6 DNA methylase
3583833	3607425	23592	Predicted by at least one method			TSV292_RS__14435	3592592	3594628	1	HELICc2 domain-containing protein
3583833	3607425	23592	Predicted by at least one method			TSV292_RS__14440	3594612	3598808	1	DEAD/DEAH box helicase
3583833	3607425	23592	Predicted by at least one method			TSV292_RS__14445	3598821	3601016	1	DUF1998 domain-containing protein
3583833	3607425	23592	Predicted by at least one method			TSV292_RS__14450	3602310	3602783	-1	tyrosine-type recombinase/integrase
3583833	3607425	23592	Predicted by at least one method			TSV292_RS__14455	3602780	3603595	-1	integrase arm-type DNA-binding domain-containingprotein
3583833	3607425	23592	Predicted by at least one method			TSV292_RS__14465	3604119	3605018	1	Putative cytochrome
3583833	3607425	23592	Predicted by at least one method		uvrD	TSV292_RS__14470	3605338	3607425	-1	Superfamily I DNA or RNA helicase
3583833	3607425	23592	Predicted by at least one method			TSV292_RS__30735	3299148	7353161	-1	Putative hydrolase
3793376	3799647	6271	Predicted by at least one method		mnmE	TSV292_RS__15285	3793376	3794779	1	tRNA uridine-5-carboxymethylaminomethyl(34) synthesis GTPase MnmE
3793376	3799647	6271	Predicted by at least one method			TSV292_RS__15290	3794934	3795671	1	Abi-C domain-containing protein
3793376	3799647	6271	Predicted by at least one method			TSV292_RS__15295	3795702	3795938	1	hypothetical protein
3793376	3799647	6271	Predicted by at least one method			TSV292_RS__15300	3795895	3796206	1	Integrase catalytic domain-containing protein
3793376	3799647	6271	Predicted by at least one method			TSV292_RS__15305	3796380	3796841	-1	hypothetical protein
3793376	3799647	6271	Predicted by at least one method		tetR	TSV292_RS__15310	3796901	3797152	1	TetR family transcriptional regulator
3793376	3799647	6271	Predicted by at least one method			TSV292_RS__15315	3797328	3798011	1	DUF433 domain-containing protein
3793376	3799647	6271	Predicted by at least one method			TSV292_RS__15320	3798089	3798412	1	PIN-10 domain-containing protein
3793376	3799647	6271	Predicted by at least one method			TSV292_RS__15325	3798727	3799647	-1	Lipoprotein
3793376	3799647	6271	Predicted by at least one method			TSV292_RS__30735	3299148	7353161	-1	Putative hydrolase
3817932	3861386	43454	Predicted by at least one method			TSV292_RS__15430	3817932	3818879	1	phage portal protein
3817932	3861386	43454	Predicted by at least one method			TSV292_RS__15435	3818952	3819236	-1	ABC transporter permease
3817932	3861386	43454	Predicted by at least one method			TSV292_RS__15440	3819233	3819715	-1	DUF2778 domain-containing protein
3817932	3861386	43454	Predicted by at least one method		tnp	TSV292_RS__15445	3820034	3820336	1	IS3 family ISBps2 transposase ORF A
3817932	3861386	43454	Predicted by at least one method		tnp	TSV292_RS__15450	3820573	3821193	1	IS3 family ISBps2 transposase
3817932	3861386	43454	Predicted by at least one method			TSV292_RS__15455	3822083	3823261	1	inovirus-type Gp2 protein
3817932	3861386	43454	Predicted by at least one method			TSV292_RS__15460	3823408	3826065	1	AAA family ATPase
3817932	3861386	43454	Predicted by at least one method			TSV292_RS__15465	3826257	3827660	-1	DUF2384 domain-containing protein
3817932	3861386	43454	Predicted by at least one method			TSV292_RS__15470	3827752	3828714	-1	SIR2 family protein
3817932	3861386	43454	Predicted by at least one method			TSV292_RS__15475	3828976	3829488	-1	GIY-YIG nuclease family protein
3817932	3861386	43454	Predicted by at least one method			TSV292_RS__15480	3829790	3831055	1	Lantibiotic dehydratase
3817932	3861386	43454	Predicted by at least one method			TSV292_RS__15485	3831049	3832926	1	PLD phosphodiesterase domain-containing protein
3817932	3861386	43454	Predicted by at least one method			TSV292_RS__15490	3832923	3836342	1	DEAD/DEAH box helicase:Helicase, C-terminal
3817932	3861386	43454	Predicted by at least one method			TSV292_RS__15495	3836780	3837793	1	hypothetical protein
3817932	3861386	43454	Predicted by at least one method			TSV292_RS__15500	3837912	3838964	-1	DUF4407 domain-containing protein
3817932	3861386	43454	Predicted by at least one method			TSV292_RS__15505	3838961	3839878	-1	Phage capsid protein
3817932	3861386	43454	Predicted by at least one method			TSV292_RS__15510	3839917	3840912	-1	Endonuclease
3817932	3861386	43454	Predicted by at least one method			TSV292_RS__15515	3840992	3841960	-1	DUF932 domain-containing protein
3817932	3861386	43454	Predicted by at least one method		traT	TSV292_RS__15520	3842073	3842834	-1	complement resistance protein TraT
3817932	3861386	43454	Predicted by at least one method			TSV292_RS__15525	3843231	3845282	1	ATP-binding protein
3817932	3861386	43454	Predicted by at least one method			TSV292_RS__15530	3845338	3848346	-1	Type III restriction enzyme, res subunit
3817932	3861386	43454	Predicted by at least one method			TSV292_RS__15535	3848357	3850348	-1	site-specific DNA-methyltransferase (adenine-specific)
3817932	3861386	43454	Predicted by at least one method			TSV292_RS__15540	3850396	3851235	-1	DUF4391 domain-containing protein
3817932	3861386	43454	Predicted by at least one method			TSV292_RS__15545	3851232	3853019	-1	DUF262 domain-containing protein
3817932	3861386	43454	Predicted by at least one method			TSV292_RS__15550	3853036	3853227	-1	hypothetical protein
3817932	3861386	43454	Predicted by at least one method			TSV292_RS__15555	3853235	3856420	-1	Helicase domain protein
3817932	3861386	43454	Predicted by at least one method			TSV292_RS__15560	3856954	3858168	-1	DUF3396 domain-containing protein
3817932	3861386	43454	Predicted by at least one method			TSV292_RS__15565	3858179	3858928	-1	VRR-NUC domain-containing protein
3817932	3861386	43454	Predicted by at least one method			TSV292_RS__15570	3858879	3859457	-1	Zn-binding protein involved in type VI secretion
3817932	3861386	43454	Predicted by at least one method		paaI	TSV292_RS__15580	3860075	3860479	1	Acyl-CoA thioesterase PaaI, contains HGG motif
3817932	3861386	43454	Predicted by at least one method			TSV292_RS__15585	3860517	3861386	1	Patatin
3817932	3861386	43454	Predicted by at least one method			TSV292_RS__30735	3299148	7353161	-1	Putative hydrolase
4285272	4311598	26326	Predicted by at least one method			TSV292_RS__17535	4285272	4286255	-1	Arabinose-5-phosphate isomerase
4285272	4311598	26326	Predicted by at least one method		kch	TSV292_RS__17540	4286383	4288392	1	Voltage-gated potassium channel Kch
4285272	4311598	26326	Predicted by at least one method		apt	TSV292_RS__17545	4288476	4289039	1	adenine phosphoribosyltransferase
4285272	4311598	26326	Predicted by at least one method		lysE	TSV292_RS__17550	4289133	4289747	1	Lysine transporter LysE
4285272	4311598	26326	Predicted by at least one method			TSV292_RS__17555	4289760	4290617	1	NUDIX domain family protein
4285272	4311598	26326	Predicted by at least one method		purU	TSV292_RS__17560	4290669	4291550	1	formyltetrahydrofolate deformylase
4285272	4311598	26326	Predicted by at least one method			TSV292_RS__17565	4291850	4292935	-1	Transporter
4285272	4311598	26326	Predicted by at least one method		uvrA	TSV292_RS__17570	4293136	4296003	-1	excinuclease ABC subunit UvrA
4285272	4311598	26326	Predicted by at least one method		araJ	TSV292_RS__17575	4296217	4297404	1	putative arabinose efflux permease AraJ, MFS family
4285272	4311598	26326	Predicted by at least one method		ssb	TSV292_RS__17580	4297518	4298075	1	Single-stranded DNA-binding protein
4285272	4311598	26326	Predicted by at least one method			TSV292_RS__17585	4298187	4298918	-1	Carboxymethylenebutenolidase
4285272	4311598	26326	Predicted by at least one method			TSV292_RS__17590	4299261	4300841	1	Metallo-beta-lactamase superfamily protein
4285272	4311598	26326	Predicted by at least one method			TSV292_RS__17595	4301052	4301180	-1	hypothetical protein
4285272	4311598	26326	Predicted by at least one method			TSV292_RS__17600	4301183	4301434	-1	Transcriptional regulator
4285272	4311598	26326	Predicted by at least one method			TSV292_RS__17605	4301607	4301924	-1	NAC domain-containing protein
4285272	4311598	26326	Predicted by at least one method		tnp	TSV292_RS__17610	4302057	4302359	1	IS3 family ISBps2 transposase ORF A
4285272	4311598	26326	Predicted by at least one method		tnp	TSV292_RS__17615	4302596	4303216	1	IS3 family ISBps2 transposase
4285272	4311598	26326	Predicted by at least one method			TSV292_RS__17620	4303561	4304562	-1	RNA-directed DNA polymerase
4285272	4311598	26326	Predicted by at least one method			TSV292_RS__17625	4304516	4304845	-1	Transcriptional regulator
4285272	4311598	26326	Predicted by at least one method			TSV292_RS__17630	4304891	4305058	-1	hypothetical protein
4285272	4311598	26326	Predicted by at least one method			TSV292_RS__17635	4305933	4307321	-1	Putative membrane protein
4285272	4311598	26326	Predicted by at least one method			TSV292_RS__17640	4307344	4307667	-1	Type III secretion protein
4285272	4311598	26326	Predicted by at least one method			TSV292_RS__17645	4307689	4308156	-1	Lipoprotein
4285272	4311598	26326	Predicted by at least one method			TSV292_RS__17650	4308819	4309520	1	Restriction endonuclease
4285272	4311598	26326	Predicted by at least one method		xerC	TSV292_RS__17655	4309650	4310276	-1	Site-specific recombinase XerC
4285272	4311598	26326	Predicted by at least one method			TSV292_RS__17660	4311203	4311598	-1	carboxymuconolactone decarboxylase family protein
4285272	4311598	26326	Predicted by at least one method			TSV292_RS__30735	3299148	7353161	-1	Putative hydrolase
4538807	4548957	10150	Predicted by at least one method			TSV292_RS__18550	4538807	4539172	1	Putative lipoprotein
4538807	4548957	10150	Predicted by at least one method		moaC	TSV292_RS__18555	4539369	4539473	-1	cyclic pyranopterin monophosphate synthase MoaC
4538807	4548957	10150	Predicted by at least one method			TSV292_RS__18560	4539821	4540282	1	HSDR-N-2 domain-containing protein
4538807	4548957	10150	Predicted by at least one method			TSV292_RS__18565	4540316	4541020	1	TauD/TfdA family dioxygenase
4538807	4548957	10150	Predicted by at least one method			TSV292_RS__18570	4541017	4541955	1	HEPN-RES-NTD1 domain-containing protein
4538807	4548957	10150	Predicted by at least one method			TSV292_RS__18575	4542083	4542457	-1	hypothetical protein
4538807	4548957	10150	Predicted by at least one method			TSV292_RS__18580	4542637	4543491	-1	restriction endonuclease
4538807	4548957	10150	Predicted by at least one method			TSV292_RS__18585	4543507	4544130	1	hypothetical protein
4538807	4548957	10150	Predicted by at least one method			TSV292_RS__18590	4544576	4546258	1	ATP-binding protein
4538807	4548957	10150	Predicted by at least one method			TSV292_RS__18595	4546456	4547250	1	nucleoside 2-deoxyribosyltransferase
4538807	4548957	10150	Predicted by at least one method			TSV292_RS__18600	4547349	4548332	-1	site-specific integrase
4538807	4548957	10150	Predicted by at least one method		moaC	TSV292_RS__18605	4548472	4548957	-1	cyclic pyranopterin monophosphate synthase MoaC
4538807	4548957	10150	Predicted by at least one method			TSV292_RS__30735	3299148	7353161	-1	Putative hydrolase
4825826	4869501	43675	Predicted by at least one method			TSV292_RS__19825	4825826	4826656	1	DNA primase
4825826	4869501	43675	Predicted by at least one method			TSV292_RS__19830	4826726	4827097	1	Helix-turn-helix family protein
4825826	4869501	43675	Predicted by at least one method			TSV292_RS__19835	4827543	4828547	1	hypothetical protein
4825826	4869501	43675	Predicted by at least one method		murB	TSV292_RS__19840	4830041	4830907	-1	UDP-N-acetylmuramate dehydrogenase
4825826	4869501	43675	Predicted by at least one method			TSV292_RS__19845	4830882	4832624	-1	Carbamoyltransferase family protein
4825826	4869501	43675	Predicted by at least one method			TSV292_RS__19850	4832602	4833324	-1	HAD hydrolase, IA, variant 3 family protein
4825826	4869501	43675	Predicted by at least one method			TSV292_RS__19855	4833266	4834573	-1	EPSP synthase family protein
4825826	4869501	43675	Predicted by at least one method			TSV292_RS__19860	4834637	4836073	-1	Major Facilitator Superfamily protein
4825826	4869501	43675	Predicted by at least one method			TSV292_RS__19865	4836169	4837434	-1	D-ala D-ala ligase family protein
4825826	4869501	43675	Predicted by at least one method			TSV292_RS__19870	4837982	4838380	-1	Dioxygenase
4825826	4869501	43675	Predicted by at least one method			TSV292_RS__19875	4838382	4838675	-1	Putative type I restriction-modification system methyltransferase subunit
4825826	4869501	43675	Predicted by at least one method			TSV292_RS__19880	4838843	4839328	-1	Methyltransferase domain protein
4825826	4869501	43675	Predicted by at least one method			TSV292_RS__19885	4839408	4840346	-1	hypothetical protein
4825826	4869501	43675	Predicted by at least one method			TSV292_RS__19890	4841196	4850624	1	Haemagg-act domain-containing protein
4825826	4869501	43675	Predicted by at least one method			TSV292_RS__19895	4850635	4851132	1	SMI1-KNR4 domain-containing protein
4825826	4869501	43675	Predicted by at least one method			TSV292_RS__19900	4851186	4851314	1	Pullulanase
4825826	4869501	43675	Predicted by at least one method			TSV292_RS__19905	4852677	4854437	1	POTRA domain-containing protein
4825826	4869501	43675	Predicted by at least one method			TSV292_RS__19910	4854585	4855145	1	SLT domain-containing protein
4825826	4869501	43675	Predicted by at least one method			TSV292_RS__19915	4855640	4856224	1	Lipoprotein
4825826	4869501	43675	Predicted by at least one method			TSV292_RS__19920	4856172	4856984	-1	hypothetical protein
4825826	4869501	43675	Predicted by at least one method			TSV292_RS__19925	4857168	4857458	1	Integrase core domain protein
4825826	4869501	43675	Predicted by at least one method			TSV292_RS__19930	4857918	4858424	-1	Lipoprotein
4825826	4869501	43675	Predicted by at least one method			TSV292_RS__19935	4858421	4858972	-1	Lipoprotein
4825826	4869501	43675	Predicted by at least one method		otsA	TSV292_RS__19940	4859591	4861009	1	alpha,alpha-trehalose-phosphate synthase (UDP-forming)
4825826	4869501	43675	Predicted by at least one method			TSV292_RS__19945	4861002	4861604	1	AAA-28 domain-containing protein
4825826	4869501	43675	Predicted by at least one method			TSV292_RS__19950	4861777	4862388	-1	Gly-zipper-Omp domain-containing protein
4825826	4869501	43675	Predicted by at least one method			TSV292_RS__19955	4863180	4864553	-1	Sugar transport, integral membrane protein
4825826	4869501	43675	Predicted by at least one method			TSV292_RS__19960	4864677	4865189	-1	YbhB/YbcL family Raf kinase inhibitor-like protein
4825826	4869501	43675	Predicted by at least one method			TSV292_RS__19965	4865763	4866143	-1	DUF5594 domain-containing protein
4825826	4869501	43675	Predicted by at least one method			TSV292_RS__19970	4866301	4866570	1	BA14K family protein
4825826	4869501	43675	Predicted by at least one method			TSV292_RS__19975	4866567	4866701	1	ABC transporter ATP-binding protein
4825826	4869501	43675	Predicted by at least one method			TSV292_RS__19980	4867175	4867555	-1	Lipoprotein
4825826	4869501	43675	Predicted by at least one method		eco	TSV292_RS__19985	4867728	4868267	1	serine protease inhibitor ecotin
4825826	4869501	43675	Predicted by at least one method			TSV292_RS__19990	4868365	4869501	-1	Murein-DD-endopeptidase
4825826	4869501	43675	Predicted by at least one method			TSV292_RS__30735	3299148	7353161	-1	Putative hydrolase
5305270	5328589	23319	Predicted by at least one method			TSV292_RS__21845	5305270	5307213	1	DUF2235 domain-containing protein
5305270	5328589	23319	Predicted by at least one method		vgrG	TSV292_RS__21850	5307322	5310657	1	Type VI secretion system tip protein VgrG
5305270	5328589	23319	Predicted by at least one method			TSV292_RS__21855	5310635	5311126	1	Lipoprotein
5305270	5328589	23319	Predicted by at least one method			TSV292_RS__21860	5311557	5311982	1	Lipoprotein
5305270	5328589	23319	Predicted by at least one method			TSV292_RS__21865	5312206	5312457	1	Lipoprotein
5305270	5328589	23319	Predicted by at least one method			TSV292_RS__21870	5312793	5315627	1	Rhs element Vgr protein, putative
5305270	5328589	23319	Predicted by at least one method			TSV292_RS__21875	5315631	5316647	1	DUF4123 domain-containing protein
5305270	5328589	23319	Predicted by at least one method			TSV292_RS__21880	5316650	5319673	1	VasX-N domain-containing protein
5305270	5328589	23319	Predicted by at least one method			TSV292_RS__21885	5319684	5320403	1	Bacteriophage protein
5305270	5328589	23319	Predicted by at least one method			TSV292_RS__21890	5321326	5322039	1	Transmembrane protein
5305270	5328589	23319	Predicted by at least one method			TSV292_RS__21895	5322612	5322851	-1	Putative transposase IS66
5305270	5328589	23319	Predicted by at least one method			TSV292_RS__21900	5322997	5323254	1	Bacteriophage protein
5305270	5328589	23319	Predicted by at least one method		ycxB	TSV292_RS__21905	5323263	5323982	1	YcxB domain-containing protein
5305270	5328589	23319	Predicted by at least one method			TSV292_RS__21910	5324268	5324528	1	Transposase
5305270	5328589	23319	Predicted by at least one method			TSV292_RS__21915	5324957	5325385	-1	transposase
5305270	5328589	23319	Predicted by at least one method			TSV292_RS__21920	5325459	5325785	1	Integrase core domain protein
5305270	5328589	23319	Predicted by at least one method			TSV292_RS__21925	5326273	5327016	1	DUF6708 domain-containing protein
5305270	5328589	23319	Predicted by at least one method			TSV292_RS__21930	5327276	5328589	1	Nramp family divalent metal transporter
5305270	5328589	23319	Predicted by at least one method			TSV292_RS__30735	3299148	7353161	-1	Putative hydrolase
5764406	5794041	29635	Predicted by at least one method			TSV292_RS__23630	5764406	5766778	1	Family S45 unassigned peptidase
5764406	5794041	29635	Predicted by at least one method			TSV292_RS__23635	5768722	5771001	-1	Galactose oxidase-like protein
5764406	5794041	29635	Predicted by at least one method			TSV292_RS__23640	5771487	5771852	-1	H-NS histone family protein
5764406	5794041	29635	Predicted by at least one method			TSV292_RS__23645	5772443	5773087	-1	TPR-REGION domain-containing protein
5764406	5794041	29635	Predicted by at least one method			TSV292_RS__23650	5774221	5774628	1	hypothetical protein
5764406	5794041	29635	Predicted by at least one method			TSV292_RS__23655	5775127	5775369	1	hypothetical protein
5764406	5794041	29635	Predicted by at least one method			TSV292_RS__23660	5775379	5775594	1	hypothetical protein
5764406	5794041	29635	Predicted by at least one method			TSV292_RS__23665	5775604	5775819	1	Putative chromosome segregation ATPase
5764406	5794041	29635	Predicted by at least one method			TSV292_RS__23670	5775829	5775963	1	Tash protein pest motif family
5764406	5794041	29635	Predicted by at least one method			TSV292_RS__23675	5776264	5776479	1	hypothetical protein
5764406	5794041	29635	Predicted by at least one method			TSV292_RS__23680	5776489	5776827	1	ATPase
5764406	5794041	29635	Predicted by at least one method		ligA	TSV292_RS__23685	5776842	5777798	1	LigA
5764406	5794041	29635	Predicted by at least one method			TSV292_RS__23690	5780508	5780861	1	Transposase family protein
5764406	5794041	29635	Predicted by at least one method			TSV292_RS__23695	5781376	5782221	1	DNA invertase
5764406	5794041	29635	Predicted by at least one method			TSV292_RS__23700	5782588	5782872	-1	Cytospin-A
5764406	5794041	29635	Predicted by at least one method			TSV292_RS__23705	5783608	5783901	1	hypothetical protein
5764406	5794041	29635	Predicted by at least one method			TSV292_RS__23710	5784364	5784762	1	Site-specific recombinase, phage integrase family
5764406	5794041	29635	Predicted by at least one method		gntR	TSV292_RS__23715	5787713	5788381	1	Bacterial regulatory s, gntR family protein
5764406	5794041	29635	Predicted by at least one method			TSV292_RS__23720	5788593	5789003	1	Transposase IS116/IS110/IS902 family protein
5764406	5794041	29635	Predicted by at least one method		orfB	TSV292_RS__23725	5789192	5789572	-1	ISDet2, transposase OrfB
5764406	5794041	29635	Predicted by at least one method			TSV292_RS__23730	5790140	5790451	1	DUF2282 domain-containing protein
5764406	5794041	29635	Predicted by at least one method			TSV292_RS__23735	5790485	5791396	1	UPF0276 protein BPSL1691
5764406	5794041	29635	Predicted by at least one method			TSV292_RS__23740	5791386	5792165	1	DUF2063 domain-containing protein
5764406	5794041	29635	Predicted by at least one method			TSV292_RS__23745	5792171	5792674	1	Oxidoreductase
5764406	5794041	29635	Predicted by at least one method			TSV292_RS__23750	5792671	5793381	1	DUF1109 domain-containing protein
5764406	5794041	29635	Predicted by at least one method			TSV292_RS__23755	5793400	5794041	-1	Putative membrane protein
5764406	5794041	29635	Predicted by at least one method			TSV292_RS__23760	5794038	5794562	-1	RNA polymerase sigma factor
5764406	5794041	29635	Predicted by at least one method			TSV292_RS__30735	3299148	7353161	-1	Putative hydrolase
5853090	5877461	24371	Predicted by at least one method			TSV292_RS__23955	5852216	5853100	-1	Alpha/beta hydrolase
5853090	5877461	24371	Predicted by at least one method			TSV292_RS__23960	5853090	5853677	-1	Amino acid synthesis family protein
5853090	5877461	24371	Predicted by at least one method		gntR	TSV292_RS__23965	5853974	5854780	-1	Transcriptional regulator, gntR family
5853090	5877461	24371	Predicted by at least one method			TSV292_RS__23970	5854980	5855165	1	Transposase, mutator type
5853090	5877461	24371	Predicted by at least one method			TSV292_RS__23975	5855423	5855836	-1	hypothetical protein
5853090	5877461	24371	Predicted by at least one method			TSV292_RS__23980	5856828	5857898	1	Putative lipase
5853090	5877461	24371	Predicted by at least one method			TSV292_RS__23985	5858155	5858463	-1	H-NS histone
5853090	5877461	24371	Predicted by at least one method			TSV292_RS__23990	5858558	5858794	-1	Transposase
5853090	5877461	24371	Predicted by at least one method			TSV292_RS__23995	5859788	5860648	-1	EAL domain-containing protein
5853090	5877461	24371	Predicted by at least one method			TSV292_RS__24000	5860909	5864157	-1	histidine kinase
5853090	5877461	24371	Predicted by at least one method		luxR	TSV292_RS__24005	5864157	5864822	-1	Bacterial regulatory s, luxR family protein
5853090	5877461	24371	Predicted by at least one method		rseC	TSV292_RS__24010	5865109	5865492	-1	SoxR reducing system RseC family protein
5853090	5877461	24371	Predicted by at least one method		ligA	TSV292_RS__24015	5865591	5866877	-1	LigA
5853090	5877461	24371	Predicted by at least one method			TSV292_RS__24020	5866950	5869739	-1	YadA-like family protein
5853090	5877461	24371	Predicted by at least one method			TSV292_RS__24025	5870919	5871890	-1	Type-1 fimbrial protein, A subunit
5853090	5877461	24371	Predicted by at least one method			TSV292_RS__24030	5871881	5874382	-1	Fimbrial usher protein
5853090	5877461	24371	Predicted by at least one method			TSV292_RS__24035	5874440	5875210	-1	Fimbrial assembly chaperone protein
5853090	5877461	24371	Predicted by at least one method			TSV292_RS__24040	5875309	5875839	-1	Fimbrial protein
5853090	5877461	24371	Predicted by at least one method			TSV292_RS__24045	5876994	5877461	-1	MEKHLA domain-containing protein
5853090	5877461	24371	Predicted by at least one method			TSV292_RS__30735	3299148	7353161	-1	Putative hydrolase
6355266	6370376	15110	Predicted by at least one method			TSV292_RS__26125	6355266	6355538	-1	Exported protein
6355266	6370376	15110	Predicted by at least one method			TSV292_RS__26130	6357202	6358194	-1	DUF3644 domain-containing protein
6355266	6370376	15110	Predicted by at least one method			TSV292_RS__26135	6358395	6359363	-1	hypothetical protein
6355266	6370376	15110	Predicted by at least one method			TSV292_RS__26140	6359596	6360171	-1	PINc domain-containing protein
6355266	6370376	15110	Predicted by at least one method			TSV292_RS__26145	6360176	6360637	-1	DNA binding, excisionase family domain protein
6355266	6370376	15110	Predicted by at least one method			TSV292_RS__26150	6361209	6362147	-1	retron St85 family RNA-directed DNA polymerase
6355266	6370376	15110	Predicted by at least one method			TSV292_RS__26155	6362140	6363060	-1	retron St85 family effector protein
6355266	6370376	15110	Predicted by at least one method			TSV292_RS__26160	6363667	6364092	1	PAAR domain-containing protein
6355266	6370376	15110	Predicted by at least one method			TSV292_RS__26165	6364089	6364595	1	DUF4123 domain-containing protein
6355266	6370376	15110	Predicted by at least one method			TSV292_RS__26170	6364588	6365061	1	Sigma70-r2 domain-containing protein
6355266	6370376	15110	Predicted by at least one method			TSV292_RS__26175	6365015	6365536	1	Tox-REase-5 domain-containing protein
6355266	6370376	15110	Predicted by at least one method			TSV292_RS__26180	6365533	6366276	1	Imm52 domain-containing protein
6355266	6370376	15110	Predicted by at least one method			TSV292_RS__26185	6366312	6367100	-1	site-specific DNA-methyltransferase (adenine-specific)
6355266	6370376	15110	Predicted by at least one method			TSV292_RS__26190	6367306	6367530	-1	Putative bacteriophage lysis protein
6355266	6370376	15110	Predicted by at least one method			TSV292_RS__26195	6367789	6368286	-1	Lysozyme
6355266	6370376	15110	Predicted by at least one method			TSV292_RS__26200	6368279	6368473	-1	Bacteriophage protein
6355266	6370376	15110	Predicted by at least one method		tnp	TSV292_RS__26205	6368576	6369796	1	ISL3-like element ISBma1 family transposase
6355266	6370376	15110	Predicted by at least one method			TSV292_RS__26210	6370080	6370376	1	CshA-NR2 domain-containing protein
6355266	6370376	15110	Predicted by at least one method			TSV292_RS__30735	3299148	7353161	-1	Putative hydrolase
6507878	6518832	10954	Predicted by at least one method			TSV292_RS__26835	6507878	6508738	-1	Phage integrase family protein
6507878	6518832	10954	Predicted by at least one method			TSV292_RS__26840	6508864	6509829	-1	Bacteriophage-related protein
6507878	6518832	10954	Predicted by at least one method			TSV292_RS__26845	6510265	6510852	-1	RHH-1 domain-containing protein
6507878	6518832	10954	Predicted by at least one method			TSV292_RS__26850	6510952	6512328	-1	Bacterial type II and III secretion system family protein
6507878	6518832	10954	Predicted by at least one method			TSV292_RS__26855	6512325	6513230	-1	Putative bacteriophage protein
6507878	6518832	10954	Predicted by at least one method			TSV292_RS__26860	6513227	6513508	-1	DUF2523 domain-containing protein
6507878	6518832	10954	Predicted by at least one method			TSV292_RS__26865	6513505	6515175	-1	Ntox44 domain-containing protein
6507878	6518832	10954	Predicted by at least one method			TSV292_RS__26870	6515650	6515856	-1	Putative bacteriophage coat protein
6507878	6518832	10954	Predicted by at least one method			TSV292_RS__26875	6515940	6516242	-1	Cellulose synthase
6507878	6518832	10954	Predicted by at least one method			TSV292_RS__26885	6517306	6517782	-1	hypothetical protein
6507878	6518832	10954	Predicted by at least one method			TSV292_RS__26890	6518112	6518363	-1	Addiction module antitoxin
6507878	6518832	10954	Predicted by at least one method			TSV292_RS__26895	6518374	6518832	-1	DUF3509 domain-containing protein
6507878	6518832	10954	Predicted by at least one method			TSV292_RS__30735	3299148	7353161	-1	Putative hydrolase
6782370	6789469	7099	Predicted by at least one method			TSV292_RS__28065	6782370	6782963	1	chorismate mutase
6782370	6789469	7099	Predicted by at least one method			TSV292_RS__28070	6783272	6784417	-1	DNA-directed DNA polymerase
6782370	6789469	7099	Predicted by at least one method		cspD	TSV292_RS__28075	6784563	6784766	-1	Cold shock protein, CspA family
6782370	6789469	7099	Predicted by at least one method			TSV292_RS__28080	6785169	6785432	1	Transposase
6782370	6789469	7099	Predicted by at least one method			TSV292_RS__28085	6785333	6785554	-1	Secreted protein
6782370	6789469	7099	Predicted by at least one method			TSV292_RS__28095	6785948	6787087	1	Outer membrane protein
6782370	6789469	7099	Predicted by at least one method		tnp	TSV292_RS__28100	6787187	6788755	-1	IS1182 family ISBma2 transposase
6782370	6789469	7099	Predicted by at least one method		greB	TSV292_RS__28105	6788909	6789469	-1	transcription elongation factor GreB
6782370	6789469	7099	Predicted by at least one method			TSV292_RS__30735	3299148	7353161	-1	Putative hydrolase
7028705	7049892	21187	Predicted by at least one method		wcbP	TSV292_RS__29220	7028705	7029493	-1	capsular polysaccharide biosynthesis dehydrogenase/reductase
7028705	7049892	21187	Predicted by at least one method			TSV292_RS__29225	7029490	7030356	-1	Capsule polysaccharide biosynthesis protein
7028705	7049892	21187	Predicted by at least one method			TSV292_RS__29230	7030429	7030707	1	Transposase
7028705	7049892	21187	Predicted by at least one method		gmhB	TSV292_RS__29235	7030959	7031528	-1	D-glycero-alpha-D-manno-heptose-1,7- bisphosphate 7-phosphatase
7028705	7049892	21187	Predicted by at least one method		wcbM	TSV292_RS__29240	7031525	7032217	-1	D-glycero-d-manno-heptose 1-phosphate guanosyltransferase
7028705	7049892	21187	Predicted by at least one method		gmhA	TSV292_RS__29245	7032219	7032812	-1	D-sedoheptulose 7-phosphate isomerase
7028705	7049892	21187	Predicted by at least one method		wcbL	TSV292_RS__29250	7032794	7033834	-1	sugar kinase
7028705	7049892	21187	Predicted by at least one method		wcbK	TSV292_RS__29255	7033850	7034827	-1	GDP sugar epimerase/dehydratase
7028705	7049892	21187	Predicted by at least one method		wcbJ	TSV292_RS__29260	7034873	7035715	-1	capsular polysaccharide biosynthesis protein
7028705	7049892	21187	Predicted by at least one method		wcbI	TSV292_RS__29265	7035712	7036647	-1	capsular polysaccharide biosynthesis protein
7028705	7049892	21187	Predicted by at least one method		wcbH	TSV292_RS__29270	7036665	7038461	-1	glycosyl transferase
7028705	7049892	21187	Predicted by at least one method		wcbG	TSV292_RS__29275	7038458	7039399	-1	capsular polysaccharide biosynthesis protein
7028705	7049892	21187	Predicted by at least one method		wcbF	TSV292_RS__29280	7039409	7040731	-1	capsule polysaccharide biosynthesis protein
7028705	7049892	21187	Predicted by at least one method		wcbE	TSV292_RS__29285	7040754	7041293	-1	Glycosyl transferase WcbE
7028705	7049892	21187	Predicted by at least one method			TSV292_RS__29290	7041474	7042235	1	hypothetical protein
7028705	7049892	21187	Predicted by at least one method		wzt2	TSV292_RS__29295	7042310	7042966	-1	ATP-binding ABC transporter capsular polysaccharide export protein
7028705	7049892	21187	Predicted by at least one method		wzm	TSV292_RS__29300	7042963	7043745	-1	capsular polysaccharide export ABC transporter transmembrane protein
7028705	7049892	21187	Predicted by at least one method		wcbD	TSV292_RS__29305	7043752	7045251	-1	capsule polysaccharide export ABC transporter transmembrane protein
7028705	7049892	21187	Predicted by at least one method		wcbC	TSV292_RS__29310	7045381	7046502	-1	capsular polysaccharide biosynthesis/export protein
7028705	7049892	21187	Predicted by at least one method		wcbB	TSV292_RS__29315	7047034	7047876	1	Glycosyl transferase WcbB
7028705	7049892	21187	Predicted by at least one method		wcbA	TSV292_RS__29320	7048270	7049892	1	WcbA
7028705	7049892	21187	Predicted by at least one method			TSV292_RS__30735	3299148	7353161	-1	Putative hydrolase
