# Supplementary material for: Co-isolation of genetically distinct Burkholderia pseudomallei strains from a single patient in North Queensland
Source: PLoS One. 2025 Dec 18;20(12):e0338333. doi: 10.1371/journal.pone.0338333 (PMC12714287; doi:10.1371/journal.pone.0338333)
Supplement: S6 Table — (XLSX) [file pone.0338333.s011.xlsx]

## Sheet: Table S6
S6 Table. Genes predicted as DNA Mtases in TSV292 rough and smooth
Isolate	Operon	Gene	System Type	Gene type	HMM	Evalue	Predicted methylation	Prediction confidence	REBASE homolog	Homolog identity(%)	Homolog methylation	Homolog motif
TSV292 rough	RM Operon #1	TSV292_R_RS__00501	RM_Type_II	RE	Type_II_REase06	3.1e-131			Bps3335ORF4896P	100		GTCGAC
	RM Operon #1	TSV292_R_RS__00500	RM_Type_II	MT	Type_II_MTases_FAM_0	3.8e-78	m5C	0.989974	M.Bps14ORFGP	99.713	m5C	GTCGAC
	RM Operon #2	TSV292_R_RS__03251	RM_Type_III	RE	Type_III_REases_FAM_1.einsi_trimmed	2.3e-124			Bps286ORF3118P	99.227
	RM Operon #2	TSV292_R_RS__03247	RM_Type_II	MT	Type_II_MTases_FAM_3	5.8e-05			M.Bps7504ORF5087P	100	m5C
	RM Operon #2	TSV292_R_RS__03252	RM_Type_III	MT	Type_III_MTases_FAM_0	1.8e-137	m6A	0.957205	M.BspBGKORF3235P	75.221	m6A
	RM Operon #3	TSV292_R_RS__03661	RM_Type_III	RE	Type_III_REases_FAM_0.einsi_trimmed	1.4e-275			Bps1026bORF44P	99.703		CACAG
	RM Operon #3	TSV292_R_RS__03660	RM_Type_III	MT	Type_III_MTases_FAM_0	5.9e-176	m6A	0.957205	M.Bps5848ORF1681P	100	m6A	CACAG
	Singleton #1	TSV292_R_RS__00879	RM_Type_II	MT	Type_II_MTases_FAM_33	9.9e-19
	Singleton #2	TSV292_R_RS__01663	RM_Type_II	MT	Type_II_MTases_FAM_9	5.6e-185	m6A	0.943396	M.Bsp202ORF5410P	100		GTWWAC
	Singleton #3	TSV292_R_RS__02319	RM_Type_II	MT	Type_II_MTases_FAM_1	2.4e-14			M.Bps593ORF20145P	97.048
	Singleton #4	TSV292_R_RS__02341	RM_Type_II	MT	Type_II_MTases_FAM_2	3.3e-11	m5C	0.988996	M.Bps7343ORF6116P	100	m5C
	Singleton #5	TSV292_R_RS__03525	RM_Type_III	MT	Type_III_MTases_FAM_0	5.5e-91	m6A	0.957205	M.Bps98ORFBP	93.605	m6A
	Singleton #5	TSV292_R_RS__03527	RM_Type_II	MT	Type_II_MTases_FAM_5	1.3e-12			M.Bps98ORFCP	91.139
	Singleton #6	TSV292_R_RS__04707	RM_Type_II	RE	Type_II_REase06	2.5e-08
TSV292 smooth	RM Operon #1	TSV292_RS__15085	RM_Type_III	RE	Type_III_REases_FAM_0.einsi_trimmed	2.8e-276			BpsR640ORF1957P	100		CACAG
	RM Operon #1	TSV292_RS__15080	RM_Type_III	MT	Type_III_MTases_FAM_0	1.8e-176	m6A	0.957205	M.Bma162438ORFBP	100	m6A	CACAG
	RM Operon #2	TSV292_RS__15545	Type_IV	RE	GmrSD_N	2.9e-29	cuts m5C
	RM Operon #2	TSV292_RS__15530	RM_Type_III	RE	Type_III_REases_FAM_0.einsi_trimmed	4e-286			Bps8346ORF4015P	99.9		CTGATG
	RM Operon #2	TSV292_RS__15535	RM_Type_III	MT	Type_III_MTases_FAM_0	1.1e-148	m6A	0.957205	M.Bps8346ORF4015P	99.849	m6A	CTGATG
	RM Operon #3	TSV292_RS__18580	RM_Type_IV	RE	FAM_0-RM_Type_IV__Type_IV_REases	1.5e-61	cuts m6A+m5C		BpsPHLS6MrrP	86.62
	Singleton #1	TSV292_RS__03205	RM_Type_II	MT	Type_II_MTases_FAM_26	7e-10	m4C	0.98913	M.BpsR733ORF1965P	99.523
	Singleton #2	TSV292_RS__03345	RM_Type_II	MT	Type_II_MTases_FAM_0	5.4e-08	m5C	0.989974	M.Bps13178ORF5513P	97.579	m5C
	Singleton #3	TSV292_RS__03600	RM_Type_II	MT	Type_II_MTases_FAM_9	5.7e-185	m6A	0.943396	M.Bsp202ORF5410P	100		GTWWAC
	Singleton #4	TSV292_RS__03915	RM_Type_III	RE	Type_III_REases_FAM_1.einsi_trimmed	6e-06
	Singleton #5	TSV292_RS__13250	RM_Type_II	MT	Type_II_MTases_FAM_3	5.9e-05			M.BpsBEFORF765P	100
	Singleton #6	TSV292_RS__14430	RM_Type_II	MT	Type_II_MTases_FAM_32	4.1e-175	m6A	0.952381	M.Bps16WORF17640P	100
	Singleton #7	TSV292_RS__20140	RM_Type_II	RE	Type_II_REase06	7.8e-08
	Singleton #8	TSV292_RS__26185	RM_Type_II	MT	Type_II_MTases_FAM_4	6.2e-41	m6A	0.961999	M.Bps112ORFCP	99.618
