# Supplementary material for: Co-isolation of genetically distinct Burkholderia pseudomallei strains from a single patient in North Queensland
Source: PLoS One. 2025 Dec 18;20(12):e0338333. doi: 10.1371/journal.pone.0338333 (PMC12714287; doi:10.1371/journal.pone.0338333)
Supplement: S8 Table — (XLSX) [file pone.0338333.s013.xlsx]

## Sheet: Table S8
S8 Table. Antibiotic resistance profile of TSV292_2 smooth
Summary
The specimen was interrogated with the Burkholderia pseudomallei database
It is predicted to be resistant to no clinically relevant antibiotics
Drug Susceptibility
Resistance is reported when a high-confidence resistance conferring mutation is detected. "No mutation detected" does not exclude the possibility of resistance	☑	No drug resistance predicted
	☐	Mono-resistance predicted
	☐	Multi-drug resistance predicted
	☐	Extensive drug resistance predicted
Drug class	Interpretation		Drug	Level (0-49=sensitive; 50-99=intermediate; >99=resistant)	Resistance determinant
First-line	Sensitive		Meropenem	0	No resistance detected
Sensitive	Ceftazidime		0	No resistance detected
Second-line	Sensitive		Imipenem	0	No resistance detected
Sensitive	Trimethoprim/sulfamethoxazole		0	No resistance detected
Sensitive	Amoxicillin/Clavulanic acid		0	No resistance detected
Sensitive	Doxycycline		0	No resistance detected
Extended/non-clinical drug susceptibility
Drug class	Interpretation	Drug	Level	Resistance determinant
Tertiary	Sensitive	Ciprofloxacin	0	No resistance detected
Intrinsic drug resistance/unusual drug susceptibility
Drug class	Interpretation	Drug	Level	Mechanism of sensitivity
Intrinsic	Resistant	Gentamicin	0	No sensitivity detected
Antimicrobial determinant details
No antibiotic resistance identified in TSV292_S_pypolca_corrected
