# Supplementary material for: Co-isolation of genetically distinct Burkholderia pseudomallei strains from a single patient in North Queensland
Source: PLoS One. 2025 Dec 18;20(12):e0338333. doi: 10.1371/journal.pone.0338333 (PMC12714287; doi:10.1371/journal.pone.0338333)
Supplement: S9 Table — (XLSX) [file pone.0338333.s014.xlsx]

## Sheet: Table S9
S9 Table. Proteomic raw datasearch for TSV282 rough and smooth isolates with homology to Bp K96243
Protein.Group	Protein.Ids.x	Protein.Names.x	Genes.x	First.Protein.Description.x	/home/pmcoulon/Data/Proteomic/2025_Bp_proteomic/292R-2.mzML	/home/pmcoulon/Data/Proteomic/2025_Bp_proteomic/292R-1.mzML	/home/pmcoulon/Data/Proteomic/2025_Bp_proteomic/292R-3.mzML	Protein_292_S	Protein.Ids.y	Protein.Names.y	Genes.y	First.Protein.Description.y	/home/pmcoulon/Data/Proteomic/2025_Bp_proteomic/292S-1.mzML	/home/pmcoulon/Data/Proteomic/2025_Bp_proteomic/292S-2.mzML	/home/pmcoulon/Data/Proteomic/2025_Bp_proteomic/292S-3.mzML	Protein_K96243	Protein	Protein_2
P00761	P00761	NA	NA	NA	1524090	1345690	1863600	NA	NA	NA	NA	NA	NA	NA	NA	NA	P00761	P00761
P35908	P35908	NA	KRT2	NA	NA	677.777	NA	NA	NA	NA	NA	NA	NA	NA	NA	NA	P35908	P35908
P62979	P62979	NA	RPS27A	NA	3165.13	3051.82	NA	NA	NA	NA	NA	NA	NA	NA	NA	NA	P62979	P62979
TSV292_R_RS__00009	TSV292_R_RS__00009	NA	NA	NA	1110.87	1244.47	1045.59	TSV292_RS__11980	TSV292_RS__11980	NA	NA	NA	4382.43	3683.19	4284.74	BPSS0853	TSV292_R_RS__00009	TSV292_R_RS__00009
TSV292_R_RS__00010	TSV292_R_RS__00010	NA	NA	NA	12306.8	12444.1	14394.5	TSV292_RS__11975	TSV292_RS__11975	NA	NA	NA	13304.1	13720.4	16066.9	BPSS0852	TSV292_R_RS__00010	TSV292_R_RS__00010
TSV292_R_RS__00016	TSV292_R_RS__00016	NA	NA	NA	5189.62	5335.55	4111.25	TSV292_RS__11940	TSV292_RS__11940	NA	NA	NA	50353.4	44218.9	53097.9	BPSS0846	TSV292_R_RS__00016	TSV292_R_RS__00016
TSV292_R_RS__00017	TSV292_R_RS__00017	NA	NA	NA	2167.74	2537.85	1729.01	TSV292_RS__11935	TSV292_RS__11935	NA	NA	NA	2892.64	3014.44	2690.04	BPSS0845a	TSV292_R_RS__00017	TSV292_R_RS__00017
TSV292_R_RS__00020	NA	NA	NA	NA	NA	NA	NA	TSV292_RS__11925	TSV292_RS__11925	NA	NA	NA	770.659	1055.59	1023.92	BPSS0844	TSV292_R_RS__00020	TSV292_R_RS__00020
TSV292_R_RS__00021	NA	NA	NA	NA	NA	NA	NA	TSV292_RS__11920	TSV292_RS__11920	NA	NA	NA	2076.3	2018.34	2414.13	BPSS0843	TSV292_R_RS__00021	TSV292_R_RS__00021
TSV292_R_RS__00024	TSV292_R_RS__00024	NA	NA	NA	60221.8	56901.7	45883.6	TSV292_RS__11905	TSV292_RS__11905	NA	NA	NA	14442.5	15527.5	18762.8	BPSS0840	TSV292_R_RS__00024	TSV292_R_RS__00024
TSV292_R_RS__00025	TSV292_R_RS__00025	NA	NA	NA	81607.8	59793.9	80465	TSV292_RS__11900	TSV292_RS__11900	NA	NA	NA	122488	132877	158214	BPSS0839	TSV292_R_RS__00025	TSV292_R_RS__00025
TSV292_R_RS__00026	TSV292_R_RS__00026	NA	NA	NA	16123.3	14078.8	13846.8	TSV292_RS__11895	TSV292_RS__11895	NA	NA	NA	9984.7	11106.8	10505.9	BPSS0838	TSV292_R_RS__00026	TSV292_R_RS__00026
TSV292_R_RS__00027	TSV292_R_RS__00027	NA	NA	NA	35686	37478.8	34884	TSV292_RS__11890	TSV292_RS__11890	NA	NA	NA	35449.2	38693.4	38329.5	BPSS0837	TSV292_R_RS__00027	TSV292_R_RS__00027
TSV292_R_RS__00028	TSV292_R_RS__00028	NA	NA	NA	36304	31839.3	29487.9	TSV292_RS__11885	TSV292_RS__11885	NA	NA	NA	48196.6	50010.8	36519.5	BPSS0836	TSV292_R_RS__00028	TSV292_R_RS__00028
TSV292_R_RS__00029	TSV292_R_RS__00029	NA	NA	NA	4846.84	4776.49	4829.81	TSV292_RS__11880	TSV292_RS__11880	NA	NA	NA	8288.5	7193.83	8143.93	BPSS0835	TSV292_R_RS__00029	TSV292_R_RS__00029
TSV292_R_RS__00030	TSV292_R_RS__00030	NA	NA	NA	3179.75	3337.83	3006.03	TSV292_RS__11875	TSV292_RS__11875	NA	NA	NA	3676.52	3017.25	2649.39	BPSS0834	TSV292_R_RS__00030	TSV292_R_RS__00030
TSV292_R_RS__00031	TSV292_R_RS__00031	NA	NA	NA	16441.4	17314.9	16029.8	TSV292_RS__11870	TSV292_RS__11870	NA	NA	NA	10800.7	10010	10401.5	BPSS0833	TSV292_R_RS__00031	TSV292_R_RS__00031
TSV292_R_RS__00034	NA	NA	NA	NA	NA	NA	NA	TSV292_RS__11855	TSV292_RS__11855	NA	NA	NA	1805.57	2679.6	1594.76	BPSS0830	TSV292_R_RS__00034	TSV292_R_RS__00034
TSV292_R_RS__00035	NA	NA	NA	NA	NA	NA	NA	TSV292_RS__11850	TSV292_RS__11850	NA	NA	NA	2295.23	1640.9	1382.35	BPSS0829	TSV292_R_RS__00035	TSV292_R_RS__00035
TSV292_R_RS__00037	TSV292_R_RS__00037	NA	NA	NA	1685.19	1797.45	1418.15	NA	NA	NA	NA	NA	NA	NA	NA	BPSS0828	TSV292_R_RS__00037	TSV292_R_RS__00037
TSV292_R_RS__00038	TSV292_R_RS__00038	NA	NA	NA	3677.1	4807.89	3361.21	TSV292_RS__11840	TSV292_RS__11840	NA	NA	NA	4270.88	3925.51	3300.86	BPSS0827	TSV292_R_RS__00038	TSV292_R_RS__00038
TSV292_R_RS__00047	NA	NA	NA	NA	NA	NA	NA	TSV292_RS__14435	TSV292_RS__14435	NA	NA	NA	946.026	NA	NA	BPSS0820	TSV292_R_RS__00047	TSV292_R_RS__00047
TSV292_R_RS__00051	TSV292_R_RS__00051	NA	NA	NA	6228.97	5953.19	6602.97	TSV292_RS__11775	TSV292_RS__11775	NA	NA	NA	3218.64	2696.28	3194.28	BPSS0817	TSV292_R_RS__00051	TSV292_R_RS__00051
TSV292_R_RS__00057	TSV292_R_RS__00057	NA	NA	NA	1548.12	1599.44	1714.2	NA	NA	NA	NA	NA	NA	NA	NA	BPSS0812	TSV292_R_RS__00057	TSV292_R_RS__00057
TSV292_R_RS__00059	TSV292_R_RS__00059	NA	NA	NA	2145.8	1711.6	2383.1	NA	NA	NA	NA	NA	NA	NA	NA	BPSS0810	TSV292_R_RS__00059	TSV292_R_RS__00059
TSV292_R_RS__00061	TSV292_R_RS__00061	NA	NA	NA	8778.78	8274.9	8291.59	TSV292_RS__11715	TSV292_RS__11715	NA	NA	NA	52931.3	49356.4	59615.1	BPSS0808	TSV292_R_RS__00061	TSV292_R_RS__00061
TSV292_R_RS__00067	TSV292_R_RS__00067	NA	NA	NA	107035	97959.5	101955	TSV292_RS__11685	TSV292_RS__11685	NA	NA	NA	84300.9	75313.7	77134.6	BPSS0802	TSV292_R_RS__00067	TSV292_R_RS__00067
TSV292_R_RS__00068	NA	NA	NA	NA	NA	NA	NA	TSV292_RS__11680	TSV292_RS__11680	NA	NA	NA	43117.8	41929	32500.5	BPSS0801	TSV292_R_RS__00068	TSV292_R_RS__00068
TSV292_R_RS__00098	NA	NA	NA	NA	NA	NA	NA	TSV292_RS__11515	TSV292_RS__11515	NA	NA	NA	5175.55	4066.25	5418.38	BPSS0772	TSV292_R_RS__00098	TSV292_R_RS__00098
TSV292_R_RS__00102	NA	NA	NA	NA	NA	NA	NA	TSV292_RS__11490	TSV292_RS__11490	NA	NA	NA	1378.64	793.402	1263.18	BPSS0769	TSV292_R_RS__00102	TSV292_R_RS__00102
TSV292_R_RS__00105	TSV292_R_RS__00105	NA	NA	NA	109615	106449	107610	TSV292_RS__11475	TSV292_RS__11475	NA	NA	NA	5228.48	5027.53	7498.16	BPSS0767	TSV292_R_RS__00105	TSV292_R_RS__00105
TSV292_R_RS__00108	TSV292_R_RS__00108	NA	NA	NA	2082.19	2048.46	1518.5	NA	NA	NA	NA	NA	NA	NA	NA	BPSS0764	TSV292_R_RS__00108	TSV292_R_RS__00108
TSV292_R_RS__00109	TSV292_R_RS__00109	NA	NA	NA	834.891	725.063	387.821	TSV292_RS__11455	TSV292_RS__11455	NA	NA	NA	1134.46	1771.2	1099.22	BPSS0763	TSV292_R_RS__00109	TSV292_R_RS__00109
TSV292_R_RS__00111	TSV292_R_RS__00111	NA	NA	NA	4536.32	3763.99	2993.22	TSV292_RS__11445	TSV292_RS__11445	NA	NA	NA	8947.52	9557.01	9365.77	BPSS0761	TSV292_R_RS__00111	TSV292_R_RS__00111
TSV292_R_RS__00114	TSV292_R_RS__00114	NA	NA	NA	3066.28	2598.15	2369.97	NA	NA	NA	NA	NA	NA	NA	NA	BPSS0758	TSV292_R_RS__00114	TSV292_R_RS__00114
TSV292_R_RS__00121	TSV292_R_RS__00121	NA	NA	NA	2771.47	2072.3	3155.23	TSV292_RS__11395	TSV292_RS__11395	NA	NA	NA	2938.99	2534.64	2695.36	BPSS0751	TSV292_R_RS__00121	TSV292_R_RS__00121
TSV292_R_RS__00134	NA	NA	NA	NA	NA	NA	NA	TSV292_RS__11105	TSV292_RS__11105	NA	NA	NA	383.258	NA	NA	BPSS0739	TSV292_R_RS__00134	TSV292_R_RS__00134
TSV292_R_RS__00140	TSV292_R_RS__00140	NA	NA	NA	639.402	579.427	NA	NA	NA	NA	NA	NA	NA	NA	NA	BPSS0733	TSV292_R_RS__00140	TSV292_R_RS__00140
TSV292_R_RS__00142	TSV292_R_RS__00142	NA	NA	NA	198.08	NA	NA	TSV292_RS__11065	TSV292_RS__11065	NA	NA	NA	4204.4	5104.55	5134.16	BPSS0731	TSV292_R_RS__00142	TSV292_R_RS__00142
TSV292_R_RS__00143	NA	NA	NA	NA	NA	NA	NA	TSV292_RS__11060	TSV292_RS__11060	NA	NA	NA	1451.2	2170.87	2605.37	BPSS0730	TSV292_R_RS__00143	TSV292_R_RS__00143
TSV292_R_RS__00148	TSV292_R_RS__00148	NA	NA	NA	3609.44	4100.66	3368.96	TSV292_RS__11040	TSV292_RS__11040	NA	NA	NA	27346.6	22675.7	29809.6	BPSS0725	TSV292_R_RS__00148	TSV292_R_RS__00148
TSV292_R_RS__00155	TSV292_R_RS__00155	NA	NA	NA	11959.6	11605.3	12729.7	TSV292_RS__11020	TSV292_RS__11020	NA	NA	NA	12915.4	14031.7	17571.3	BPSS0721	TSV292_R_RS__00155	TSV292_R_RS__00155
TSV292_R_RS__00156	TSV292_R_RS__00156	NA	NA	NA	950.86	985.432	997.546	TSV292_RS__11010	TSV292_RS__11010	NA	NA	NA	8320.35	7330.99	8302.71	BPSS0720	TSV292_R_RS__00156	TSV292_R_RS__00156
TSV292_R_RS__00157	TSV292_R_RS__00157	NA	NA	NA	5840.59	4553.2	5202.29	TSV292_RS__11005	TSV292_RS__11005	NA	NA	NA	6296.73	5815.4	4640.51	BPSS0719	TSV292_R_RS__00157	TSV292_R_RS__00157
TSV292_R_RS__00162	TSV292_R_RS__00162	NA	NA	NA	1501.73	950.856	858.031	TSV292_RS__10980	TSV292_RS__10980	NA	NA	NA	502.326	NA	NA	BPSS0715	TSV292_R_RS__00162	TSV292_R_RS__00162
TSV292_R_RS__00163	TSV292_R_RS__00163	NA	NA	NA	2010.8	2086.07	2272.09	TSV292_RS__10975	TSV292_RS__10975	NA	NA	NA	2166.69	1339.83	1938.99	BPSS0714	TSV292_R_RS__00163	TSV292_R_RS__00163
TSV292_R_RS__00164	TSV292_R_RS__00164	NA	NA	NA	2459.19	2276.54	3235.43	TSV292_RS__10970	TSV292_RS__10970	NA	NA	NA	599.716	766.063	846.548	BPSS0713	TSV292_R_RS__00164	TSV292_R_RS__00164
TSV292_R_RS__00165	TSV292_R_RS__00165	NA	NA	NA	23667.3	21783.4	20512.9	TSV292_RS__10965	TSV292_RS__10965	NA	NA	NA	13475.6	14258.3	12604.9	BPSS0712	TSV292_R_RS__00165	TSV292_R_RS__00165
TSV292_R_RS__00166	TSV292_R_RS__00166	NA	NA	NA	2447.56	3130.89	2605.07	TSV292_RS__10960	TSV292_RS__10960	NA	NA	NA	5060.05	4631.92	5080.42	BPSS0711	TSV292_R_RS__00166	TSV292_R_RS__00166
TSV292_R_RS__00167	TSV292_R_RS__00167	NA	NA	NA	2895.28	3100.2	3896.88	NA	NA	NA	NA	NA	NA	NA	NA	BPSS0710	TSV292_R_RS__00167	TSV292_R_RS__00167
TSV292_R_RS__00173	TSV292_R_RS__00173	NA	NA	NA	1766.93	1708.71	1700.53	TSV292_RS__10940	TSV292_RS__10940	NA	NA	NA	15431.6	14866.3	17355	BPSS0708	TSV292_R_RS__00173	TSV292_R_RS__00173
TSV292_R_RS__00175	TSV292_R_RS__00175	NA	NA	NA	1372.8	1033.42	902.997	TSV292_RS__10930	TSV292_RS__10930	NA	NA	NA	8281.04	9404.57	8306.35	BPSS0707	TSV292_R_RS__00175	TSV292_R_RS__00175
TSV292_R_RS__00188	TSV292_R_RS__00188	NA	NA	NA	697.857	1541.96	1090.18	NA	NA	NA	NA	NA	NA	NA	NA	BPSS0694	TSV292_R_RS__00188	TSV292_R_RS__00188
TSV292_R_RS__00191	TSV292_R_RS__00191	NA	NA	NA	2268.37	1772.89	1618.12	TSV292_RS__10850	TSV292_RS__10850	NA	NA	NA	8986.97	9391.48	8714.12	BPSS0691	TSV292_R_RS__00191	TSV292_R_RS__00191
TSV292_R_RS__00194	NA	NA	NA	NA	NA	NA	NA	TSV292_RS__10835	TSV292_RS__10835	NA	NA	NA	2742.91	2953.38	2730.4	BPSS0688	TSV292_R_RS__00194	TSV292_R_RS__00194
TSV292_R_RS__00199	TSV292_R_RS__00199	NA	NA	NA	6359.62	6060.71	5578.7	TSV292_RS__10805	TSV292_RS__10805	NA	NA	NA	15663.8	11272	13291.7	BPSS0683	TSV292_R_RS__00199	TSV292_R_RS__00199
TSV292_R_RS__00202	TSV292_R_RS__00202	NA	NA	NA	6124.57	7035.54	5645.3	TSV292_RS__10790	TSV292_RS__10790	NA	NA	NA	3614.89	2881.88	3377.39	BPSS0680	TSV292_R_RS__00202	TSV292_R_RS__00202
TSV292_R_RS__00203	TSV292_R_RS__00203	NA	NA	NA	7564.51	6964.26	7821.02	TSV292_RS__10785	TSV292_RS__10785	NA	NA	NA	2203.33	2152.92	2599.27	BPSS0679	TSV292_R_RS__00203	TSV292_R_RS__00203
TSV292_R_RS__00205	TSV292_R_RS__00205	NA	NA	NA	4158.97	4647.52	4373.89	NA	NA	NA	NA	NA	NA	NA	NA	BPSS0677	TSV292_R_RS__00205	TSV292_R_RS__00205
TSV292_R_RS__00215	TSV292_R_RS__00215	NA	NA	NA	1528.41	746.851	619.953	TSV292_RS__10725	TSV292_RS__10725	NA	NA	NA	10837.4	16581.9	8816.38	BPSS0668	TSV292_R_RS__00215	TSV292_R_RS__00215
TSV292_R_RS__00230	TSV292_R_RS__00230	NA	NA	NA	5787.58	5696.27	5755.44	NA	NA	NA	NA	NA	NA	NA	NA	BPSS0652	TSV292_R_RS__00230	TSV292_R_RS__00230
TSV292_R_RS__00232	TSV292_R_RS__00232	NA	NA	NA	7354.71	7998.75	7390.75	TSV292_RS__10645	TSV292_RS__10645	NA	NA	NA	7363.81	7771.27	9052.61	BPSS0650	TSV292_R_RS__00232	TSV292_R_RS__00232
TSV292_R_RS__00237	TSV292_R_RS__00237	NA	NA	NA	6679.99	6462.15	NA	NA	NA	NA	NA	NA	NA	NA	NA	BPSS0645	TSV292_R_RS__00237	TSV292_R_RS__00237
TSV292_R_RS__00238	NA	NA	NA	NA	NA	NA	NA	TSV292_RS__10615	TSV292_RS__10615	NA	NA	NA	628.576	582.12	700.573	BPSS0644	TSV292_R_RS__00238	TSV292_R_RS__00238
TSV292_R_RS__00240	NA	NA	NA	NA	NA	NA	NA	TSV292_RS__10605	TSV292_RS__10605	NA	NA	NA	1523.15	NA	NA	BPSS0642	TSV292_R_RS__00240	TSV292_R_RS__00240
TSV292_R_RS__00243	TSV292_R_RS__00243	NA	NA	NA	NA	NA	1303.54	NA	NA	NA	NA	NA	NA	NA	NA	BPSS0640	TSV292_R_RS__00243	TSV292_R_RS__00243
TSV292_R_RS__00247	NA	NA	NA	NA	NA	NA	NA	TSV292_RS__10575	TSV292_RS__10575	NA	NA	NA	4718.11	3236.51	5344.94	BPSS0636	TSV292_R_RS__00247	TSV292_R_RS__00247
TSV292_R_RS__00248	TSV292_R_RS__00248	NA	NA	NA	3277.04	3622.76	2164.05	TSV292_RS__10570	TSV292_RS__10570	NA	NA	NA	2190.8	1389.84	1998.25	BPSS0635	TSV292_R_RS__00248	TSV292_R_RS__00248
TSV292_R_RS__00252	TSV292_R_RS__00252	NA	NA	NA	1132.74	1902.73	1113.67	TSV292_RS__10550	TSV292_RS__10550	NA	NA	NA	2089.19	1798.09	1781.56	BPSS0632	TSV292_R_RS__00252	TSV292_R_RS__00252
TSV292_R_RS__00253	NA	NA	NA	NA	NA	NA	NA	TSV292_RS__10545	TSV292_RS__10545	NA	NA	NA	704.727	675.169	925.523	BPSS0631	TSV292_R_RS__00253	TSV292_R_RS__00253
TSV292_R_RS__00255	NA	NA	NA	NA	NA	NA	NA	TSV292_RS__10535	TSV292_RS__10535	NA	NA	NA	2385.01	3234.33	2282	BPSS0630	TSV292_R_RS__00255	TSV292_R_RS__00255
TSV292_R_RS__00257	NA	NA	NA	NA	NA	NA	NA	TSV292_RS__10530	TSV292_RS__10530	NA	NA	NA	5864.28	6414.75	5333.89	BPSS0628	TSV292_R_RS__00257	TSV292_R_RS__00257
TSV292_R_RS__00260	TSV292_R_RS__00260	NA	NA	NA	785.134	1212.77	NA	TSV292_RS__10515	TSV292_RS__10515	NA	NA	NA	5943.56	5746.33	6927.53	BPSS0625	TSV292_R_RS__00260	TSV292_R_RS__00260
TSV292_R_RS__00261	TSV292_R_RS__00261	NA	NA	NA	NA	1130.18	1182.49	TSV292_RS__10510	TSV292_RS__10510	NA	NA	NA	1419.59	1816.71	1763.62	BPSS0624	TSV292_R_RS__00261	TSV292_R_RS__00261
TSV292_R_RS__00262	NA	NA	NA	NA	NA	NA	NA	TSV292_RS__10505	TSV292_RS__10505	NA	NA	NA	3427.12	3501.74	2709.3	BPSS0623	TSV292_R_RS__00262	TSV292_R_RS__00262
TSV292_R_RS__00263	NA	NA	NA	NA	NA	NA	NA	TSV292_RS__10500	TSV292_RS__10500	NA	NA	NA	3381.59	3318.46	5314.29	BPSS0622	TSV292_R_RS__00263	TSV292_R_RS__00263
TSV292_R_RS__00264	TSV292_R_RS__00264	NA	NA	NA	6905.74	6606.98	6427.4	TSV292_RS__10495	TSV292_RS__10495	NA	NA	NA	33124.5	29375.8	39062.2	BPSS0621	TSV292_R_RS__00264	TSV292_R_RS__00264
TSV292_R_RS__00265	TSV292_R_RS__00265	NA	NA	NA	13071.2	13465.7	12979.4	TSV292_RS__10490	TSV292_RS__10490	NA	NA	NA	34860.1	34119.6	39496.9	BPSS0620	TSV292_R_RS__00265	TSV292_R_RS__00265
TSV292_R_RS__00266	TSV292_R_RS__00266	NA	NA	NA	33523.1	31858.8	36728.3	TSV292_RS__10485	TSV292_RS__10485	NA	NA	NA	82112.9	71088	118279	BPSS0619	TSV292_R_RS__00266	TSV292_R_RS__00266
TSV292_R_RS__00267	TSV292_R_RS__00267	NA	NA	NA	4879.63	4606.47	4862.64	TSV292_RS__10480	TSV292_RS__10480	NA	NA	NA	15404.5	14838.1	19555.7	BPSS0618	TSV292_R_RS__00267	TSV292_R_RS__00267
TSV292_R_RS__00268	TSV292_R_RS__00268	NA	NA	NA	7715.94	8457.24	8559.68	TSV292_RS__10475	TSV292_RS__10475	NA	NA	NA	27220.5	21167	25329.4	BPSS0617	TSV292_R_RS__00268	TSV292_R_RS__00268
TSV292_R_RS__00286	TSV292_R_RS__00286	NA	NA	NA	856.015	767.139	720.549	NA	NA	NA	NA	NA	NA	NA	NA	BPSS0598	TSV292_R_RS__00286	TSV292_R_RS__00286
TSV292_R_RS__00290	NA	NA	NA	NA	NA	NA	NA	TSV292_RS__10365	TSV292_RS__10365	NA	NA	NA	1775.54	1601.08	2365.22	BPSS0594	TSV292_R_RS__00290	TSV292_R_RS__00290
TSV292_R_RS__00293	NA	NA	NA	NA	NA	NA	NA	TSV292_RS__10350	TSV292_RS__10350	NA	NA	NA	15544.3	13678.5	21525	BPSS0591	TSV292_R_RS__00293	TSV292_R_RS__00293
TSV292_R_RS__00294	NA	NA	NA	NA	NA	NA	NA	TSV292_RS__10345	TSV292_RS__10345	NA	NA	NA	10968	9172.65	10343.6	BPSS0590	TSV292_R_RS__00294	TSV292_R_RS__00294
TSV292_R_RS__00295	NA	NA	NA	NA	NA	NA	NA	TSV292_RS__10340	TSV292_RS__10340	NA	NA	NA	9821.95	8688.22	10595.4	BPSS0589	TSV292_R_RS__00295	TSV292_R_RS__00295
TSV292_R_RS__00296	NA	NA	NA	NA	NA	NA	NA	TSV292_RS__10335	TSV292_RS__10335	NA	NA	NA	24513.4	19715.7	24365.6	BPSS0588	TSV292_R_RS__00296	TSV292_R_RS__00296
TSV292_R_RS__00297	NA	NA	NA	NA	NA	NA	NA	TSV292_RS__10330	TSV292_RS__10330	NA	NA	NA	16916.5	14739.4	13809	BPSS0587	TSV292_R_RS__00297	TSV292_R_RS__00297
TSV292_R_RS__00298	NA	NA	NA	NA	NA	NA	NA	TSV292_RS__10325	TSV292_RS__10325	NA	NA	NA	234334	193286	201806	BPSS0586	TSV292_R_RS__00298	TSV292_R_RS__00298
TSV292_R_RS__00300	NA	NA	NA	NA	NA	NA	NA	TSV292_RS__10315	TSV292_RS__10315	NA	NA	NA	25896.2	20913.2	18794	BPSS0584	TSV292_R_RS__00300	TSV292_R_RS__00300
TSV292_R_RS__00301	NA	NA	NA	NA	NA	NA	NA	TSV292_RS__10310	TSV292_RS__10310	NA	NA	NA	4753.15	3088.53	3854.06	BPSS0583	TSV292_R_RS__00301	TSV292_R_RS__00301
TSV292_R_RS__00302	NA	NA	NA	NA	NA	NA	NA	TSV292_RS__10305	TSV292_RS__10305	NA	NA	NA	45366.4	36470.7	41381.6	BPSS0582	TSV292_R_RS__00302	TSV292_R_RS__00302
TSV292_R_RS__00303	NA	NA	NA	NA	NA	NA	NA	TSV292_RS__10300	TSV292_RS__10300	NA	NA	NA	4566.02	3321.92	4978.73	BPSS0581	TSV292_R_RS__00303	TSV292_R_RS__00303
TSV292_R_RS__00304	TSV292_R_RS__00304	NA	NA	NA	3570.6	3774.14	4266.14	TSV292_RS__10295	TSV292_RS__10295	NA	NA	NA	1562.78	2392.69	2361.77	BPSS0580	TSV292_R_RS__00304	TSV292_R_RS__00304
TSV292_R_RS__00306	NA	NA	NA	NA	NA	NA	NA	TSV292_RS__10285	TSV292_RS__10285	NA	NA	NA	8018.1	7449.01	8860.41	BPSS0579	TSV292_R_RS__00306	TSV292_R_RS__00306
TSV292_R_RS__00307	NA	NA	NA	NA	NA	NA	NA	TSV292_RS__10280	TSV292_RS__10280	NA	NA	NA	4488.56	3215.48	5195.38	BPSS0578	TSV292_R_RS__00307	TSV292_R_RS__00307
TSV292_R_RS__00310	TSV292_R_RS__00310	NA	NA	NA	58301.1	51187.5	55955.7	TSV292_RS__10265	TSV292_RS__10265	NA	NA	NA	44860.1	32534.1	36949	BPSS0575	TSV292_R_RS__00310	TSV292_R_RS__00310
TSV292_R_RS__00311	NA	NA	NA	NA	NA	NA	NA	TSV292_RS__10260	TSV292_RS__10260	NA	NA	NA	1160.17	2107.11	1766.15	BPSS0574	TSV292_R_RS__00311	TSV292_R_RS__00311
TSV292_R_RS__00314	TSV292_R_RS__00314	NA	NA	NA	6323.11	6766.01	7794.8	NA	NA	NA	NA	NA	NA	NA	NA	BPSS0571	TSV292_R_RS__00314	TSV292_R_RS__00314
TSV292_R_RS__00321	NA	NA	NA	NA	NA	NA	NA	TSV292_RS__10210	TSV292_RS__10210	NA	NA	NA	NA	1799.01	1610.06	BPSS0564	TSV292_R_RS__00321	TSV292_R_RS__00321
TSV292_R_RS__00341	NA	NA	NA	NA	NA	NA	NA	TSV292_RS__10110	TSV292_RS__10110	NA	NA	NA	2249.22	1621.61	1929.18	BPSS0544	TSV292_R_RS__00341	TSV292_R_RS__00341
TSV292_R_RS__00373	TSV292_R_RS__00373	NA	NA	NA	14402.5	13598	13656.4	TSV292_RS__09945	TSV292_RS__09945	NA	NA	NA	37484.7	35837.6	37338.1	BPSS0514	TSV292_R_RS__00373	TSV292_R_RS__00373
TSV292_R_RS__00375	TSV292_R_RS__00375	NA	NA	NA	3141.27	2946.46	2996.17	TSV292_RS__09935	TSV292_RS__09935	NA	NA	NA	6700.23	6467.6	8349	BPSS0512	TSV292_R_RS__00375	TSV292_R_RS__00375
TSV292_R_RS__00377	TSV292_R_RS__00377	NA	NA	NA	816.404	1672.92	981.462	TSV292_RS__09925	TSV292_RS__09925	NA	NA	NA	8786.4	8430.08	8604.17	BPSS0510	TSV292_R_RS__00377	TSV292_R_RS__00377
TSV292_R_RS__00378	TSV292_R_RS__00378	NA	NA	NA	5429.25	5172.96	4719.21	TSV292_RS__09920	TSV292_RS__09920	NA	NA	NA	26802	28351.2	30077.7	BPSS0509	TSV292_R_RS__00378	TSV292_R_RS__00378
TSV292_R_RS__00379	TSV292_R_RS__00379	NA	NA	NA	5764	4583.24	4584.08	TSV292_RS__09915	TSV292_RS__09915	NA	NA	NA	10387.6	9256.15	10221.4	BPSS0508	TSV292_R_RS__00379	TSV292_R_RS__00379
TSV292_R_RS__00380	TSV292_R_RS__00380	NA	NA	NA	6479.55	6116.85	5971.89	TSV292_RS__09910	TSV292_RS__09910	NA	NA	NA	21354.2	23465.8	26012.7	BPSS0507	TSV292_R_RS__00380	TSV292_R_RS__00380
TSV292_R_RS__00387	NA	NA	NA	NA	NA	NA	NA	TSV292_RS__09875	TSV292_RS__09875	NA	NA	NA	1060.83	NA	1013.89	BPSS0500	TSV292_R_RS__00387	TSV292_R_RS__00387
TSV292_R_RS__00388	NA	NA	NA	NA	NA	NA	NA	TSV292_RS__09870	TSV292_RS__09870	NA	NA	NA	6157.87	NA	2661.36	BPSS0499	TSV292_R_RS__00388	TSV292_R_RS__00388
TSV292_R_RS__00392	NA	NA	NA	NA	NA	NA	NA	TSV292_RS__09850	TSV292_RS__09850	NA	NA	NA	2128.88	2308.45	2674.84	BPSS0495	TSV292_R_RS__00392	TSV292_R_RS__00392
TSV292_R_RS__00394	TSV292_R_RS__00394	NA	NA	NA	214080	202464	196975	TSV292_RS__09840	TSV292_RS__09840	NA	NA	NA	26487.6	26756.3	29269.2	BPSS0493	TSV292_R_RS__00394	TSV292_R_RS__00394
TSV292_R_RS__00395	TSV292_R_RS__00395	NA	NA	NA	5893.35	4798	5152.86	TSV292_RS__09835	TSV292_RS__09835	NA	NA	NA	1070.15	925.332	1816.32	BPSS0492	TSV292_R_RS__00395	TSV292_R_RS__00395
TSV292_R_RS__00396	NA	NA	NA	NA	NA	NA	NA	TSV292_RS__09830	TSV292_RS__09830	NA	NA	NA	1352.17	1526.62	2000.89	BPSS0491	TSV292_R_RS__00396	TSV292_R_RS__00396
TSV292_R_RS__00400	TSV292_R_RS__00400	NA	NA	NA	4000.94	5500.08	3058.21	TSV292_RS__09810	TSV292_RS__09810	NA	NA	NA	24262.3	21300.6	23437.6	BPSS0487	TSV292_R_RS__00400	TSV292_R_RS__00400
TSV292_R_RS__00401	TSV292_R_RS__00401	NA	NA	NA	9412.34	11985.6	9248.66	TSV292_RS__09805	TSV292_RS__09805	NA	NA	NA	9736.78	9983.33	9722.63	BPSS0486	TSV292_R_RS__00401	TSV292_R_RS__00401
TSV292_R_RS__00402	NA	NA	NA	NA	NA	NA	NA	TSV292_RS__09800	TSV292_RS__09800	NA	NA	NA	4238.55	5697.83	4263.5	BPSS0485	TSV292_R_RS__00402	TSV292_R_RS__00402
TSV292_R_RS__00403	NA	NA	NA	NA	NA	NA	NA	TSV292_RS__09795	TSV292_RS__09795	NA	NA	NA	5557.16	5962.03	6544.85	BPSS0484	TSV292_R_RS__00403	TSV292_R_RS__00403
TSV292_R_RS__00404	TSV292_R_RS__00404	NA	NA	NA	2340	2743.88	2017.68	TSV292_RS__09790	TSV292_RS__09790	NA	NA	NA	7292.59	7165.86	6467.62	BPSS0483	TSV292_R_RS__00404	TSV292_R_RS__00404
TSV292_R_RS__00405	TSV292_R_RS__00405	NA	NA	NA	2544.62	2847.31	1929.66	TSV292_RS__09785	TSV292_RS__09785	NA	NA	NA	10002.5	10772.9	9642.3	BPSS0482	TSV292_R_RS__00405	TSV292_R_RS__00405
TSV292_R_RS__00406	NA	NA	NA	NA	NA	NA	NA	TSV292_RS__09780	TSV292_RS__09780	NA	NA	NA	3095.04	2480.53	2737.47	BPSS0481	TSV292_R_RS__00406	TSV292_R_RS__00406
TSV292_R_RS__00407	TSV292_R_RS__00407	NA	NA	NA	2876.77	2652.59	2399.06	TSV292_RS__09775	TSV292_RS__09775	NA	NA	NA	2980.04	2459.44	3222.46	BPSS0479	TSV292_R_RS__00407	TSV292_R_RS__00407
TSV292_R_RS__00409	TSV292_R_RS__00409	NA	NA	NA	1271.97	1563.37	1461.06	TSV292_RS__09765	TSV292_RS__09765	NA	NA	NA	5163.9	5537.29	4224.05	BPSS0477	TSV292_R_RS__00409	TSV292_R_RS__00409
TSV292_R_RS__00413	TSV292_R_RS__00413	NA	NA	NA	9269.33	9369.33	11081.6	TSV292_RS__09745	TSV292_RS__09745	NA	NA	NA	10956.8	9729.37	12881.8	BPSS0473	TSV292_R_RS__00413	TSV292_R_RS__00413
TSV292_R_RS__00425	NA	NA	NA	NA	NA	NA	NA	TSV292_RS__09685	TSV292_RS__09685	NA	NA	NA	2186.2	2174.71	1448.94	BPSS0460	TSV292_R_RS__00425	TSV292_R_RS__00425
TSV292_R_RS__00442	TSV292_R_RS__00442	NA	NA	NA	2285.26	2495.01	3031.59	NA	NA	NA	NA	NA	NA	NA	NA	BPSS0444	TSV292_R_RS__00442	TSV292_R_RS__00442
TSV292_R_RS__00444	TSV292_R_RS__00444	NA	NA	NA	1566.33	1087.71	1646.89	NA	NA	NA	NA	NA	NA	NA	NA	BPSS0442	TSV292_R_RS__00444	TSV292_R_RS__00444
TSV292_R_RS__00447	TSV292_R_RS__00447	NA	NA	NA	1849.84	2002.97	1965.67	TSV292_RS__09580	TSV292_RS__09580	NA	NA	NA	1349.05	1369.21	1834.61	BPSS0439	TSV292_R_RS__00447	TSV292_R_RS__00447
TSV292_R_RS__00456	TSV292_R_RS__00456	NA	NA	NA	3104.34	2208.85	2420.65	NA	NA	NA	NA	NA	NA	NA	NA	BPSS0432	TSV292_R_RS__00456	TSV292_R_RS__00456
TSV292_R_RS__00461	TSV292_R_RS__00461	NA	NA	NA	1374.36	1576.79	1928.49	NA	NA	NA	NA	NA	NA	NA	NA	BPSS0427	TSV292_R_RS__00461	TSV292_R_RS__00461
TSV292_R_RS__00462	TSV292_R_RS__00462	NA	NA	NA	4930.74	4770.09	5134.91	NA	NA	NA	NA	NA	NA	NA	NA	BPSS0426	TSV292_R_RS__00462	TSV292_R_RS__00462
TSV292_R_RS__00464	TSV292_R_RS__00464	NA	NA	NA	NA	NA	545.438	NA	NA	NA	NA	NA	NA	NA	NA	BPSS0424	TSV292_R_RS__00464	TSV292_R_RS__00464
TSV292_R_RS__00467	TSV292_R_RS__00467	NA	NA	NA	16121.5	15065.9	17219.2	TSV292_RS__09480	TSV292_RS__09480	NA	NA	NA	4163.92	2916.69	4747.21	BPSS0422	TSV292_R_RS__00467	TSV292_R_RS__00467
TSV292_R_RS__00468	TSV292_R_RS__00468	NA	NA	NA	9228.35	8950.52	10684.7	TSV292_RS__09475	TSV292_RS__09475	NA	NA	NA	NA	1808.7	2090.75	BPSS0421	TSV292_R_RS__00468	TSV292_R_RS__00468
TSV292_R_RS__00469	TSV292_R_RS__00469	NA	NA	NA	7275.99	6193.61	7303.77	NA	NA	NA	NA	NA	NA	NA	NA	BPSS0420	TSV292_R_RS__00469	TSV292_R_RS__00469
TSV292_R_RS__00470	TSV292_R_RS__00470	NA	NA	NA	5192.07	4610.88	5237.12	NA	NA	NA	NA	NA	NA	NA	NA	BPSS0419	TSV292_R_RS__00470	TSV292_R_RS__00470
TSV292_R_RS__00471	TSV292_R_RS__00471	NA	NA	NA	1488.86	1214.93	2250.81	NA	NA	NA	NA	NA	NA	NA	NA	BPSS0418	TSV292_R_RS__00471	TSV292_R_RS__00471
TSV292_R_RS__00472	TSV292_R_RS__00472	NA	NA	NA	2389.54	2959.89	2463.62	NA	NA	NA	NA	NA	NA	NA	NA	BPSS0417	TSV292_R_RS__00472	TSV292_R_RS__00472
TSV292_R_RS__00477	TSV292_R_RS__00477	NA	NA	NA	7842.03	9117.67	8453.27	NA	NA	NA	NA	NA	NA	NA	NA	BPSS0413	TSV292_R_RS__00477	TSV292_R_RS__00477
TSV292_R_RS__00479	TSV292_R_RS__00479	NA	NA	NA	5247.71	5486.23	5815.45	TSV292_RS__09420	TSV292_RS__09420	NA	NA	NA	2832.02	3450.4	4313.73	BPSS0411	TSV292_R_RS__00479	TSV292_R_RS__00479
TSV292_R_RS__00491	TSV292_R_RS__00491	NA	NA	NA	3793.25	3782.98	3217.93	TSV292_RS__09355	TSV292_RS__09355	NA	NA	NA	6542.64	4350.22	4290.63	BPSS0394	TSV292_R_RS__00491	TSV292_R_RS__00491
TSV292_R_RS__00492	TSV292_R_RS__00492	NA	NA	NA	605.879	NA	474.983	NA	NA	NA	NA	NA	NA	NA	NA	BPSS0395	TSV292_R_RS__00492	TSV292_R_RS__00492
TSV292_R_RS__00501	TSV292_R_RS__00501	NA	NA	NA	5190.7	5837.57	6445.55	NA	NA	NA	NA	NA	NA	NA	NA	BPSL1087	TSV292_R_RS__00501	TSV292_R_RS__00501
TSV292_R_RS__00509	TSV292_R_RS__00509	NA	NA	NA	9537.72	9504.18	10318.5	TSV292_RS__09310	TSV292_RS__09310	NA	NA	NA	72775.6	69637.3	73116.2	BPSS0375	TSV292_R_RS__00509	TSV292_R_RS__00509
TSV292_R_RS__00512	TSV292_R_RS__00512	NA	NA	NA	10236.2	10359.2	10398.1	TSV292_RS__09295	TSV292_RS__09295	NA	NA	NA	41507.3	48413.3	38525.2	BPSS0372	TSV292_R_RS__00512	TSV292_R_RS__00512
TSV292_R_RS__00513	TSV292_R_RS__00513	NA	NA	NA	17381.2	16188.7	14285.2	TSV292_RS__09290	TSV292_RS__09290	NA	NA	NA	20987.7	25529.6	19996.4	BPSS0371	TSV292_R_RS__00513	TSV292_R_RS__00513
TSV292_R_RS__00514	NA	NA	NA	NA	NA	NA	NA	TSV292_RS__09285	TSV292_RS__09285	NA	NA	NA	NA	NA	1383.89	BPSS0370	TSV292_R_RS__00514	TSV292_R_RS__00514
TSV292_R_RS__00516	TSV292_R_RS__00516	NA	NA	NA	1009.9	1003.89	1302.41	TSV292_RS__09275	TSV292_RS__09275	NA	NA	NA	11012.7	7823.01	9684.83	BPSS0368	TSV292_R_RS__00516	TSV292_R_RS__00516
TSV292_R_RS__00517	TSV292_R_RS__00517	NA	NA	NA	1763.74	2302.11	2782.44	TSV292_RS__09270	TSV292_RS__09270	NA	NA	NA	48327	37989.1	43270.1	BPSS0367	TSV292_R_RS__00517	TSV292_R_RS__00517
TSV292_R_RS__00518	TSV292_R_RS__00518	NA	NA	NA	2599.25	2427.35	3384.16	TSV292_RS__09265	TSV292_RS__09265	NA	NA	NA	21894	18324.8	17580.1	BPSS0366	TSV292_R_RS__00518	TSV292_R_RS__00518
TSV292_R_RS__00520	TSV292_R_RS__00520	NA	NA	NA	1316.43	1473.75	1318.46	TSV292_RS__09255	TSV292_RS__09255	NA	NA	NA	6115.4	6466.03	6871.12	BPSS0365	TSV292_R_RS__00520	TSV292_R_RS__00520
TSV292_R_RS__00522	TSV292_R_RS__00522	NA	NA	NA	2036.9	2366.63	1478.38	TSV292_RS__09245	TSV292_RS__09245	NA	NA	NA	8501.64	8646.94	3667.33	BPSS0363	TSV292_R_RS__00522	TSV292_R_RS__00522
TSV292_R_RS__00526	TSV292_R_RS__00526	NA	NA	NA	2946.99	2380.67	2647.1	TSV292_RS__09230	TSV292_RS__09230	NA	NA	NA	4285.5	4099.26	4677.97	BPSS0361	TSV292_R_RS__00526	TSV292_R_RS__00526
TSV292_R_RS__00527	NA	NA	NA	NA	NA	NA	NA	TSV292_RS__09225	TSV292_RS__09225	NA	NA	NA	652.813	1340.06	1374.23	BPSS0360	TSV292_R_RS__00527	TSV292_R_RS__00527
TSV292_R_RS__00529	TSV292_R_RS__00529	NA	NA	NA	NA	2139.56	3352.86	TSV292_RS__09215	TSV292_RS__09215	NA	NA	NA	4754.78	3566.41	4914.64	BPSS0358	TSV292_R_RS__00529	TSV292_R_RS__00529
TSV292_R_RS__00530	NA	NA	NA	NA	NA	NA	NA	TSV292_RS__09210	TSV292_RS__09210	NA	NA	NA	2735.88	1645.74	2004.87	BPSS0357	TSV292_R_RS__00530	TSV292_R_RS__00530
TSV292_R_RS__00531	TSV292_R_RS__00531	NA	NA	NA	4187.8	3832.97	3637.25	TSV292_RS__09205	TSV292_RS__09205	NA	NA	NA	7142.51	7207.96	6894.77	BPSS0356	TSV292_R_RS__00531	TSV292_R_RS__00531
TSV292_R_RS__00532	TSV292_R_RS__00532	NA	NA	NA	18941.4	18563.3	17174.9	TSV292_RS__09200	TSV292_RS__09200	NA	NA	NA	64785.5	63081.7	93436.5	BPSS0355	TSV292_R_RS__00532	TSV292_R_RS__00532
TSV292_R_RS__00533	TSV292_R_RS__00533	NA	NA	NA	41919.6	46334.3	40460.9	TSV292_RS__09195	TSV292_RS__09195	NA	NA	NA	52535.2	56051.5	54429.5	BPSS0354	TSV292_R_RS__00533	TSV292_R_RS__00533
TSV292_R_RS__00534	TSV292_R_RS__00534	NA	NA	NA	1155.73	910.061	1137.6	NA	NA	NA	NA	NA	NA	NA	NA	BPSS0353	TSV292_R_RS__00534	TSV292_R_RS__00534
TSV292_R_RS__00535	TSV292_R_RS__00535	NA	NA	NA	657.259	1074.08	1228.4	TSV292_RS__09185	TSV292_RS__09185	NA	NA	NA	934.961	1108.13	922.973	BPSS0352	TSV292_R_RS__00535	TSV292_R_RS__00535
TSV292_R_RS__00536	TSV292_R_RS__00536	NA	NA	NA	6677.18	8086.58	7171.7	NA	NA	NA	NA	NA	NA	NA	NA	BPSS2042	TSV292_R_RS__00536	TSV292_R_RS__00536
TSV292_R_RS__00537	TSV292_R_RS__00537	NA	NA	NA	1994.71	2372.25	1144.35	TSV292_RS__09170	TSV292_RS__09170	NA	NA	NA	6252.31	5972.35	3665.83	BPSS1783	TSV292_R_RS__00537	TSV292_R_RS__00537
TSV292_R_RS__00538	NA	NA	NA	NA	NA	NA	NA	TSV292_RS__09165	TSV292_RS__09165	NA	NA	NA	3868.75	3293.83	3091.42	BPSS0351	TSV292_R_RS__00538	TSV292_R_RS__00538
TSV292_R_RS__00558	NA	NA	NA	NA	NA	NA	NA	TSV292_RS__09065	TSV292_RS__09065	NA	NA	NA	2265.72	2880	3464.22	BPSS0336	TSV292_R_RS__00558	TSV292_R_RS__00558
TSV292_R_RS__00565	NA	NA	NA	NA	NA	NA	NA	TSV292_RS__09030	TSV292_RS__09030	NA	NA	NA	1233.65	1367.68	1100.11	BPSS0329	TSV292_R_RS__00565	TSV292_R_RS__00565
TSV292_R_RS__00572	TSV292_R_RS__00572	NA	NA	NA	5266.54	6151.15	6039.68	TSV292_RS__08995	TSV292_RS__08995	NA	NA	NA	5216.56	4022.63	4220.62	BPSS0323	TSV292_R_RS__00572	TSV292_R_RS__00572
TSV292_R_RS__00573	TSV292_R_RS__00573	NA	NA	NA	1817.04	2085.93	2334.8	TSV292_RS__08990	TSV292_RS__08990	NA	NA	NA	3366.45	3153.01	2821.44	BPSS0322	TSV292_R_RS__00573	TSV292_R_RS__00573
TSV292_R_RS__00574	TSV292_R_RS__00574	NA	NA	NA	3303.11	4219.07	3223.08	TSV292_RS__08985	TSV292_RS__08985	NA	NA	NA	1710.54	1107.17	2029.87	BPSS0321	TSV292_R_RS__00574	TSV292_R_RS__00574
TSV292_R_RS__00575	TSV292_R_RS__00575	NA	NA	NA	2329.4	2482.28	2371.25	TSV292_RS__08980	TSV292_RS__08980	NA	NA	NA	3411.14	3492.89	3070.13	BPSS0320	TSV292_R_RS__00575	TSV292_R_RS__00575
TSV292_R_RS__00578	NA	NA	NA	NA	NA	NA	NA	TSV292_RS__08965	TSV292_RS__08965	NA	NA	NA	1746.95	1705.4	1430.17	BPSS0317	TSV292_R_RS__00578	TSV292_R_RS__00578
TSV292_R_RS__00585	NA	NA	NA	NA	NA	NA	NA	TSV292_RS__08930	TSV292_RS__08930	NA	NA	NA	9878.43	9979.3	11096.3	BPSS0311	TSV292_R_RS__00585	TSV292_R_RS__00585
TSV292_R_RS__00586	NA	NA	NA	NA	NA	NA	NA	TSV292_RS__08925	TSV292_RS__08925	NA	NA	NA	37904.2	40441.7	44047.2	BPSS0310	TSV292_R_RS__00586	TSV292_R_RS__00586
TSV292_R_RS__00588	TSV292_R_RS__00588	NA	NA	NA	683.707	901.443	NA	TSV292_RS__08915	TSV292_RS__08915	NA	NA	NA	16948	18769.9	20458.3	BPSS0309	TSV292_R_RS__00588	TSV292_R_RS__00588
TSV292_R_RS__00589	TSV292_R_RS__00589	NA	NA	NA	1515.65	795.215	579.635	TSV292_RS__08910	TSV292_RS__08910	NA	NA	NA	8947.25	9248.5	12377.9	BPSS0308	TSV292_R_RS__00589	TSV292_R_RS__00589
TSV292_R_RS__00590	TSV292_R_RS__00590	NA	NA	NA	963.746	1375.31	1099.91	TSV292_RS__08905	TSV292_RS__08905	NA	NA	NA	9078.95	9958.13	12338.9	BPSS0307	TSV292_R_RS__00590	TSV292_R_RS__00590
TSV292_R_RS__00591	NA	NA	NA	NA	NA	NA	NA	TSV292_RS__08900	TSV292_RS__08900	NA	NA	NA	10547.4	12170.9	12425.5	BPSS0306	TSV292_R_RS__00591	TSV292_R_RS__00591
TSV292_R_RS__00592	TSV292_R_RS__00592	NA	NA	NA	759.79	595.908	NA	TSV292_RS__08895	TSV292_RS__08895	NA	NA	NA	8685.34	9059.38	16262.3	BPSS0305	TSV292_R_RS__00592	TSV292_R_RS__00592
TSV292_R_RS__00593	TSV292_R_RS__00593	NA	NA	NA	1338.88	1357.53	827.336	TSV292_RS__08890	TSV292_RS__08890	NA	NA	NA	18922.7	21612	26683.2	BPSS0304	TSV292_R_RS__00593	TSV292_R_RS__00593
TSV292_R_RS__00594	NA	NA	NA	NA	NA	NA	NA	TSV292_RS__08885	TSV292_RS__08885	NA	NA	NA	1281.89	1443.58	2947.23	BPSS0303	TSV292_R_RS__00594	TSV292_R_RS__00594
TSV292_R_RS__00595	NA	NA	NA	NA	NA	NA	NA	TSV292_RS__08880	TSV292_RS__08880	NA	NA	NA	8522.12	9498.63	10990.9	BPSS0302	TSV292_R_RS__00595	TSV292_R_RS__00595
TSV292_R_RS__00597	NA	NA	NA	NA	NA	NA	NA	TSV292_RS__08870	TSV292_RS__08870	NA	NA	NA	4199.87	4385.83	4735.72	BPSS0300	TSV292_R_RS__00597	TSV292_R_RS__00597
TSV292_R_RS__00598	TSV292_R_RS__00598	NA	NA	NA	2748.7	2300.15	2023.52	TSV292_RS__08865	TSV292_RS__08865	NA	NA	NA	23143.2	24590.4	25801.1	BPSS0299	TSV292_R_RS__00598	TSV292_R_RS__00598
TSV292_R_RS__00601	TSV292_R_RS__00601	NA	NA	NA	2464.48	2422.1	1917.81	TSV292_RS__08850	TSV292_RS__08850	NA	NA	NA	2790.49	3409.18	2861.26	BPSS0296	TSV292_R_RS__00601	TSV292_R_RS__00601
TSV292_R_RS__00602	NA	NA	NA	NA	NA	NA	NA	TSV292_RS__08845	TSV292_RS__08845	NA	NA	NA	2082.55	1757.13	2929.65	BPSS0295	TSV292_R_RS__00602	TSV292_R_RS__00602
TSV292_R_RS__00608	NA	NA	NA	NA	NA	NA	NA	TSV292_RS__08815	TSV292_RS__08815	NA	NA	NA	2591.77	2926.94	2955.64	BPSS0290	TSV292_R_RS__00608	TSV292_R_RS__00608
TSV292_R_RS__00611	TSV292_R_RS__00611	NA	NA	NA	833.144	755.124	1264.42	NA	NA	NA	NA	NA	NA	NA	NA	BPSS0288	TSV292_R_RS__00611	TSV292_R_RS__00611
TSV292_R_RS__00615	TSV292_R_RS__00615	NA	NA	NA	4594.54	5207.94	4101.83	TSV292_RS__08785	TSV292_RS__08785	NA	NA	NA	9526.01	9530.81	8817.89	BPSS0287	TSV292_R_RS__00615	TSV292_R_RS__00615
TSV292_R_RS__00619	TSV292_R_RS__00619	NA	NA	NA	5762.69	5260.16	5592.86	NA	NA	NA	NA	NA	NA	NA	NA	BPSS0282	TSV292_R_RS__00619	TSV292_R_RS__00619
TSV292_R_RS__00620	TSV292_R_RS__00620	NA	NA	NA	24376.3	25017.6	21754.5	TSV292_RS__08760	TSV292_RS__08760	NA	NA	NA	34624.9	44500.5	37285.8	BPSS0281	TSV292_R_RS__00620	TSV292_R_RS__00620
TSV292_R_RS__00621	TSV292_R_RS__00621	NA	NA	NA	30428.5	30871	23978.3	TSV292_RS__08755	TSV292_RS__08755	NA	NA	NA	43888.9	43515.9	44370.8	BPSS0280	TSV292_R_RS__00621	TSV292_R_RS__00621
TSV292_R_RS__00623	TSV292_R_RS__00623	NA	NA	NA	952.54	868.965	929.824	NA	NA	NA	NA	NA	NA	NA	NA	BPSS0279	TSV292_R_RS__00623	TSV292_R_RS__00623
TSV292_R_RS__00624	TSV292_R_RS__00624	NA	NA	NA	1717.42	1992.78	1918.7	NA	NA	NA	NA	NA	NA	NA	NA	BPSS0278	TSV292_R_RS__00624	TSV292_R_RS__00624
TSV292_R_RS__00626	TSV292_R_RS__00626	NA	NA	NA	14786.9	15475.8	10181.1	TSV292_RS__08725	TSV292_RS__08725	NA	NA	NA	11497.5	13040.6	13767.8	BPSS0276	TSV292_R_RS__00626	TSV292_R_RS__00626
TSV292_R_RS__00628	TSV292_R_RS__00628	NA	NA	NA	9512.32	8868.29	10101.8	NA	NA	NA	NA	NA	NA	NA	NA	BPSS0275	TSV292_R_RS__00628	TSV292_R_RS__00628
TSV292_R_RS__00629	TSV292_R_RS__00629	NA	NA	NA	4092.68	4001.12	3450.66	TSV292_RS__08715	TSV292_RS__08715	NA	NA	NA	7787.52	7700.09	7440.78	BPSS0274	TSV292_R_RS__00629	TSV292_R_RS__00629
TSV292_R_RS__00630	TSV292_R_RS__00630	NA	NA	NA	907.717	1219.4	840.803	NA	NA	NA	NA	NA	NA	NA	NA	BPSS0273	TSV292_R_RS__00630	TSV292_R_RS__00630
TSV292_R_RS__00634	TSV292_R_RS__00634	NA	NA	NA	23830.7	23419.5	26223.4	TSV292_RS__08690	TSV292_RS__08690	NA	NA	NA	47462.9	38358.5	47305.5	BPSS0269	TSV292_R_RS__00634	TSV292_R_RS__00634
TSV292_R_RS__00637	TSV292_R_RS__00637	NA	NA	NA	10397.7	9079.65	9258.11	TSV292_RS__08675	TSV292_RS__08675	NA	NA	NA	16435.5	14460.7	17089.1	BPSS0267	TSV292_R_RS__00637	TSV292_R_RS__00637
TSV292_R_RS__00639	TSV292_R_RS__00639	NA	NA	NA	5402.39	5578.77	4290.9	TSV292_RS__08665	TSV292_RS__08665	NA	NA	NA	13518.6	12089.2	14197.8	BPSS0265	TSV292_R_RS__00639	TSV292_R_RS__00639
TSV292_R_RS__00641	TSV292_R_RS__00641	NA	NA	NA	552.908	749.015	687.027	TSV292_RS__08655	TSV292_RS__08655	NA	NA	NA	4413.19	3962.06	6267.45	BPSS0263	TSV292_R_RS__00641	TSV292_R_RS__00641
TSV292_R_RS__00644	TSV292_R_RS__00644	NA	NA	NA	1476.23	1301.35	1356.35	TSV292_RS__08640	TSV292_RS__08640	NA	NA	NA	3443.33	3811.69	4010.91	BPSS0260	TSV292_R_RS__00644	TSV292_R_RS__00644
TSV292_R_RS__00645	TSV292_R_RS__00645	NA	NA	NA	2016.77	1575.68	1771.02	NA	NA	NA	NA	NA	NA	NA	NA	BPSS0259	TSV292_R_RS__00645	TSV292_R_RS__00645
TSV292_R_RS__00647	TSV292_R_RS__00647	NA	NA	NA	3204.78	2443.63	2873.35	NA	NA	NA	NA	NA	NA	NA	NA	BPSS0257	TSV292_R_RS__00647	TSV292_R_RS__00647
TSV292_R_RS__00651	TSV292_R_RS__00651	NA	NA	NA	944.123	598.346	665.59	TSV292_RS__08605	TSV292_RS__08605	NA	NA	NA	4131.56	4588.41	3897.9	BPSS0253	TSV292_R_RS__00651	TSV292_R_RS__00651
TSV292_R_RS__00659	TSV292_R_RS__00659	NA	NA	NA	4434.45	4372.97	4060.98	NA	NA	NA	NA	NA	NA	NA	NA	BPSS0245	TSV292_R_RS__00659	TSV292_R_RS__00659
TSV292_R_RS__00660	NA	NA	NA	NA	NA	NA	NA	TSV292_RS__08560	TSV292_RS__08560	NA	NA	NA	77573.1	64123	75848	BPSS0244	TSV292_R_RS__00660	TSV292_R_RS__00660
TSV292_R_RS__00661	NA	NA	NA	NA	NA	NA	NA	TSV292_RS__08555	TSV292_RS__08555	NA	NA	NA	14751.3	10380.2	13483.3	BPSS0243	TSV292_R_RS__00661	TSV292_R_RS__00661
TSV292_R_RS__00662	NA	NA	NA	NA	NA	NA	NA	TSV292_RS__08550	TSV292_RS__08550	NA	NA	NA	8670.17	6956.28	6945.49	BPSS0242	TSV292_R_RS__00662	TSV292_R_RS__00662
TSV292_R_RS__00664	NA	NA	NA	NA	NA	NA	NA	TSV292_RS__08540	TSV292_RS__08540	NA	NA	NA	7680.92	7144.54	7089.29	BPSS0240	TSV292_R_RS__00664	TSV292_R_RS__00664
TSV292_R_RS__00667	NA	NA	NA	NA	NA	NA	NA	TSV292_RS__08525	TSV292_RS__08525	NA	NA	NA	320.848	367.803	271.28	BPSS0237	TSV292_R_RS__00667	TSV292_R_RS__00667
TSV292_R_RS__00668	TSV292_R_RS__00668	NA	NA	NA	9331.29	9182.01	9376.07	TSV292_RS__08520	TSV292_RS__08520	NA	NA	NA	34971.8	31428	32482	BPSS0236	TSV292_R_RS__00668	TSV292_R_RS__00668
TSV292_R_RS__00669	TSV292_R_RS__00669	NA	NA	NA	3080.99	3712.34	4041.49	TSV292_RS__08515	TSV292_RS__08515	NA	NA	NA	34163.6	27335.7	26677.3	BPSS0235	TSV292_R_RS__00669	TSV292_R_RS__00669
TSV292_R_RS__00675	NA	NA	NA	NA	NA	NA	NA	TSV292_RS__08485	TSV292_RS__08485	NA	NA	NA	204.713	397.169	802.624	BPSS0232	TSV292_R_RS__00675	TSV292_R_RS__00675
TSV292_R_RS__00676	TSV292_R_RS__00676	NA	NA	NA	3808	4354.12	3708.7	TSV292_RS__08480	TSV292_RS__08480	NA	NA	NA	15704.7	14005.4	14886.1	BPSS0231	TSV292_R_RS__00676	TSV292_R_RS__00676
TSV292_R_RS__00677	TSV292_R_RS__00677	NA	NA	NA	85986.7	80848.6	93999.5	NA	NA	NA	NA	NA	NA	NA	NA	BPSS0230	TSV292_R_RS__00677	TSV292_R_RS__00677
TSV292_R_RS__00680	TSV292_R_RS__00680	NA	NA	NA	3285.47	3299.91	2934.54	TSV292_RS__08460	TSV292_RS__08460	NA	NA	NA	11427.3	11643.5	10976.1	BPSS0227	TSV292_R_RS__00680	TSV292_R_RS__00680
TSV292_R_RS__00681	TSV292_R_RS__00681	NA	NA	NA	3239.6	2744	3769.97	TSV292_RS__08455	TSV292_RS__08455	NA	NA	NA	3310.84	3185.37	3036.63	BPSS0226	TSV292_R_RS__00681	TSV292_R_RS__00681
TSV292_R_RS__00686	TSV292_R_RS__00686	NA	NA	NA	5935.3	5265.81	5086.15	TSV292_RS__08430	TSV292_RS__08430	NA	NA	NA	684.089	1070.12	604.282	BPSS0222	TSV292_R_RS__00686	TSV292_R_RS__00686
TSV292_R_RS__00692	TSV292_R_RS__00692	NA	NA	NA	1654.78	884.627	923.128	TSV292_RS__08405	TSV292_RS__08405	NA	NA	NA	3360.82	4181.76	3670.59	BPSS0218	TSV292_R_RS__00692	TSV292_R_RS__00692
TSV292_R_RS__00693	TSV292_R_RS__00693	NA	NA	NA	548.08	276.218	NA	NA	NA	NA	NA	NA	NA	NA	NA	BPSS0217	TSV292_R_RS__00693	TSV292_R_RS__00693
TSV292_R_RS__00695	TSV292_R_RS__00695	NA	NA	NA	2566.57	2035.67	2424	TSV292_RS__08390	TSV292_RS__08390	NA	NA	NA	4096.32	4980.08	5006.97	BPSS0215	TSV292_R_RS__00695	TSV292_R_RS__00695
TSV292_R_RS__00696	TSV292_R_RS__00696	NA	NA	NA	6906.87	7517.04	8436.72	NA	NA	NA	NA	NA	NA	NA	NA	BPSS0214	TSV292_R_RS__00696	TSV292_R_RS__00696
TSV292_R_RS__00697	TSV292_R_RS__00697	NA	NA	NA	453845	408377	451107	TSV292_RS__08380	TSV292_RS__08380	NA	NA	NA	8559.67	7921.33	10047.7	BPSS0213	TSV292_R_RS__00697	TSV292_R_RS__00697
TSV292_R_RS__00698	TSV292_R_RS__00698	NA	NA	NA	379142	447076	466620	TSV292_RS__08375	TSV292_RS__08375	NA	NA	NA	4509.74	5053.8	6616.62	BPSS0212	TSV292_R_RS__00698	TSV292_R_RS__00698
TSV292_R_RS__00701	TSV292_R_RS__00701	NA	NA	NA	1875.98	2243.01	2306.48	TSV292_RS__08360	TSV292_RS__08360	NA	NA	NA	3924	2074.02	3913.74	BPSS0210	TSV292_R_RS__00701	TSV292_R_RS__00701
TSV292_R_RS__00702	TSV292_R_RS__00702	NA	NA	NA	7619.67	8188.89	8630.2	TSV292_RS__08355	TSV292_RS__08355	NA	NA	NA	11028.8	12136.4	15013.2	BPSS0209	TSV292_R_RS__00702	TSV292_R_RS__00702
TSV292_R_RS__00703	TSV292_R_RS__00703	NA	NA	NA	12065	10626.1	11629.7	TSV292_RS__08350	TSV292_RS__08350	NA	NA	NA	23486.9	22161.1	22415.8	BPSS0208	TSV292_R_RS__00703	TSV292_R_RS__00703
TSV292_R_RS__00704	TSV292_R_RS__00704	NA	NA	NA	15177	13407.3	14955.1	TSV292_RS__08345	TSV292_RS__08345	NA	NA	NA	30722.1	23829.6	28385.3	BPSS0207	TSV292_R_RS__00704	TSV292_R_RS__00704
TSV292_R_RS__00705	TSV292_R_RS__00705	NA	NA	NA	6450.04	6313.2	8056.5	TSV292_RS__08340	TSV292_RS__08340	NA	NA	NA	14768.7	11718.9	14483.4	BPSS0206	TSV292_R_RS__00705	TSV292_R_RS__00705
TSV292_R_RS__00707	NA	NA	NA	NA	NA	NA	NA	TSV292_RS__08330	TSV292_RS__08330	NA	NA	NA	NA	6170.01	11697.8	BPSS0204	TSV292_R_RS__00707	TSV292_R_RS__00707
TSV292_R_RS__00708	TSV292_R_RS__00708	NA	NA	NA	2301.16	2006.99	1870.48	NA	NA	NA	NA	NA	NA	NA	NA	BPSS0203	TSV292_R_RS__00708	TSV292_R_RS__00708
TSV292_R_RS__00710	TSV292_R_RS__00710	NA	NA	NA	5120.59	3773.76	4144.9	TSV292_RS__08315	TSV292_RS__08315	NA	NA	NA	15033.2	15512.8	14629.5	BPSS0201	TSV292_R_RS__00710	TSV292_R_RS__00710
TSV292_R_RS__00711	TSV292_R_RS__00711	NA	NA	NA	581.777	940.14	858.749	TSV292_RS__08310	TSV292_RS__08310	NA	NA	NA	1002	1374.98	1167.03	BPSS0200	TSV292_R_RS__00711	TSV292_R_RS__00711
TSV292_R_RS__00722	NA	NA	NA	NA	NA	NA	NA	TSV292_RS__08260	TSV292_RS__08260	NA	NA	NA	852.185	1054.89	NA	BPSS0191	TSV292_R_RS__00722	TSV292_R_RS__00722
TSV292_R_RS__00723	TSV292_R_RS__00723	NA	NA	NA	15325.7	15088.4	15147.5	TSV292_RS__08255	TSV292_RS__08255	NA	NA	NA	8359.73	9081.07	8841.39	BPSS0190	TSV292_R_RS__00723	TSV292_R_RS__00723
TSV292_R_RS__00742	TSV292_R_RS__00742	NA	NA	NA	2468.58	2412.3	2645.64	NA	NA	NA	NA	NA	NA	NA	NA	BPSS0171	TSV292_R_RS__00742	TSV292_R_RS__00742
TSV292_R_RS__00749	NA	NA	NA	NA	NA	NA	NA	TSV292_RS__08125	TSV292_RS__08125	NA	NA	NA	33307.7	38067	36380.8	BPSS0164	TSV292_R_RS__00749	TSV292_R_RS__00749
TSV292_R_RS__00750	TSV292_R_RS__00750	NA	NA	NA	1171.58	1661.69	1388.2	NA	NA	NA	NA	NA	NA	NA	NA	BPSS0163	TSV292_R_RS__00750	TSV292_R_RS__00750
TSV292_R_RS__00757	TSV292_R_RS__00757	NA	NA	NA	5199.55	6421.98	3308.67	TSV292_RS__08085	TSV292_RS__08085	NA	NA	NA	5939.56	4422.4	5353.65	BPSS0156	TSV292_R_RS__00757	TSV292_R_RS__00757
TSV292_R_RS__00760	TSV292_R_RS__00760	NA	NA	NA	2268.06	1578.66	1336.54	TSV292_RS__08070	TSV292_RS__08070	NA	NA	NA	4894.55	4192.84	5947.37	BPSS0153	TSV292_R_RS__00760	TSV292_R_RS__00760
TSV292_R_RS__00765	NA	NA	NA	NA	NA	NA	NA	TSV292_RS__08045	TSV292_RS__08045	NA	NA	NA	4998.81	4420.12	5832.82	BPSS0148	TSV292_R_RS__00765	TSV292_R_RS__00765
TSV292_R_RS__00768	TSV292_R_RS__00768	NA	NA	NA	2706.52	3575.26	3042.92	TSV292_RS__08030	TSV292_RS__08030	NA	NA	NA	5319.04	5902.74	5525.78	BPSS0145	TSV292_R_RS__00768	TSV292_R_RS__00768
TSV292_R_RS__00772	TSV292_R_RS__00772	NA	NA	NA	NA	4658.83	NA	TSV292_RS__08010	TSV292_RS__08010	NA	NA	NA	3083.82	1829.53	2493.59	BPSS0142	TSV292_R_RS__00772	TSV292_R_RS__00772
TSV292_R_RS__00774	TSV292_R_RS__00774	NA	NA	NA	2261.4	2130.09	2211.47	TSV292_RS__08000	TSV292_RS__08000	NA	NA	NA	3725.14	2833.03	5285.86	BPSS0140	TSV292_R_RS__00774	TSV292_R_RS__00774
TSV292_R_RS__00782	TSV292_R_RS__00782	NA	NA	NA	3624.48	3222.08	2987.29	NA	NA	NA	NA	NA	NA	NA	NA	BPSS0133	TSV292_R_RS__00782	TSV292_R_RS__00782
TSV292_R_RS__00783	TSV292_R_RS__00783	NA	NA	NA	2949.97	2881.67	2677.66	NA	NA	NA	NA	NA	NA	NA	NA	BPSS0132	TSV292_R_RS__00783	TSV292_R_RS__00783
TSV292_R_RS__00784	TSV292_R_RS__00784	NA	NA	NA	2709.7	2295.06	1930.85	NA	NA	NA	NA	NA	NA	NA	NA	BPSS0131	TSV292_R_RS__00784	TSV292_R_RS__00784
TSV292_R_RS__00786	NA	NA	NA	NA	NA	NA	NA	TSV292_RS__07940	TSV292_RS__07940	NA	NA	NA	2990.33	2261.3	3388.98	BPSS0129	TSV292_R_RS__00786	TSV292_R_RS__00786
TSV292_R_RS__00787	TSV292_R_RS__00787	NA	NA	NA	1509.92	1222.55	1736.02	TSV292_RS__07935	TSV292_RS__07935	NA	NA	NA	1403.96	873.588	1101.89	BPSS0128	TSV292_R_RS__00787	TSV292_R_RS__00787
TSV292_R_RS__00799	NA	NA	NA	NA	NA	NA	NA	TSV292_RS__07620	TSV292_RS__07620	NA	NA	NA	1731.1	NA	1810.93	BPSS0117	TSV292_R_RS__00799	TSV292_R_RS__00799
TSV292_R_RS__00847	TSV292_R_RS__00847	NA	NA	NA	3917.45	3841.12	4649.01	TSV292_RS__07440	TSV292_RS__07440	NA	NA	NA	3632.91	3851.18	4505.18	BPSS0081	TSV292_R_RS__00847	TSV292_R_RS__00847
TSV292_R_RS__00849	TSV292_R_RS__00849	NA	NA	NA	2576.07	2392.3	2674.13	NA	NA	NA	NA	NA	NA	NA	NA	BPSS1211	TSV292_R_RS__00849	TSV292_R_RS__00849
TSV292_R_RS__00851	TSV292_R_RS__00851	NA	NA	NA	864.777	1282.01	726.868	NA	NA	NA	NA	NA	NA	NA	NA	BPSS1213	TSV292_R_RS__00851	TSV292_R_RS__00851
TSV292_R_RS__00852	TSV292_R_RS__00852	NA	NA	NA	6065.45	7202.56	7190.64	NA	NA	NA	NA	NA	NA	NA	NA	BPSS0077	TSV292_R_RS__00852	TSV292_R_RS__00852
TSV292_R_RS__00861	TSV292_R_RS__00861	NA	NA	NA	39763	40237.9	29210.5	NA	NA	NA	NA	NA	NA	NA	NA	BPSL2831	TSV292_R_RS__00861	TSV292_R_RS__00861
TSV292_R_RS__00862	NA	NA	NA	NA	NA	NA	NA	TSV292_RS__00595	TSV292_RS__00595	NA	NA	NA	1799.47	1614.31	1624.16	BPSS2057	TSV292_R_RS__00862	TSV292_R_RS__00862
TSV292_R_RS__00863	NA	NA	NA	NA	NA	NA	NA	TSV292_RS__07355	TSV292_RS__07355	NA	NA	NA	629.016	874.632	1081.46	BPSS0063	TSV292_R_RS__00863	TSV292_R_RS__00863
TSV292_R_RS__00866	TSV292_R_RS__00866	NA	NA	NA	33622.2	32965.6	31245.2	TSV292_RS__07340	TSV292_RS__07340	NA	NA	NA	7582.11	6603.66	5728.73	BPSS0060B	TSV292_R_RS__00866	TSV292_R_RS__00866
TSV292_R_RS__00869	TSV292_R_RS__00869	NA	NA	NA	3445.3	2980.42	2780.18	TSV292_RS__07325	TSV292_RS__07325	NA	NA	NA	3941.23	3957.23	3720.1	BPSS0058	TSV292_R_RS__00869	TSV292_R_RS__00869
TSV292_R_RS__00884	TSV292_R_RS__00884	NA	NA	NA	2896.5	846.987	2614.8	TSV292_RS__07305	TSV292_RS__07305	NA	NA	NA	2690.4	3727.44	3614.41	BPSS0047	TSV292_R_RS__00884	TSV292_R_RS__00884
TSV292_R_RS__00885	TSV292_R_RS__00885	NA	NA	NA	15273	17905.8	17185.1	TSV292_RS__07300	TSV292_RS__07300	NA	NA	NA	16039.8	15153	14476.7	BPSS0046	TSV292_R_RS__00885	TSV292_R_RS__00885
TSV292_R_RS__00886	TSV292_R_RS__00886	NA	NA	NA	2297.84	2387.51	2714.68	TSV292_RS__07295	TSV292_RS__07295	NA	NA	NA	3297.97	3499.19	3790.69	BPSS0045	TSV292_R_RS__00886	TSV292_R_RS__00886
TSV292_R_RS__00887	TSV292_R_RS__00887	NA	NA	NA	3017.84	2621.27	2338.97	TSV292_RS__07290	TSV292_RS__07290	NA	NA	NA	2493.95	3212.62	2381.07	BPSS0044	TSV292_R_RS__00887	TSV292_R_RS__00887
TSV292_R_RS__00888	TSV292_R_RS__00888	NA	NA	NA	5023.46	5111.44	5446.04	TSV292_RS__07285	TSV292_RS__07285	NA	NA	NA	7727.14	6017.5	6755.1	BPSS0043	TSV292_R_RS__00888	TSV292_R_RS__00888
TSV292_R_RS__00891	NA	NA	NA	NA	NA	NA	NA	TSV292_RS__07270	TSV292_RS__07270	NA	NA	NA	5776.82	5407.27	4211.79	BPSS0040	TSV292_R_RS__00891	TSV292_R_RS__00891
TSV292_R_RS__00893	TSV292_R_RS__00893	NA	NA	NA	3910.11	4419.53	3647.69	TSV292_RS__07260	TSV292_RS__07260	NA	NA	NA	6459.63	6721.35	8778.13	BPSS0038	TSV292_R_RS__00893	TSV292_R_RS__00893
TSV292_R_RS__00894	TSV292_R_RS__00894	NA	NA	NA	1949.39	2627.04	2720.36	NA	NA	NA	NA	NA	NA	NA	NA	BPSS0037	TSV292_R_RS__00894	TSV292_R_RS__00894
TSV292_R_RS__00895	TSV292_R_RS__00895	NA	NA	NA	1978.82	1472.91	1126.69	NA	NA	NA	NA	NA	NA	NA	NA	BPSS0036	TSV292_R_RS__00895	TSV292_R_RS__00895
TSV292_R_RS__00896	TSV292_R_RS__00896	NA	NA	NA	2291.09	1752.3	2264.91	TSV292_RS__07245	TSV292_RS__07245	NA	NA	NA	2379.36	1853.84	1776.65	BPSS0035	TSV292_R_RS__00896	TSV292_R_RS__00896
TSV292_R_RS__00897	TSV292_R_RS__00897	NA	NA	NA	23372	23872.8	24681.3	TSV292_RS__07240	TSV292_RS__07240	NA	NA	NA	20844.5	19596.6	21031.8	BPSS0034	TSV292_R_RS__00897	TSV292_R_RS__00897
TSV292_R_RS__00899	TSV292_R_RS__00899	NA	NA	NA	149747	122861	131084	TSV292_RS__07230	TSV292_RS__07230	NA	NA	NA	347210	288075	301933	BPSS0032	TSV292_R_RS__00899	TSV292_R_RS__00899
TSV292_R_RS__00900	TSV292_R_RS__00900	NA	NA	NA	12505.9	11759.1	10434.1	TSV292_RS__07225	TSV292_RS__07225	NA	NA	NA	67230.1	66619.1	59777.6	BPSS0031	TSV292_R_RS__00900	TSV292_R_RS__00900
TSV292_R_RS__00901	NA	NA	NA	NA	NA	NA	NA	TSV292_RS__07220	TSV292_RS__07220	NA	NA	NA	1368.15	1545.53	NA	BPSS0030	TSV292_R_RS__00901	TSV292_R_RS__00901
TSV292_R_RS__00910	TSV292_R_RS__00910	NA	NA	NA	630.696	155.9	NA	TSV292_RS__07175	TSV292_RS__07175	NA	NA	NA	2958.41	3717.65	3421.46	BPSS0022	TSV292_R_RS__00910	TSV292_R_RS__00910
TSV292_R_RS__00911	NA	NA	NA	NA	NA	NA	NA	TSV292_RS__07170	TSV292_RS__07170	NA	NA	NA	7473.03	4342.14	5650.11	BPSS0021	TSV292_R_RS__00911	TSV292_R_RS__00911
TSV292_R_RS__00914	TSV292_R_RS__00914	NA	NA	NA	1200.32	1177.76	2486.78	TSV292_RS__07155	TSV292_RS__07155	NA	NA	NA	4597.78	5597.03	6941.49	BPSS0018	TSV292_R_RS__00914	TSV292_R_RS__00914
TSV292_R_RS__00915	TSV292_R_RS__00915	NA	NA	NA	30256.9	32451.2	30011.1	TSV292_RS__07150	TSV292_RS__07150	NA	NA	NA	18263.8	11201.8	13369.2	BPSS0017	TSV292_R_RS__00915	TSV292_R_RS__00915
TSV292_R_RS__00921	TSV292_R_RS__00921	NA	NA	NA	1871.76	1560.66	NA	TSV292_RS__07120	TSV292_RS__07120	NA	NA	NA	2170.43	1227.47	1687.52	BPSS0011	TSV292_R_RS__00921	TSV292_R_RS__00921
TSV292_R_RS__00923	TSV292_R_RS__00923	NA	NA	NA	4835.36	4369.15	4071.11	TSV292_RS__07110	TSV292_RS__07110	NA	NA	NA	8911.73	9012.99	11970	BPSS0009	TSV292_R_RS__00923	TSV292_R_RS__00923
TSV292_R_RS__00924	TSV292_R_RS__00924	NA	NA	NA	117.816	336.563	NA	TSV292_RS__07105	TSV292_RS__07105	NA	NA	NA	3276.5	2572.47	3155.68	BPSS0008	TSV292_R_RS__00924	TSV292_R_RS__00924
TSV292_R_RS__00925	TSV292_R_RS__00925	NA	NA	NA	2676.29	2181.73	1998.31	TSV292_RS__07100	TSV292_RS__07100	NA	NA	NA	2355.38	2000.86	1206.57	BPSS0007	TSV292_R_RS__00925	TSV292_R_RS__00925
TSV292_R_RS__00926	TSV292_R_RS__00926	NA	NA	NA	2123.75	1599	1906.01	TSV292_RS__07095	TSV292_RS__07095	NA	NA	NA	1680.98	2215.66	3432.52	BPSS0006	TSV292_R_RS__00926	TSV292_R_RS__00926
TSV292_R_RS__00927	TSV292_R_RS__00927	NA	NA	NA	5724.02	6635.07	4942.96	TSV292_RS__07090	TSV292_RS__07090	NA	NA	NA	9783.64	8726.05	11277.4	BPSS0005	TSV292_R_RS__00927	TSV292_R_RS__00927
TSV292_R_RS__00929	NA	NA	NA	NA	NA	NA	NA	TSV292_RS__07080	TSV292_RS__07080	NA	NA	NA	2371.56	1875.5	2714.28	BPSS0003	TSV292_R_RS__00929	TSV292_R_RS__00929
TSV292_R_RS__00930	NA	NA	NA	NA	NA	NA	NA	TSV292_RS__07075	TSV292_RS__07075	NA	NA	NA	1640.3	852.114	1445.22	BPSS0002	TSV292_R_RS__00930	TSV292_R_RS__00930
TSV292_R_RS__00931	NA	NA	NA	NA	NA	NA	NA	TSV292_RS__07070	TSV292_RS__07070	NA	NA	NA	2221.83	1668.96	1708.22	BPSS0001	TSV292_R_RS__00931	TSV292_R_RS__00931
TSV292_R_RS__00933	TSV292_R_RS__00933	NA	NA	NA	2531.61	2233.31	1819.17	TSV292_RS__07065	TSV292_RS__07065	NA	NA	NA	4805.18	4463.84	4082.33	BPSS2351	TSV292_R_RS__00933	TSV292_R_RS__00933
TSV292_R_RS__00934	TSV292_R_RS__00934	NA	NA	NA	7132.15	6619.46	6190.26	TSV292_RS__07060	TSV292_RS__07060	NA	NA	NA	18843.5	18787.7	16504.2	BPSS2350	TSV292_R_RS__00934	TSV292_R_RS__00934
TSV292_R_RS__00935	TSV292_R_RS__00935	NA	NA	NA	6574.7	6019.52	6026.01	TSV292_RS__07055	TSV292_RS__07055	NA	NA	NA	12810.5	14856.8	14822.6	BPSS2349	TSV292_R_RS__00935	TSV292_R_RS__00935
TSV292_R_RS__00937	NA	NA	NA	NA	NA	NA	NA	TSV292_RS__07045	TSV292_RS__07045	NA	NA	NA	3402.6	3592.12	3812.07	BPSS2347a	TSV292_R_RS__00937	TSV292_R_RS__00937
TSV292_R_RS__00938	NA	NA	NA	NA	NA	NA	NA	TSV292_RS__07040	TSV292_RS__07040	NA	NA	NA	2147.02	2129.51	1697.93	BPSS2347	TSV292_R_RS__00938	TSV292_R_RS__00938
TSV292_R_RS__00939	TSV292_R_RS__00939	NA	NA	NA	10549.4	10095.1	9432.44	TSV292_RS__07035	TSV292_RS__07035	NA	NA	NA	21869.6	25183.8	25094.1	BPSS2346	TSV292_R_RS__00939	TSV292_R_RS__00939
TSV292_R_RS__00940	TSV292_R_RS__00940	NA	NA	NA	2499.78	2415.55	2427.2	NA	NA	NA	NA	NA	NA	NA	NA	BPSS2345	TSV292_R_RS__00940	TSV292_R_RS__00940
TSV292_R_RS__00941	NA	NA	NA	NA	NA	NA	NA	TSV292_RS__07025	TSV292_RS__07025	NA	NA	NA	690.296	1127.2	1120.67	BPSS2344	TSV292_R_RS__00941	TSV292_R_RS__00941
TSV292_R_RS__00944	TSV292_R_RS__00944	NA	NA	NA	1806.98	1933.04	2278.22	TSV292_RS__07010	TSV292_RS__07010	NA	NA	NA	11140.2	11204	10694	BPSS2341	TSV292_R_RS__00944	TSV292_R_RS__00944
TSV292_R_RS__00945	TSV292_R_RS__00945	NA	NA	NA	3060.8	2947.5	3549.45	TSV292_RS__07005	TSV292_RS__07005	NA	NA	NA	13594.4	12984.5	12122.9	BPSS2340	TSV292_R_RS__00945	TSV292_R_RS__00945
TSV292_R_RS__00946	TSV292_R_RS__00946	NA	NA	NA	4236.52	4205.56	4432.43	TSV292_RS__07000	TSV292_RS__07000	NA	NA	NA	31680.4	33006.3	38063.9	BPSS2339	TSV292_R_RS__00946	TSV292_R_RS__00946
TSV292_R_RS__00947	TSV292_R_RS__00947	NA	NA	NA	3109.82	3026.7	1572.68	TSV292_RS__06995	TSV292_RS__06995	NA	NA	NA	6736.85	5719.42	6387.63	BPSS2338	TSV292_R_RS__00947	TSV292_R_RS__00947
TSV292_R_RS__00954	NA	NA	NA	NA	NA	NA	NA	TSV292_RS__06960	TSV292_RS__06960	NA	NA	NA	3381.09	3377.14	3039.41	BPSS2331	TSV292_R_RS__00954	TSV292_R_RS__00954
TSV292_R_RS__00955	TSV292_R_RS__00955	NA	NA	NA	10197	10025.7	9579.78	TSV292_RS__06955	TSV292_RS__06955	NA	NA	NA	12926.5	8518.31	7577.75	BPSS2330	TSV292_R_RS__00955	TSV292_R_RS__00955
TSV292_R_RS__00968	TSV292_R_RS__00968	NA	NA	NA	449.089	471.188	437.307	NA	NA	NA	NA	NA	NA	NA	NA	BPSS2317	TSV292_R_RS__00968	TSV292_R_RS__00968
TSV292_R_RS__00969	TSV292_R_RS__00969	NA	NA	NA	18272.1	19826.4	18387.6	TSV292_RS__06885	TSV292_RS__06885	NA	NA	NA	74397.7	72584.7	78564.2	BPSS2316	TSV292_R_RS__00969	TSV292_R_RS__00969
TSV292_R_RS__00970	NA	NA	NA	NA	NA	NA	NA	TSV292_RS__06880	TSV292_RS__06880	NA	NA	NA	1484.37	1952.95	1560.34	BPSS2315	TSV292_R_RS__00970	TSV292_R_RS__00970
TSV292_R_RS__00971	NA	NA	NA	NA	NA	NA	NA	TSV292_RS__06875	TSV292_RS__06875	NA	NA	NA	NA	769.349	985.605	BPSS2314	TSV292_R_RS__00971	TSV292_R_RS__00971
TSV292_R_RS__00974	TSV292_R_RS__00974	NA	NA	NA	1441.36	1640.27	1105.46	TSV292_RS__06865	TSV292_RS__06865	NA	NA	NA	929.262	914.283	1387.75	BPSS2312	TSV292_R_RS__00974	TSV292_R_RS__00974
TSV292_R_RS__00978	TSV292_R_RS__00978	NA	NA	NA	390.498	664.883	360.09	TSV292_RS__06845	TSV292_RS__06845	NA	NA	NA	3335.73	3069.86	2655.01	BPSS2308	TSV292_R_RS__00978	TSV292_R_RS__00978
TSV292_R_RS__00979	NA	NA	NA	NA	NA	NA	NA	TSV292_RS__06840	TSV292_RS__06840	NA	NA	NA	2662.03	2242.96	2268.75	BPSS2307	TSV292_R_RS__00979	TSV292_R_RS__00979
TSV292_R_RS__00981	TSV292_R_RS__00981	NA	NA	NA	825.965	760.743	826.516	NA	NA	NA	NA	NA	NA	NA	NA	BPSS2305	TSV292_R_RS__00981	TSV292_R_RS__00981
TSV292_R_RS__00984	TSV292_R_RS__00984	NA	NA	NA	726.576	1120.82	1291.19	TSV292_RS__06820	TSV292_RS__06820	NA	NA	NA	2054.01	2701.1	1918.53	BPSS2304	TSV292_R_RS__00984	TSV292_R_RS__00984
TSV292_R_RS__00996	TSV292_R_RS__00996	NA	NA	NA	1411.96	1276.9	1951.11	NA	NA	NA	NA	NA	NA	NA	NA	BPSS2293	TSV292_R_RS__00996	TSV292_R_RS__00996
TSV292_R_RS__01001	TSV292_R_RS__01001	NA	NA	NA	314543	323893	310322	TSV292_RS__06730	TSV292_RS__06730	NA	NA	NA	65485.4	72337.9	70710	BPSS2288	TSV292_R_RS__01001	TSV292_R_RS__01001
TSV292_R_RS__01002	NA	NA	NA	NA	NA	NA	NA	TSV292_RS__06725	TSV292_RS__06725	NA	NA	NA	5668.83	2133.39	6032.36	BPSS2287	TSV292_R_RS__01002	TSV292_R_RS__01002
TSV292_R_RS__01003	TSV292_R_RS__01003	NA	NA	NA	1778.91	1438.22	1520.14	NA	NA	NA	NA	NA	NA	NA	NA	BPSS2286	TSV292_R_RS__01003	TSV292_R_RS__01003
TSV292_R_RS__01005	TSV292_R_RS__01005	NA	NA	NA	13225.2	12601.1	12967.3	TSV292_RS__06710	TSV292_RS__06710	NA	NA	NA	12004.4	12392.9	12759.5	BPSS2284	TSV292_R_RS__01005	TSV292_R_RS__01005
TSV292_R_RS__01006	TSV292_R_RS__01006	NA	NA	NA	3619.89	3552.6	2826.56	TSV292_RS__06705	TSV292_RS__06705	NA	NA	NA	1585.35	1744.99	1830.14	BPSS2283	TSV292_R_RS__01006	TSV292_R_RS__01006
TSV292_R_RS__01007	TSV292_R_RS__01007	NA	NA	NA	3797.54	3592.88	2233.31	TSV292_RS__06700	TSV292_RS__06700	NA	NA	NA	2597.05	3393.45	3012.2	BPSS2282	TSV292_R_RS__01007	TSV292_R_RS__01007
TSV292_R_RS__01008	NA	NA	NA	NA	NA	NA	NA	TSV292_RS__06695	TSV292_RS__06695	NA	NA	NA	469.754	773.232	235.074	BPSS2281	TSV292_R_RS__01008	TSV292_R_RS__01008
TSV292_R_RS__01009	NA	NA	NA	NA	NA	NA	NA	TSV292_RS__06685	TSV292_RS__06685	NA	NA	NA	412.036	NA	256.095	BPSS2280	TSV292_R_RS__01009	TSV292_R_RS__01009
TSV292_R_RS__01010	TSV292_R_RS__01010	NA	NA	NA	2773.32	2641.85	3207.62	NA	NA	NA	NA	NA	NA	NA	NA	BPSS2279	TSV292_R_RS__01010	TSV292_R_RS__01010
TSV292_R_RS__01012	NA	NA	NA	NA	NA	NA	NA	TSV292_RS__06670	TSV292_RS__06670	NA	NA	NA	808.837	NA	1206.03	BPSS2276	TSV292_R_RS__01012	TSV292_R_RS__01012
TSV292_R_RS__01015	TSV292_R_RS__01015	NA	NA	NA	3154.23	3128	3887.49	TSV292_RS__06655	TSV292_RS__06655	NA	NA	NA	31398.7	25720.6	33331.9	BPSS2273	TSV292_R_RS__01015	TSV292_R_RS__01015
TSV292_R_RS__01016	TSV292_R_RS__01016	NA	NA	NA	2791.87	2375.77	2658.28	TSV292_RS__06650	TSV292_RS__06650	NA	NA	NA	53227.8	49064.4	46836.8	BPSS2272	TSV292_R_RS__01016	TSV292_R_RS__01016
TSV292_R_RS__01017	TSV292_R_RS__01017	NA	NA	NA	4473.29	4793.36	5230.91	TSV292_RS__06645	TSV292_RS__06645	NA	NA	NA	50116.5	47152.7	51565.5	BPSS2271	TSV292_R_RS__01017	TSV292_R_RS__01017
TSV292_R_RS__01018	TSV292_R_RS__01018	NA	NA	NA	2863.27	2103.76	2696.59	TSV292_RS__06640	TSV292_RS__06640	NA	NA	NA	31497.6	28060.2	29175.9	BPSS2270	TSV292_R_RS__01018	TSV292_R_RS__01018
TSV292_R_RS__01024	NA	NA	NA	NA	NA	NA	NA	TSV292_RS__06610	TSV292_RS__06610	NA	NA	NA	5214.03	4960.28	7263.93	BPSS2265	TSV292_R_RS__01024	TSV292_R_RS__01024
TSV292_R_RS__01025	TSV292_R_RS__01025	NA	NA	NA	1300.5	936.967	745.353	TSV292_RS__06605	TSV292_RS__06605	NA	NA	NA	2151.61	1016.17	1322.57	BPSS2264	TSV292_R_RS__01025	TSV292_R_RS__01025
TSV292_R_RS__01038	NA	NA	NA	NA	NA	NA	NA	TSV292_RS__06540	TSV292_RS__06540	NA	NA	NA	4410.15	3607.34	NA	BPSS2251	TSV292_R_RS__01038	TSV292_R_RS__01038
TSV292_R_RS__01040	TSV292_R_RS__01040	NA	NA	NA	4900.66	3889.05	4577.51	NA	NA	NA	NA	NA	NA	NA	NA	BPSS2249	TSV292_R_RS__01040	TSV292_R_RS__01040
TSV292_R_RS__01043	TSV292_R_RS__01043	NA	NA	NA	NA	1832.95	1329.38	NA	NA	NA	NA	NA	NA	NA	NA	BPSS2246	TSV292_R_RS__01043	TSV292_R_RS__01043
TSV292_R_RS__01058	TSV292_R_RS__01058	NA	NA	NA	4103.42	4030.48	3674.3	NA	NA	NA	NA	NA	NA	NA	NA	BPSS2230	TSV292_R_RS__01058	TSV292_R_RS__01058
TSV292_R_RS__01062	TSV292_R_RS__01062	NA	NA	NA	1430.27	1414.61	1716.69	NA	NA	NA	NA	NA	NA	NA	NA	BPSS2227	TSV292_R_RS__01062	TSV292_R_RS__01062
TSV292_R_RS__01068	TSV292_R_RS__01068	NA	NA	NA	1007.76	1151.68	938.302	NA	NA	NA	NA	NA	NA	NA	NA	BPSS2223	TSV292_R_RS__01068	TSV292_R_RS__01068
TSV292_R_RS__01069	NA	NA	NA	NA	NA	NA	NA	TSV292_RS__06385	TSV292_RS__06385	NA	NA	NA	NA	1753.18	1878.53	BPSS2222	TSV292_R_RS__01069	TSV292_R_RS__01069
TSV292_R_RS__01070	TSV292_R_RS__01070	NA	NA	NA	NA	2121.96	2903.48	NA	NA	NA	NA	NA	NA	NA	NA	BPSS2221	TSV292_R_RS__01070	TSV292_R_RS__01070
TSV292_R_RS__01073	TSV292_R_RS__01073	NA	NA	NA	1081.39	1067.01	1353.2	NA	NA	NA	NA	NA	NA	NA	NA	BPSS2218	TSV292_R_RS__01073	TSV292_R_RS__01073
TSV292_R_RS__01077	TSV292_R_RS__01077	NA	NA	NA	12357.5	11230.5	13181.6	NA	NA	NA	NA	NA	NA	NA	NA	BPSS2214	TSV292_R_RS__01077	TSV292_R_RS__01077
TSV292_R_RS__01088	TSV292_R_RS__01088	NA	NA	NA	2574.08	2441.75	2379.62	NA	NA	NA	NA	NA	NA	NA	NA	BPSS2204	TSV292_R_RS__01088	TSV292_R_RS__01088
TSV292_R_RS__01093	NA	NA	NA	NA	NA	NA	NA	TSV292_RS__06260	TSV292_RS__06260	NA	NA	NA	518.647	1101.01	731.103	BPSS2199	TSV292_R_RS__01093	TSV292_R_RS__01093
TSV292_R_RS__01115	TSV292_R_RS__01115	NA	NA	NA	1424.33	1279.46	1556.13	NA	NA	NA	NA	NA	NA	NA	NA	BPSS2178	TSV292_R_RS__01115	TSV292_R_RS__01115
TSV292_R_RS__01116	TSV292_R_RS__01116	NA	NA	NA	327.197	151.312	272.378	NA	NA	NA	NA	NA	NA	NA	NA	BPSS2177	TSV292_R_RS__01116	TSV292_R_RS__01116
TSV292_R_RS__01118	TSV292_R_RS__01118	NA	NA	NA	2158.83	1350.97	1722.24	TSV292_RS__06135	TSV292_RS__06135	NA	NA	NA	2275.64	2022.62	2669.82	BPSS2175	TSV292_R_RS__01118	TSV292_R_RS__01118
TSV292_R_RS__01120	TSV292_R_RS__01120	NA	NA	NA	1116.3	1593.45	1897.37	TSV292_RS__06125	TSV292_RS__06125	NA	NA	NA	7539.3	6972.29	5707.8	BPSS2173	TSV292_R_RS__01120	TSV292_R_RS__01120
TSV292_R_RS__01124	TSV292_R_RS__01124	NA	NA	NA	4071.47	3663.34	5142.68	NA	NA	NA	NA	NA	NA	NA	NA	BPSS2172	TSV292_R_RS__01124	TSV292_R_RS__01124
TSV292_R_RS__01125	TSV292_R_RS__01125	NA	NA	NA	2255.93	2141.61	2126.35	TSV292_RS__06110	TSV292_RS__06110	NA	NA	NA	2472.41	2300.43	3061.92	BPSS2171	TSV292_R_RS__01125	TSV292_R_RS__01125
TSV292_R_RS__01127	TSV292_R_RS__01127	NA	NA	NA	7384.7	8288.34	8126.05	TSV292_RS__06100	TSV292_RS__06100	NA	NA	NA	30998.2	31425.2	29304.2	BPSS2169	TSV292_R_RS__01127	TSV292_R_RS__01127
TSV292_R_RS__01128	TSV292_R_RS__01128	NA	NA	NA	2562.67	2455.08	2787.47	TSV292_RS__06095	TSV292_RS__06095	NA	NA	NA	19467.4	23085.5	19275.3	BPSS2168	TSV292_R_RS__01128	TSV292_R_RS__01128
TSV292_R_RS__01129	TSV292_R_RS__01129	NA	NA	NA	1708.76	1424.93	1574.76	TSV292_RS__06090	TSV292_RS__06090	NA	NA	NA	4034.55	3579.44	4083.82	BPSS2167	TSV292_R_RS__01129	TSV292_R_RS__01129
TSV292_R_RS__01130	TSV292_R_RS__01130	NA	NA	NA	3667.57	3684.4	3126.33	TSV292_RS__06085	TSV292_RS__06085	NA	NA	NA	5693.59	6360.73	4901.76	BPSS2166	TSV292_R_RS__01130	TSV292_R_RS__01130
TSV292_R_RS__01131	TSV292_R_RS__01131	NA	NA	NA	2274.71	1673.92	1107.39	TSV292_RS__06080	TSV292_RS__06080	NA	NA	NA	7543.85	8505.7	9264.6	BPSS2165	TSV292_R_RS__01131	TSV292_R_RS__01131
TSV292_R_RS__01132	NA	NA	NA	NA	NA	NA	NA	TSV292_RS__06075	TSV292_RS__06075	NA	NA	NA	7252.39	6486.52	7850.65	BPSS2164	TSV292_R_RS__01132	TSV292_R_RS__01132
TSV292_R_RS__01141	TSV292_R_RS__01141	NA	NA	NA	NA	220.963	NA	NA	NA	NA	NA	NA	NA	NA	NA	BPSS2155	TSV292_R_RS__01141	TSV292_R_RS__01141
TSV292_R_RS__01153	NA	NA	NA	NA	NA	NA	NA	TSV292_RS__05970	TSV292_RS__05970	NA	NA	NA	3445.99	3443.06	3319.76	BPSS2142	TSV292_R_RS__01153	TSV292_R_RS__01153
TSV292_R_RS__01154	TSV292_R_RS__01154	NA	NA	NA	3666.06	4088	3318.38	TSV292_RS__05965	TSV292_RS__05965	NA	NA	NA	16998	17379.2	18404	BPSS2141	TSV292_R_RS__01154	TSV292_R_RS__01154
TSV292_R_RS__01157	NA	NA	NA	NA	NA	NA	NA	TSV292_RS__05950	TSV292_RS__05950	NA	NA	NA	1678.88	1940.69	2576.55	BPSS2138	TSV292_R_RS__01157	TSV292_R_RS__01157
TSV292_R_RS__01158	NA	NA	NA	NA	NA	NA	NA	TSV292_RS__05945	TSV292_RS__05945	NA	NA	NA	2670.82	1743.06	3049.6	BPSS2137	TSV292_R_RS__01158	TSV292_R_RS__01158
TSV292_R_RS__01159	NA	NA	NA	NA	NA	NA	NA	TSV292_RS__05940	TSV292_RS__05940	NA	NA	NA	3748.1	3358.15	4994.82	BPSS2136	TSV292_R_RS__01159	TSV292_R_RS__01159
TSV292_R_RS__01160	NA	NA	NA	NA	NA	NA	NA	TSV292_RS__05935	TSV292_RS__05935	NA	NA	NA	1305.3	1207.82	720.865	BPSS2135	TSV292_R_RS__01160	TSV292_R_RS__01160
TSV292_R_RS__01161	TSV292_R_RS__01161	NA	NA	NA	9778.93	9129.16	10406.6	TSV292_RS__05930	TSV292_RS__05930	NA	NA	NA	18598.3	19372.5	16208.4	BPSS2134	TSV292_R_RS__01161	TSV292_R_RS__01161
TSV292_R_RS__01162	TSV292_R_RS__01162	NA	NA	NA	1387.79	1883.91	2099.17	TSV292_RS__05925	TSV292_RS__05925	NA	NA	NA	1988.71	2467.83	2347.48	BPSS2133	TSV292_R_RS__01162	TSV292_R_RS__01162
TSV292_R_RS__01163	NA	NA	NA	NA	NA	NA	NA	TSV292_RS__05920	TSV292_RS__05920	NA	NA	NA	2864.66	3300.09	2716.33	BPSS2132	TSV292_R_RS__01163	TSV292_R_RS__01163
TSV292_R_RS__01165	TSV292_R_RS__01165	NA	NA	NA	66441.1	86249.1	66915.1	TSV292_RS__05910	TSV292_RS__05910	NA	NA	NA	156267	145081	114661	BPSS2131	TSV292_R_RS__01165	TSV292_R_RS__01165
TSV292_R_RS__01167	NA	NA	NA	NA	NA	NA	NA	TSV292_RS__05900	TSV292_RS__05900	NA	NA	NA	479.627	791.058	512.608	BPSS2130	TSV292_R_RS__01167	TSV292_R_RS__01167
TSV292_R_RS__01169	TSV292_R_RS__01169	NA	NA	NA	524.427	490.229	NA	TSV292_RS__05895	TSV292_RS__05895	NA	NA	NA	10192.3	10979.9	12809.7	BPSS2129	TSV292_R_RS__01169	TSV292_R_RS__01169
TSV292_R_RS__01170	TSV292_R_RS__01170	NA	NA	NA	4780.79	4776.62	4239.6	TSV292_RS__05890	TSV292_RS__05890	NA	NA	NA	8232.86	7791	9456.92	BPSS2128	TSV292_R_RS__01170	TSV292_R_RS__01170
TSV292_R_RS__01172	TSV292_R_RS__01172	NA	NA	NA	2958.77	3371.29	2715.32	TSV292_RS__05880	TSV292_RS__05880	NA	NA	NA	828.478	401.455	725.873	BPSS2126	TSV292_R_RS__01172	TSV292_R_RS__01172
TSV292_R_RS__01173	TSV292_R_RS__01173	NA	NA	NA	5285.93	5530.48	6744.54	NA	NA	NA	NA	NA	NA	NA	NA	BPSS2125	TSV292_R_RS__01173	TSV292_R_RS__01173
TSV292_R_RS__01183	TSV292_R_RS__01183	NA	NA	NA	3499.82	3098.58	2369.2	NA	NA	NA	NA	NA	NA	NA	NA	BPSS2116	TSV292_R_RS__01183	TSV292_R_RS__01183
TSV292_R_RS__01186	TSV292_R_RS__01186	NA	NA	NA	2037.6	2603.17	3282.11	NA	NA	NA	NA	NA	NA	NA	NA	BPSS2114	TSV292_R_RS__01186	TSV292_R_RS__01186
TSV292_R_RS__01198	NA	NA	NA	NA	NA	NA	NA	TSV292_RS__05765	TSV292_RS__05765	NA	NA	NA	2256.65	NA	2894.15	BPSS2104	TSV292_R_RS__01198	TSV292_R_RS__01198
TSV292_R_RS__01223	NA	NA	NA	NA	NA	NA	NA	TSV292_RS__05640	TSV292_RS__05640	NA	NA	NA	1526.2	1995.56	1934.28	BPSS2087	TSV292_R_RS__01223	TSV292_R_RS__01223
TSV292_R_RS__01243	TSV292_R_RS__01243	NA	NA	NA	897.957	408.953	112.441	NA	NA	NA	NA	NA	NA	NA	NA	BPSL1614	TSV292_R_RS__01243	TSV292_R_RS__01243
TSV292_R_RS__01247	NA	NA	NA	NA	NA	NA	NA	TSV292_RS__05495	TSV292_RS__05495	NA	NA	NA	3561.26	3681.34	3170.01	BPSL1005	TSV292_R_RS__01247	TSV292_R_RS__01247
TSV292_R_RS__01248	NA	NA	NA	NA	NA	NA	NA	TSV292_RS__05490	TSV292_RS__05490	NA	NA	NA	1651.03	1586.97	2053.53	BPSS2045	TSV292_R_RS__01248	TSV292_R_RS__01248
TSV292_R_RS__01250	TSV292_R_RS__01250	NA	NA	NA	3869.3	4293.57	4860.45	NA	NA	NA	NA	NA	NA	NA	NA	BPSS2043	TSV292_R_RS__01250	TSV292_R_RS__01250
TSV292_R_RS__01257	TSV292_R_RS__01257	NA	NA	NA	3274.38	3123.8	3464.98	NA	NA	NA	NA	NA	NA	NA	NA	BPSS2036	TSV292_R_RS__01257	TSV292_R_RS__01257
TSV292_R_RS__01268	TSV292_R_RS__01268	NA	NA	NA	6858.34	7347.63	8593.99	NA	NA	NA	NA	NA	NA	NA	NA	BPSS2025	TSV292_R_RS__01268	TSV292_R_RS__01268
TSV292_R_RS__01290	TSV292_R_RS__01290	NA	NA	NA	1561.05	460.735	961.658	NA	NA	NA	NA	NA	NA	NA	NA	BPSS0996	TSV292_R_RS__01290	TSV292_R_RS__01290
TSV292_R_RS__01291	TSV292_R_RS__01291	NA	NA	NA	4112.22	3800.11	4569.36	NA	NA	NA	NA	NA	NA	NA	NA	BPSS1010	TSV292_R_RS__01291	TSV292_R_RS__01291
TSV292_R_RS__01292	TSV292_R_RS__01292	NA	NA	NA	2997.78	3156.17	2233.38	NA	NA	NA	NA	NA	NA	NA	NA	BPSL1339	TSV292_R_RS__01292	TSV292_R_RS__01292
TSV292_R_RS__01293	TSV292_R_RS__01293	NA	NA	NA	7821.94	7400.09	7099.61	NA	NA	NA	NA	NA	NA	NA	NA	BPSL0646	TSV292_R_RS__01293	TSV292_R_RS__01293
TSV292_R_RS__01304	TSV292_R_RS__01304	NA	NA	NA	2145.75	1982.04	1898.69	TSV292_RS__05215	TSV292_RS__05215	NA	NA	NA	2590.17	1628.68	2163.79	BPSS1997	TSV292_R_RS__01304	TSV292_R_RS__01304
TSV292_R_RS__01305	TSV292_R_RS__01305	NA	NA	NA	2641.91	1844.63	1778.46	TSV292_RS__05210	TSV292_RS__05210	NA	NA	NA	37962.5	44875.1	32891.6	BPSS1996	TSV292_R_RS__01305	TSV292_R_RS__01305
TSV292_R_RS__01306	NA	NA	NA	NA	NA	NA	NA	TSV292_RS__05205	TSV292_RS__05205	NA	NA	NA	6889.18	5781.63	6740.98	BPSS1995	TSV292_R_RS__01306	TSV292_R_RS__01306
TSV292_R_RS__01307	TSV292_R_RS__01307	NA	NA	NA	1833.1	1517.16	1068.31	TSV292_RS__05200	TSV292_RS__05200	NA	NA	NA	6373.31	8101.46	6509.46	BPSS1994	TSV292_R_RS__01307	TSV292_R_RS__01307
TSV292_R_RS__01309	TSV292_R_RS__01309	NA	NA	NA	1145.15	1089.98	1082.83	TSV292_RS__05190	TSV292_RS__05190	NA	NA	NA	2169.12	2435.82	2582.3	BPSS1992	TSV292_R_RS__01309	TSV292_R_RS__01309
TSV292_R_RS__01310	NA	NA	NA	NA	NA	NA	NA	TSV292_RS__05185	TSV292_RS__05185	NA	NA	NA	2852.76	3174.43	2437.49	BPSS1991	TSV292_R_RS__01310	TSV292_R_RS__01310
TSV292_R_RS__01330	TSV292_R_RS__01330	NA	NA	NA	775.528	815.456	571.768	TSV292_RS__05090	TSV292_RS__05090	NA	NA	NA	4716.21	4646.9	4047.51	BPSS1972	TSV292_R_RS__01330	TSV292_R_RS__01330
TSV292_R_RS__01340	TSV292_R_RS__01340	NA	NA	NA	17778.7	17913.9	19069.7	TSV292_RS__05040	TSV292_RS__05040	NA	NA	NA	14902.6	12875.4	15475.5	BPSS1962	TSV292_R_RS__01340	TSV292_R_RS__01340
TSV292_R_RS__01342	TSV292_R_RS__01342	NA	NA	NA	1058.75	1150.7	1067.99	TSV292_RS__05025	TSV292_RS__05025	NA	NA	NA	6233.18	6417.1	4970.73	BPSS1960	TSV292_R_RS__01342	TSV292_R_RS__01342
TSV292_R_RS__01343	TSV292_R_RS__01343	NA	NA	NA	16462.4	11438.1	12354.5	TSV292_RS__05020	TSV292_RS__05020	NA	NA	NA	3671.09	2961.1	4868.86	BPSS1959	TSV292_R_RS__01343	TSV292_R_RS__01343
TSV292_R_RS__01344	TSV292_R_RS__01344	NA	NA	NA	24316.4	20562.2	22329.2	TSV292_RS__05010	TSV292_RS__05010	NA	NA	NA	40738.5	47948.6	53033.6	BPSS1958	TSV292_R_RS__01344	TSV292_R_RS__01344
TSV292_R_RS__01345	TSV292_R_RS__01345	NA	NA	NA	3566.04	3724.69	3975.1	TSV292_RS__05005	TSV292_RS__05005	NA	NA	NA	4661.54	3924.65	3340.01	BPSS1957	TSV292_R_RS__01345	TSV292_R_RS__01345
TSV292_R_RS__01346	TSV292_R_RS__01346	NA	NA	NA	12175.9	11215.2	12231.1	TSV292_RS__04995	TSV292_RS__04995	NA	NA	NA	15138.5	16120.6	17206.5	BPSS1956	TSV292_R_RS__01346	TSV292_R_RS__01346
TSV292_R_RS__01347	TSV292_R_RS__01347	NA	NA	NA	16617.3	14937.4	17202.3	TSV292_RS__04990	TSV292_RS__04990	NA	NA	NA	28881.7	31219.9	29615.1	BPSS1955	TSV292_R_RS__01347	TSV292_R_RS__01347
TSV292_R_RS__01348	TSV292_R_RS__01348	NA	NA	NA	15053.7	12660.4	13215.5	TSV292_RS__04985	TSV292_RS__04985	NA	NA	NA	60605.8	61392.2	62670.2	BPSS1954	TSV292_R_RS__01348	TSV292_R_RS__01348
TSV292_R_RS__01349	TSV292_R_RS__01349	NA	NA	NA	2815.41	2783.03	2989.07	TSV292_RS__04980	TSV292_RS__04980	NA	NA	NA	7350.04	8250.52	8765.59	BPSS1953	TSV292_R_RS__01349	TSV292_R_RS__01349
TSV292_R_RS__01350	TSV292_R_RS__01350	NA	NA	NA	1328.67	10514.7	NA	TSV292_RS__04975	TSV292_RS__04975	NA	NA	NA	1441.6	2764.74	5278.47	BPSS1952	TSV292_R_RS__01350	TSV292_R_RS__01350
TSV292_R_RS__01355	TSV292_R_RS__01355	NA	NA	NA	7894.91	6984.15	6867.97	TSV292_RS__04950	TSV292_RS__04950	NA	NA	NA	15450.1	13907.9	15559.1	BPSS1947	TSV292_R_RS__01355	TSV292_R_RS__01355
TSV292_R_RS__01356	TSV292_R_RS__01356	NA	NA	NA	3725.48	4046.64	4473.38	TSV292_RS__04945	TSV292_RS__04945	NA	NA	NA	10772.5	12058.5	12348	BPSS1946	TSV292_R_RS__01356	TSV292_R_RS__01356
TSV292_R_RS__01357	TSV292_R_RS__01357	NA	NA	NA	2800.08	1681.15	NA	TSV292_RS__04940	TSV292_RS__04940	NA	NA	NA	6288.71	7124.44	5810.73	BPSS1945	TSV292_R_RS__01357	TSV292_R_RS__01357
TSV292_R_RS__01358	TSV292_R_RS__01358	NA	NA	NA	21868	17319.9	19460.5	TSV292_RS__04935	TSV292_RS__04935	NA	NA	NA	31326.7	36788.9	49831.9	BPSS1944	TSV292_R_RS__01358	TSV292_R_RS__01358
TSV292_R_RS__01359	TSV292_R_RS__01359	NA	NA	NA	3278.23	3233.47	3043.16	TSV292_RS__04930	TSV292_RS__04930	NA	NA	NA	10136.5	10293.9	11330.9	BPSS1943	TSV292_R_RS__01359	TSV292_R_RS__01359
TSV292_R_RS__01362	TSV292_R_RS__01362	NA	NA	NA	712.753	902.827	1095.15	TSV292_RS__04915	TSV292_RS__04915	NA	NA	NA	705.948	842.358	1265.63	BPSS1940	TSV292_R_RS__01362	TSV292_R_RS__01362
TSV292_R_RS__01363	TSV292_R_RS__01363	NA	NA	NA	19637.9	22905.2	NA	TSV292_RS__04910	TSV292_RS__04910	NA	NA	NA	1319.77	1257.48	1318.69	BPSS1939	TSV292_R_RS__01363	TSV292_R_RS__01363
TSV292_R_RS__01364	TSV292_R_RS__01364	NA	NA	NA	3948.54	4567.38	4548.37	TSV292_RS__04905	TSV292_RS__04905	NA	NA	NA	4802.15	4412.77	5133.94	BPSS1938	TSV292_R_RS__01364	TSV292_R_RS__01364
TSV292_R_RS__01365	TSV292_R_RS__01365	NA	NA	NA	10484.5	12104.5	9991.67	TSV292_RS__04900	TSV292_RS__04900	NA	NA	NA	19496.7	20046	18029.2	BPSS1937	TSV292_R_RS__01365	TSV292_R_RS__01365
TSV292_R_RS__01366	TSV292_R_RS__01366	NA	NA	NA	3913.28	3604.03	3811.66	TSV292_RS__04895	TSV292_RS__04895	NA	NA	NA	16676.7	18530.7	18829.7	BPSS1936	TSV292_R_RS__01366	TSV292_R_RS__01366
TSV292_R_RS__01367	NA	NA	NA	NA	NA	NA	NA	TSV292_RS__04890	TSV292_RS__04890	NA	NA	NA	1313.12	1697.64	947.15	BPSS1935	TSV292_R_RS__01367	TSV292_R_RS__01367
TSV292_R_RS__01368	TSV292_R_RS__01368	NA	NA	NA	4473.72	5884.64	3164.75	TSV292_RS__04885	TSV292_RS__04885	NA	NA	NA	15196.3	13648.3	14464.2	BPSS1934	TSV292_R_RS__01368	TSV292_R_RS__01368
TSV292_R_RS__01374	TSV292_R_RS__01374	NA	NA	NA	2904.07	2986.11	2680.17	TSV292_RS__04855	TSV292_RS__04855	NA	NA	NA	4801.28	4768.81	4339.81	BPSS1928	TSV292_R_RS__01374	TSV292_R_RS__01374
TSV292_R_RS__01380	TSV292_R_RS__01380	NA	NA	NA	49505.3	49969.6	44157	TSV292_RS__04830	TSV292_RS__04830	NA	NA	NA	13806.7	19409.4	13707.8	BPSS1924	TSV292_R_RS__01380	TSV292_R_RS__01380
TSV292_R_RS__01384	TSV292_R_RS__01384	NA	NA	NA	9158.1	4666.39	4894.7	TSV292_RS__04810	TSV292_RS__04810	NA	NA	NA	20485.2	17089.6	20503.7	BPSS1920	TSV292_R_RS__01384	TSV292_R_RS__01384
TSV292_R_RS__01385	NA	NA	NA	NA	NA	NA	NA	TSV292_RS__04805	TSV292_RS__04805	NA	NA	NA	1082.1	1032.96	987.492	BPSS1919	TSV292_R_RS__01385	TSV292_R_RS__01385
TSV292_R_RS__01386	TSV292_R_RS__01386	NA	NA	NA	15963.8	15462.7	15087.8	TSV292_RS__04800	TSV292_RS__04800	NA	NA	NA	4688.87	5360.03	5725.05	BPSS1918	TSV292_R_RS__01386	TSV292_R_RS__01386
TSV292_R_RS__01388	TSV292_R_RS__01388	NA	NA	NA	320728	324952	302316	TSV292_RS__04790	TSV292_RS__04790	NA	NA	NA	71942	77876.2	88209.6	BPSS1916	TSV292_R_RS__01388	TSV292_R_RS__01388
TSV292_R_RS__01389	TSV292_R_RS__01389	NA	NA	NA	1468	789.46	569.201	TSV292_RS__04785	TSV292_RS__04785	NA	NA	NA	2297.86	1828.56	2202.14	BPSS1915	TSV292_R_RS__01389	TSV292_R_RS__01389
TSV292_R_RS__01394	TSV292_R_RS__01394	NA	NA	NA	567.762	1006.41	1408.12	TSV292_RS__04760	TSV292_RS__04760	NA	NA	NA	3568.44	2640.94	2097.53	BPSS1909	TSV292_R_RS__01394	TSV292_R_RS__01394
TSV292_R_RS__01406	NA	NA	NA	NA	NA	NA	NA	TSV292_RS__04700	TSV292_RS__04700	NA	NA	NA	747.278	976.289	808.744	BPSS1898	TSV292_R_RS__01406	TSV292_R_RS__01406
TSV292_R_RS__01407	TSV292_R_RS__01407	NA	NA	NA	1186.02	1764.2	1088.08	TSV292_RS__04695	TSV292_RS__04695	NA	NA	NA	3300.98	2879.73	2846.4	BPSS1897	TSV292_R_RS__01407	TSV292_R_RS__01407
TSV292_R_RS__01408	NA	NA	NA	NA	NA	NA	NA	TSV292_RS__04690	TSV292_RS__04690	NA	NA	NA	3924.35	2970.53	2004.26	BPSS1896	TSV292_R_RS__01408	TSV292_R_RS__01408
TSV292_R_RS__01409	TSV292_R_RS__01409	NA	NA	NA	892.866	1251.37	1388.06	NA	NA	NA	NA	NA	NA	NA	NA	BPSS1895	TSV292_R_RS__01409	TSV292_R_RS__01409
TSV292_R_RS__01412	TSV292_R_RS__01412	NA	NA	NA	30290.9	30455.8	36937.3	TSV292_RS__04670	TSV292_RS__04670	NA	NA	NA	43829.3	39817.4	41077.9	BPSS1892	TSV292_R_RS__01412	TSV292_R_RS__01412
TSV292_R_RS__01413	TSV292_R_RS__01413	NA	NA	NA	1192.65	1048.88	1230.96	TSV292_RS__04665	TSV292_RS__04665	NA	NA	NA	8943.93	8312.28	7911.86	BPSS1891	TSV292_R_RS__01413	TSV292_R_RS__01413
TSV292_R_RS__01414	TSV292_R_RS__01414	NA	NA	NA	1347.26	1066.05	664.552	TSV292_RS__04660	TSV292_RS__04660	NA	NA	NA	4100.19	5041.58	3561.21	BPSS1890	TSV292_R_RS__01414	TSV292_R_RS__01414
TSV292_R_RS__01416	TSV292_R_RS__01416	NA	NA	NA	21615.4	24905.3	26617	TSV292_RS__04650	TSV292_RS__04650	NA	NA	NA	26525.6	20683.8	22813.8	BPSS1888	TSV292_R_RS__01416	TSV292_R_RS__01416
TSV292_R_RS__01417	TSV292_R_RS__01417	NA	NA	NA	9284.61	9482.3	11675.6	TSV292_RS__04645	TSV292_RS__04645	NA	NA	NA	5056.47	4954.33	5797.37	BPSS1887	TSV292_R_RS__01417	TSV292_R_RS__01417
TSV292_R_RS__01418	TSV292_R_RS__01418	NA	NA	NA	11574	10026.9	9651.79	TSV292_RS__04640	TSV292_RS__04640	NA	NA	NA	19341.4	16611.6	16997.9	BPSS1886	TSV292_R_RS__01418	TSV292_R_RS__01418
TSV292_R_RS__01419	TSV292_R_RS__01419	NA	NA	NA	6297.29	7085.27	7086.88	TSV292_RS__04635	TSV292_RS__04635	NA	NA	NA	6049.81	5124.26	5082.29	BPSS1885	TSV292_R_RS__01419	TSV292_R_RS__01419
TSV292_R_RS__01420	TSV292_R_RS__01420	NA	NA	NA	23729.5	23835.9	25266.6	TSV292_RS__04630	TSV292_RS__04630	NA	NA	NA	44951.8	42186.6	36211	BPSS1884	TSV292_R_RS__01420	TSV292_R_RS__01420
TSV292_R_RS__01421	NA	NA	NA	NA	NA	NA	NA	TSV292_RS__04625	TSV292_RS__04625	NA	NA	NA	NA	NA	928.902	BPSS1883	TSV292_R_RS__01421	TSV292_R_RS__01421
TSV292_R_RS__01425	TSV292_R_RS__01425	NA	NA	NA	1090.38	541.151	654.723	TSV292_RS__04605	TSV292_RS__04605	NA	NA	NA	5216.42	5661.03	5250.21	BPSS1879	TSV292_R_RS__01425	TSV292_R_RS__01425
TSV292_R_RS__01426	TSV292_R_RS__01426	NA	NA	NA	1364.08	1313.31	1714.44	TSV292_RS__04600	TSV292_RS__04600	NA	NA	NA	10643.9	10670.6	13286.5	BPSS1878	TSV292_R_RS__01426	TSV292_R_RS__01426
TSV292_R_RS__01429	TSV292_R_RS__01429	NA	NA	NA	699.014	889.188	715.237	TSV292_RS__04585	TSV292_RS__04585	NA	NA	NA	976.144	763.335	1587.25	BPSS1876	TSV292_R_RS__01429	TSV292_R_RS__01429
TSV292_R_RS__01430	TSV292_R_RS__01430	NA	NA	NA	2119.15	2312.48	2825.01	TSV292_RS__04580	TSV292_RS__04580	NA	NA	NA	2148.85	2813.77	2703.03	BPSS1875	TSV292_R_RS__01430	TSV292_R_RS__01430
TSV292_R_RS__01434	NA	NA	NA	NA	NA	NA	NA	TSV292_RS__04560	TSV292_RS__04560	NA	NA	NA	1899.99	2048.11	1704.44	BPSS1871	TSV292_R_RS__01434	TSV292_R_RS__01434
TSV292_R_RS__01436	TSV292_R_RS__01436	NA	NA	NA	7928.5	7980.76	6703.92	TSV292_RS__04550	TSV292_RS__04550	NA	NA	NA	5063.24	5611.33	7433.63	BPSS1869	TSV292_R_RS__01436	TSV292_R_RS__01436
TSV292_R_RS__01440	NA	NA	NA	NA	NA	NA	NA	TSV292_RS__04530	TSV292_RS__04530	NA	NA	NA	156.993	502.262	536.04	BPSS1865	TSV292_R_RS__01440	TSV292_R_RS__01440
TSV292_R_RS__01444	TSV292_R_RS__01444	NA	NA	NA	5789.77	6073.2	6682.12	TSV292_RS__04510	TSV292_RS__04510	NA	NA	NA	28155.1	29100.8	29290.5	BPSS1861	TSV292_R_RS__01444	TSV292_R_RS__01444
TSV292_R_RS__01446	TSV292_R_RS__01446	NA	NA	NA	2736.35	2765.58	2889.39	TSV292_RS__04500	TSV292_RS__04500	NA	NA	NA	4943.41	3945.65	4864.39	BPSS1859	TSV292_R_RS__01446	TSV292_R_RS__01446
TSV292_R_RS__01447	NA	NA	NA	NA	NA	NA	NA	TSV292_RS__04495	TSV292_RS__04495	NA	NA	NA	1158.06	1154.6	2032.33	BPSS1858	TSV292_R_RS__01447	TSV292_R_RS__01447
TSV292_R_RS__01448	TSV292_R_RS__01448	NA	NA	NA	1193.2	951.773	626.392	NA	NA	NA	NA	NA	NA	NA	NA	BPSS1857	TSV292_R_RS__01448	TSV292_R_RS__01448
TSV292_R_RS__01451	TSV292_R_RS__01451	NA	NA	NA	625.667	637.833	451.181	NA	NA	NA	NA	NA	NA	NA	NA	BPSS1854	TSV292_R_RS__01451	TSV292_R_RS__01451
TSV292_R_RS__01452	NA	NA	NA	NA	NA	NA	NA	TSV292_RS__04470	TSV292_RS__04470	NA	NA	NA	4858.25	5371.24	4446.06	BPSS1853	TSV292_R_RS__01452	TSV292_R_RS__01452
TSV292_R_RS__01453	TSV292_R_RS__01453	NA	NA	NA	831.807	722.851	518.756	TSV292_RS__04465	TSV292_RS__04465	NA	NA	NA	737.437	604.786	1133.36	BPSS1852	TSV292_R_RS__01453	TSV292_R_RS__01453
TSV292_R_RS__01456	TSV292_R_RS__01456	NA	NA	NA	4593.85	4254.86	4599.01	NA	NA	NA	NA	NA	NA	NA	NA	BPSS1849	TSV292_R_RS__01456	TSV292_R_RS__01456
TSV292_R_RS__01457	NA	NA	NA	NA	NA	NA	NA	TSV292_RS__04445	TSV292_RS__04445	NA	NA	NA	1001.39	767.458	835.406	BPSS1848	TSV292_R_RS__01457	TSV292_R_RS__01457
TSV292_R_RS__01458	TSV292_R_RS__01458	NA	NA	NA	3542.17	4057.72	9249.88	NA	NA	NA	NA	NA	NA	NA	NA	BPSS1847	TSV292_R_RS__01458	TSV292_R_RS__01458
TSV292_R_RS__01459	TSV292_R_RS__01459	NA	NA	NA	154864	161316	135611	TSV292_RS__04435	TSV292_RS__04435	NA	NA	NA	18316.2	17312.7	14206.8	BPSS1846	TSV292_R_RS__01459	TSV292_R_RS__01459
TSV292_R_RS__01461	TSV292_R_RS__01461	NA	NA	NA	5023.21	5085.01	5575.46	TSV292_RS__04415	TSV292_RS__04415	NA	NA	NA	2512.6	2590.09	2405.72	BPSS1844	TSV292_R_RS__01461	TSV292_R_RS__01461
TSV292_R_RS__01465	NA	NA	NA	NA	NA	NA	NA	TSV292_RS__04390	TSV292_RS__04390	NA	NA	NA	8843.31	8132.07	9439.45	BPSS1840	TSV292_R_RS__01465	TSV292_R_RS__01465
TSV292_R_RS__01470	TSV292_R_RS__01470	NA	NA	NA	3752.57	3632.89	4099.59	NA	NA	NA	NA	NA	NA	NA	NA	BPSS1835	TSV292_R_RS__01470	TSV292_R_RS__01470
TSV292_R_RS__01472	TSV292_R_RS__01472	NA	NA	NA	5990.47	7016.24	6231.29	NA	NA	NA	NA	NA	NA	NA	NA	BPSS1833	TSV292_R_RS__01472	TSV292_R_RS__01472
TSV292_R_RS__01474	TSV292_R_RS__01474	NA	NA	NA	2966.68	3100.51	2182.03	NA	NA	NA	NA	NA	NA	NA	NA	BPSS1831	TSV292_R_RS__01474	TSV292_R_RS__01474
TSV292_R_RS__01475	TSV292_R_RS__01475	NA	NA	NA	6449.33	6795.77	7167.43	NA	NA	NA	NA	NA	NA	NA	NA	BPSS1830	TSV292_R_RS__01475	TSV292_R_RS__01475
TSV292_R_RS__01476	TSV292_R_RS__01476	NA	NA	NA	2668.96	2534.52	2174.15	NA	NA	NA	NA	NA	NA	NA	NA	BPSS1829	TSV292_R_RS__01476	TSV292_R_RS__01476
TSV292_R_RS__01480	TSV292_R_RS__01480	NA	NA	NA	2542.78	2388.26	2650.4	NA	NA	NA	NA	NA	NA	NA	NA	BPSS1825	TSV292_R_RS__01480	TSV292_R_RS__01480
TSV292_R_RS__01482	TSV292_R_RS__01482	NA	NA	NA	4816.18	5247.27	5390.88	TSV292_RS__04305	TSV292_RS__04305	NA	NA	NA	23301.6	20088.7	21352.6	BPSS1823	TSV292_R_RS__01482	TSV292_R_RS__01482
TSV292_R_RS__01486	TSV292_R_RS__01486	NA	NA	NA	732.347	465.853	996.19	NA	NA	NA	NA	NA	NA	NA	NA	BPSS1819	TSV292_R_RS__01486	TSV292_R_RS__01486
TSV292_R_RS__01488	TSV292_R_RS__01488	NA	NA	NA	3640.83	2518.15	3279.41	TSV292_RS__04270	TSV292_RS__04270	NA	NA	NA	2448.22	1604.31	2435.27	BPSS1817	TSV292_R_RS__01488	TSV292_R_RS__01488
TSV292_R_RS__01491	NA	NA	NA	NA	NA	NA	NA	TSV292_RS__04255	TSV292_RS__04255	NA	NA	NA	1464.45	1491.26	2016.5	BPSS1814	TSV292_R_RS__01491	TSV292_R_RS__01491
TSV292_R_RS__01492	TSV292_R_RS__01492	NA	NA	NA	2068.81	2072.5	1955.53	TSV292_RS__04250	TSV292_RS__04250	NA	NA	NA	5874.97	5781.39	6005.38	BPSS1813	TSV292_R_RS__01492	TSV292_R_RS__01492
TSV292_R_RS__01507	TSV292_R_RS__01507	NA	NA	NA	2907.27	2905.78	3149.98	TSV292_RS__04175	TSV292_RS__04175	NA	NA	NA	9708.41	9191.52	5771.06	BPSS1799	TSV292_R_RS__01507	TSV292_R_RS__01507
TSV292_R_RS__01511	TSV292_R_RS__01511	NA	NA	NA	1032.15	1682.13	707.371	NA	NA	NA	NA	NA	NA	NA	NA	BPSS1795	TSV292_R_RS__01511	TSV292_R_RS__01511
TSV292_R_RS__01512	TSV292_R_RS__01512	NA	NA	NA	2627.77	2725.65	2335.27	TSV292_RS__04150	TSV292_RS__04150	NA	NA	NA	5515.73	5440.74	5243.43	BPSS1794	TSV292_R_RS__01512	TSV292_R_RS__01512
TSV292_R_RS__01516	TSV292_R_RS__01516	NA	NA	NA	1663.63	1580.15	1538.91	TSV292_RS__04130	TSV292_RS__04130	NA	NA	NA	3901.19	3958.25	2243.46	BPSS1790	TSV292_R_RS__01516	TSV292_R_RS__01516
TSV292_R_RS__01517	TSV292_R_RS__01517	NA	NA	NA	15693.8	16544.3	12716.4	TSV292_RS__04125	TSV292_RS__04125	NA	NA	NA	48212.2	74345.9	70686	BPSS1789	TSV292_R_RS__01517	TSV292_R_RS__01517
TSV292_R_RS__01521	TSV292_R_RS__01521	NA	NA	NA	5031.54	5932.76	4257.72	TSV292_RS__04110	TSV292_RS__04110	NA	NA	NA	8508.29	8084.24	6878.11	BPSS1786	TSV292_R_RS__01521	TSV292_R_RS__01521
TSV292_R_RS__01523	NA	NA	NA	NA	NA	NA	NA	TSV292_RS__04100	TSV292_RS__04100	NA	NA	NA	500.775	NA	NA	BPSS1784	TSV292_R_RS__01523	TSV292_R_RS__01523
TSV292_R_RS__01525	TSV292_R_RS__01525	NA	NA	NA	47819.7	58306.4	57206.6	TSV292_RS__04090	TSV292_RS__04090	NA	NA	NA	179362	183141	129631	BPSS1782	TSV292_R_RS__01525	TSV292_R_RS__01525
TSV292_R_RS__01526	TSV292_R_RS__01526	NA	NA	NA	1222.68	867.526	1013.48	TSV292_RS__04085	TSV292_RS__04085	NA	NA	NA	2186.33	1479.19	2011.59	BPSS1781	TSV292_R_RS__01526	TSV292_R_RS__01526
TSV292_R_RS__01528	TSV292_R_RS__01528	NA	NA	NA	979.726	837.254	1142.47	TSV292_RS__04075	TSV292_RS__04075	NA	NA	NA	4875.1	5054.76	4471.44	BPSS1779	TSV292_R_RS__01528	TSV292_R_RS__01528
TSV292_R_RS__01529	TSV292_R_RS__01529	NA	NA	NA	8338.56	8265.71	8352.33	TSV292_RS__04070	TSV292_RS__04070	NA	NA	NA	29988	23549	22798.4	BPSS1778	TSV292_R_RS__01529	TSV292_R_RS__01529
TSV292_R_RS__01530	TSV292_R_RS__01530	NA	NA	NA	3581.67	2987.02	2992.21	TSV292_RS__04065	TSV292_RS__04065	NA	NA	NA	4920.48	4514.68	5453.83	BPSS1777	TSV292_R_RS__01530	TSV292_R_RS__01530
TSV292_R_RS__01536	NA	NA	NA	NA	NA	NA	NA	TSV292_RS__04040	TSV292_RS__04040	NA	NA	NA	8453.44	10850	13258.9	BPSS1771	TSV292_R_RS__01536	TSV292_R_RS__01536
TSV292_R_RS__01537	TSV292_R_RS__01537	NA	NA	NA	4414.59	4038.96	4263.59	TSV292_RS__04035	TSV292_RS__04035	NA	NA	NA	9321.19	9066.69	9657.52	BPSS1770	TSV292_R_RS__01537	TSV292_R_RS__01537
TSV292_R_RS__01538	TSV292_R_RS__01538	NA	NA	NA	3891.92	3964.02	4270.32	TSV292_RS__04030	TSV292_RS__04030	NA	NA	NA	2165	3149.95	2900.36	BPSS1769	TSV292_R_RS__01538	TSV292_R_RS__01538
TSV292_R_RS__01540	TSV292_R_RS__01540	NA	NA	NA	4142.34	3852.38	3617.67	TSV292_RS__04020	TSV292_RS__04020	NA	NA	NA	13650.9	11022.2	13721	BPSS1767	TSV292_R_RS__01540	TSV292_R_RS__01540
TSV292_R_RS__01541	TSV292_R_RS__01541	NA	NA	NA	21075.5	17657.7	18569.9	TSV292_RS__04015	TSV292_RS__04015	NA	NA	NA	53915.7	53234.3	52700.5	BPSS1766	TSV292_R_RS__01541	TSV292_R_RS__01541
TSV292_R_RS__01543	NA	NA	NA	NA	NA	NA	NA	TSV292_RS__04010	TSV292_RS__04010	NA	NA	NA	7191.31	6559.91	5292.32	BPSS1765	TSV292_R_RS__01543	TSV292_R_RS__01543
TSV292_R_RS__01544	TSV292_R_RS__01544	NA	NA	NA	5590.82	4247.53	3711.74	TSV292_RS__04005	TSV292_RS__04005	NA	NA	NA	15197.8	15136.9	14275.5	BPSS1764	TSV292_R_RS__01544	TSV292_R_RS__01544
TSV292_R_RS__01545	TSV292_R_RS__01545	NA	NA	NA	10372.4	9557.17	9267.31	TSV292_RS__04000	TSV292_RS__04000	NA	NA	NA	25928.4	23282	23771.7	BPSS1763	TSV292_R_RS__01545	TSV292_R_RS__01545
TSV292_R_RS__01546	TSV292_R_RS__01546	NA	NA	NA	28328.1	30039.5	28048.5	TSV292_RS__03995	TSV292_RS__03995	NA	NA	NA	49602.5	50228.4	48346	BPSS1762	TSV292_R_RS__01546	TSV292_R_RS__01546
TSV292_R_RS__01547	NA	NA	NA	NA	NA	NA	NA	TSV292_RS__03990	TSV292_RS__03990	NA	NA	NA	16520.1	21439.1	20202.2	BPSS1761	TSV292_R_RS__01547	TSV292_R_RS__01547
TSV292_R_RS__01548	TSV292_R_RS__01548	NA	NA	NA	1191.07	1755.23	1764.63	TSV292_RS__03985	TSV292_RS__03985	NA	NA	NA	8437.87	8185.1	9779.85	BPSS1760	TSV292_R_RS__01548	TSV292_R_RS__01548
TSV292_R_RS__01550	TSV292_R_RS__01550	NA	NA	NA	22309.7	19344	19637.5	TSV292_RS__03975	TSV292_RS__03975	NA	NA	NA	7146.47	7453.41	7173.73	BPSS1758	TSV292_R_RS__01550	TSV292_R_RS__01550
TSV292_R_RS__01551	TSV292_R_RS__01551	NA	NA	NA	9755.35	10805.6	10443.4	TSV292_RS__03970	TSV292_RS__03970	NA	NA	NA	15158.4	17636.1	17997.5	BPSS1757	TSV292_R_RS__01551	TSV292_R_RS__01551
TSV292_R_RS__01552	TSV292_R_RS__01552	NA	NA	NA	3234.86	3272.2	2892.74	TSV292_RS__03965	TSV292_RS__03965	NA	NA	NA	7516.09	6920.42	7676.86	BPSS1756	TSV292_R_RS__01552	TSV292_R_RS__01552
TSV292_R_RS__01553	TSV292_R_RS__01553	NA	NA	NA	28910.9	27192.1	28005	TSV292_RS__03960	TSV292_RS__03960	NA	NA	NA	25809.6	27963.7	27242	BPSS1755	TSV292_R_RS__01553	TSV292_R_RS__01553
TSV292_R_RS__01555	TSV292_R_RS__01555	NA	NA	NA	502.999	1374.35	420.203	NA	NA	NA	NA	NA	NA	NA	NA	BPSL3116	TSV292_R_RS__01555	TSV292_R_RS__01555
TSV292_R_RS__01608	TSV292_R_RS__01608	NA	NA	NA	16149.2	16052.7	16013.2	TSV292_RS__03875	TSV292_RS__03875	NA	NA	NA	39201.9	38561.4	40207.1	BPSS1749	TSV292_R_RS__01608	TSV292_R_RS__01608
TSV292_R_RS__01609	TSV292_R_RS__01609	NA	NA	NA	294.108	392.268	445.769	NA	NA	NA	NA	NA	NA	NA	NA	BPSS1748	TSV292_R_RS__01609	TSV292_R_RS__01609
TSV292_R_RS__01611	TSV292_R_RS__01611	NA	NA	NA	6897.42	5742.22	5917.38	TSV292_RS__03860	TSV292_RS__03860	NA	NA	NA	29568.9	27672.5	30311.8	BPSS1746	TSV292_R_RS__01611	TSV292_R_RS__01611
TSV292_R_RS__01615	TSV292_R_RS__01615	NA	NA	NA	17916.1	19193.2	17193.9	TSV292_RS__03840	TSV292_RS__03840	NA	NA	NA	417554	407138	404076	BPSS1742	TSV292_R_RS__01615	TSV292_R_RS__01615
TSV292_R_RS__01620	TSV292_R_RS__01620	NA	NA	NA	1314.32	1000.31	840.793	TSV292_RS__03815	TSV292_RS__03815	NA	NA	NA	2154.74	2789.95	2202.1	BPSS1737	TSV292_R_RS__01620	TSV292_R_RS__01620
TSV292_R_RS__01633	TSV292_R_RS__01633	NA	NA	NA	86626.8	87058.4	89062.3	TSV292_RS__03750	TSV292_RS__03750	NA	NA	NA	248933	264199	263294	BPSS1726	TSV292_R_RS__01633	TSV292_R_RS__01633
TSV292_R_RS__01634	NA	NA	NA	NA	NA	NA	NA	TSV292_RS__03745	TSV292_RS__03745	NA	NA	NA	4112.64	3435.56	4283.87	BPSS1725	TSV292_R_RS__01634	TSV292_R_RS__01634
TSV292_R_RS__01635	TSV292_R_RS__01635	NA	NA	NA	11509.7	10371	9667.84	TSV292_RS__03740	TSV292_RS__03740	NA	NA	NA	32312.9	30710.2	22540	BPSS1724	TSV292_R_RS__01635	TSV292_R_RS__01635
TSV292_R_RS__01636	TSV292_R_RS__01636	NA	NA	NA	2850.68	2390.36	2781.03	TSV292_RS__03735	TSV292_RS__03735	NA	NA	NA	9607.42	9249.16	10376.8	BPSS1723	TSV292_R_RS__01636	TSV292_R_RS__01636
TSV292_R_RS__01637	TSV292_R_RS__01637	NA	NA	NA	85927.6	81751.8	86817.4	TSV292_RS__03730	TSV292_RS__03730	NA	NA	NA	355426	358425	324341	BPSS1722	TSV292_R_RS__01637	TSV292_R_RS__01637
TSV292_R_RS__01638	TSV292_R_RS__01638	NA	NA	NA	674.607	582.944	572.189	TSV292_RS__03725	TSV292_RS__03725	NA	NA	NA	2331.72	2743.92	2695.66	BPSS1721	TSV292_R_RS__01638	TSV292_R_RS__01638
TSV292_R_RS__01639	TSV292_R_RS__01639	NA	NA	NA	27702.9	28604.7	28733.7	TSV292_RS__03720	TSV292_RS__03720	NA	NA	NA	85211.8	101898	116480	BPSS1720	TSV292_R_RS__01639	TSV292_R_RS__01639
TSV292_R_RS__01641	TSV292_R_RS__01641	NA	NA	NA	24050.9	25254	22939.7	TSV292_RS__03710	TSV292_RS__03710	NA	NA	NA	87416.8	90392.3	95988.7	BPSS1718	TSV292_R_RS__01641	TSV292_R_RS__01641
TSV292_R_RS__01642	TSV292_R_RS__01642	NA	NA	NA	16518.4	16474.7	15983	TSV292_RS__03705	TSV292_RS__03705	NA	NA	NA	85934.5	83973.6	83718.9	BPSS1717	TSV292_R_RS__01642	TSV292_R_RS__01642
TSV292_R_RS__01643	TSV292_R_RS__01643	NA	NA	NA	3208.67	2545.33	2305.37	TSV292_RS__03700	TSV292_RS__03700	NA	NA	NA	5886.66	7889.58	5259.65	BPSS1716	TSV292_R_RS__01643	TSV292_R_RS__01643
TSV292_R_RS__01644	TSV292_R_RS__01644	NA	NA	NA	38569.5	36925.2	41120.5	TSV292_RS__03695	TSV292_RS__03695	NA	NA	NA	112542	112164	102024	BPSS1715	TSV292_R_RS__01644	TSV292_R_RS__01644
TSV292_R_RS__01648	TSV292_R_RS__01648	NA	NA	NA	5228	4106.83	5568.06	TSV292_RS__03675	TSV292_RS__03675	NA	NA	NA	5361.55	6898.9	6418.14	BPSS1711	TSV292_R_RS__01648	TSV292_R_RS__01648
TSV292_R_RS__01649	TSV292_R_RS__01649	NA	NA	NA	2044.07	2107.16	2506.38	NA	NA	NA	NA	NA	NA	NA	NA	BPSS1710	TSV292_R_RS__01649	TSV292_R_RS__01649
TSV292_R_RS__01652	TSV292_R_RS__01652	NA	NA	NA	218.645	211.324	NA	NA	NA	NA	NA	NA	NA	NA	NA	BPSS1708	TSV292_R_RS__01652	TSV292_R_RS__01652
TSV292_R_RS__01653	TSV292_R_RS__01653	NA	NA	NA	5542.71	4999.41	4738.87	TSV292_RS__03650	TSV292_RS__03650	NA	NA	NA	10038.1	9085.24	10767.6	BPSS1707	TSV292_R_RS__01653	TSV292_R_RS__01653
TSV292_R_RS__01655	TSV292_R_RS__01655	NA	NA	NA	6394.92	4526.26	5202.62	TSV292_RS__03640	TSV292_RS__03640	NA	NA	NA	8989.36	10661.9	10330.2	BPSS1706	TSV292_R_RS__01655	TSV292_R_RS__01655
TSV292_R_RS__01656	TSV292_R_RS__01656	NA	NA	NA	3898.67	2758.97	4124.74	TSV292_RS__03635	TSV292_RS__03635	NA	NA	NA	5159.96	6379.47	6072.46	BPSS1705	TSV292_R_RS__01656	TSV292_R_RS__01656
TSV292_R_RS__01658	TSV292_R_RS__01658	NA	NA	NA	12193.6	10826.6	8475.23	TSV292_RS__03625	TSV292_RS__03625	NA	NA	NA	58051.9	59947	67849.1	BPSS1704	TSV292_R_RS__01658	TSV292_R_RS__01658
TSV292_R_RS__01659	TSV292_R_RS__01659	NA	NA	NA	1467.75	2325.15	1137.03	TSV292_RS__03620	TSV292_RS__03620	NA	NA	NA	5263.49	4096.62	4632.55	BPSS1703	TSV292_R_RS__01659	TSV292_R_RS__01659
TSV292_R_RS__01660	NA	NA	NA	NA	NA	NA	NA	TSV292_RS__03615	TSV292_RS__03615	NA	NA	NA	1896.28	2709.3	2430.5	BPSS1701	TSV292_R_RS__01660	TSV292_R_RS__01660
TSV292_R_RS__01661	TSV292_R_RS__01661	NA	NA	NA	2199.37	1418.12	1738.07	TSV292_RS__03610	TSV292_RS__03610	NA	NA	NA	3887.15	2652.27	3399.17	BPSS1700	TSV292_R_RS__01661	TSV292_R_RS__01661
TSV292_R_RS__01662	TSV292_R_RS__01662	NA	NA	NA	7678.14	6595.44	7269.88	TSV292_RS__03605	TSV292_RS__03605	NA	NA	NA	12752.6	13303.9	16146.8	BPSS1699	TSV292_R_RS__01662	TSV292_R_RS__01662
TSV292_R_RS__01664	TSV292_R_RS__01664	NA	NA	NA	5000.53	4922.16	4623.68	TSV292_RS__03595	TSV292_RS__03595	NA	NA	NA	17231.1	19253.8	18805.6	BPSS1697	TSV292_R_RS__01664	TSV292_R_RS__01664
TSV292_R_RS__01665	TSV292_R_RS__01665	NA	NA	NA	5252.53	4982.73	5686.65	TSV292_RS__03590	TSV292_RS__03590	NA	NA	NA	32990.5	34489.9	32729.8	BPSS1696	TSV292_R_RS__01665	TSV292_R_RS__01665
TSV292_R_RS__01666	TSV292_R_RS__01666	NA	NA	NA	2617.98	3116.44	2746.68	TSV292_RS__03585	TSV292_RS__03585	NA	NA	NA	5543.16	5887.77	6680.28	BPSS1695	TSV292_R_RS__01666	TSV292_R_RS__01666
TSV292_R_RS__01667	NA	NA	NA	NA	NA	NA	NA	TSV292_RS__03580	TSV292_RS__03580	NA	NA	NA	3507.79	3570.13	4406.93	BPSS1694	TSV292_R_RS__01667	TSV292_R_RS__01667
TSV292_R_RS__01669	TSV292_R_RS__01669	NA	NA	NA	8788.96	9603.14	9357.51	TSV292_RS__03570	TSV292_RS__03570	NA	NA	NA	25702	29463.8	24488.2	BPSS1692	TSV292_R_RS__01669	TSV292_R_RS__01669
TSV292_R_RS__01671	TSV292_R_RS__01671	NA	NA	NA	4343.21	4981.14	4615.37	TSV292_RS__03560	TSV292_RS__03560	NA	NA	NA	14214.5	15544.6	15237.6	BPSS1691	TSV292_R_RS__01671	TSV292_R_RS__01671
TSV292_R_RS__01672	TSV292_R_RS__01672	NA	NA	NA	1304.27	2013.78	1233.91	TSV292_RS__03555	TSV292_RS__03555	NA	NA	NA	861.305	1059.07	1840.7	BPSS1690	TSV292_R_RS__01672	TSV292_R_RS__01672
TSV292_R_RS__01673	TSV292_R_RS__01673	NA	NA	NA	6970.61	6293.81	5301.72	NA	NA	NA	NA	NA	NA	NA	NA	BPSS1689	TSV292_R_RS__01673	TSV292_R_RS__01673
TSV292_R_RS__01674	TSV292_R_RS__01674	NA	NA	NA	19869.7	19344.3	19321.6	NA	NA	NA	NA	NA	NA	NA	NA	BPSS1688	TSV292_R_RS__01674	TSV292_R_RS__01674
TSV292_R_RS__01676	TSV292_R_RS__01676	NA	NA	NA	1702.14	1127.21	1211.28	NA	NA	NA	NA	NA	NA	NA	NA	BPSS1686	TSV292_R_RS__01676	TSV292_R_RS__01676
TSV292_R_RS__01681	TSV292_R_RS__01681	NA	NA	NA	1476.41	1177.45	1212.24	NA	NA	NA	NA	NA	NA	NA	NA	BPSS1682	TSV292_R_RS__01681	TSV292_R_RS__01681
TSV292_R_RS__01683	TSV292_R_RS__01683	NA	NA	NA	300241	248041	215603	TSV292_RS__03500	TSV292_RS__03500	NA	NA	NA	436710	431740	448077	BPSS1680	TSV292_R_RS__01683	TSV292_R_RS__01683
TSV292_R_RS__01685	TSV292_R_RS__01685	NA	NA	NA	88464.2	76425.9	78838.7	TSV292_RS__03490	TSV292_RS__03490	NA	NA	NA	74980.1	42457.4	45715.9	BPSS1679	TSV292_R_RS__01685	TSV292_R_RS__01685
TSV292_R_RS__01686	TSV292_R_RS__01686	NA	NA	NA	2171.39	2747.66	2432.66	TSV292_RS__03485	TSV292_RS__03485	NA	NA	NA	1024.56	861.697	1153.82	BPSS1678	TSV292_R_RS__01686	TSV292_R_RS__01686
TSV292_R_RS__01687	TSV292_R_RS__01687	NA	NA	NA	807.773	1094.45	601.766	NA	NA	NA	NA	NA	NA	NA	NA	BPSS1677	TSV292_R_RS__01687	TSV292_R_RS__01687
TSV292_R_RS__01695	TSV292_R_RS__01695	NA	NA	NA	3015.96	2956.87	2355.85	TSV292_RS__03430	TSV292_RS__03430	NA	NA	NA	7196.03	6219.79	6909.15	BPSS1669	TSV292_R_RS__01695	TSV292_R_RS__01695
TSV292_R_RS__01697	TSV292_R_RS__01697	NA	NA	NA	3469.86	3588.38	3800.26	TSV292_RS__03425	TSV292_RS__03425	NA	NA	NA	1909.49	2516.96	1485.37	BPSS1667	TSV292_R_RS__01697	TSV292_R_RS__01697
TSV292_R_RS__01698	TSV292_R_RS__01698	NA	NA	NA	5582.89	5023.55	5288.99	NA	NA	NA	NA	NA	NA	NA	NA	BPSS1666	TSV292_R_RS__01698	TSV292_R_RS__01698
TSV292_R_RS__01700	TSV292_R_RS__01700	NA	NA	NA	4705.05	4423.59	4421.34	TSV292_RS__03410	TSV292_RS__03410	NA	NA	NA	5998.7	6701.78	7900.53	BPSS1664	TSV292_R_RS__01700	TSV292_R_RS__01700
TSV292_R_RS__01701	TSV292_R_RS__01701	NA	NA	NA	3754.5	NA	NA	TSV292_RS__03405	TSV292_RS__03405	NA	NA	NA	1484.37	1823.19	2409.85	BPSS1663	TSV292_R_RS__01701	TSV292_R_RS__01701
TSV292_R_RS__01702	TSV292_R_RS__01702	NA	NA	NA	809.196	NA	NA	TSV292_RS__03400	TSV292_RS__03400	NA	NA	NA	875.213	790.79	935.725	BPSS1662	TSV292_R_RS__01702	TSV292_R_RS__01702
TSV292_R_RS__01704	TSV292_R_RS__01704	NA	NA	NA	1072.66	1115.24	1000.07	NA	NA	NA	NA	NA	NA	NA	NA	BPSL0188	TSV292_R_RS__01704	TSV292_R_RS__01704
TSV292_R_RS__01708	TSV292_R_RS__01708	NA	NA	NA	556.558	374.033	NA	NA	NA	NA	NA	NA	NA	NA	NA	BPSS1654	TSV292_R_RS__01708	TSV292_R_RS__01708
TSV292_R_RS__01723	TSV292_R_RS__01723	NA	NA	NA	1473.25	889.6	1324.4	NA	NA	NA	NA	NA	NA	NA	NA	BPSS1638	TSV292_R_RS__01723	TSV292_R_RS__01723
TSV292_R_RS__01725	TSV292_R_RS__01725	NA	NA	NA	918.84	1615.63	1316.41	TSV292_RS__02865	TSV292_RS__02865	NA	NA	NA	1084.27	686.242	1005.33	BPSS1636	TSV292_R_RS__01725	TSV292_R_RS__01725
TSV292_R_RS__01727	TSV292_R_RS__01727	NA	NA	NA	791.171	1057.69	1539.16	TSV292_RS__02860	TSV292_RS__02860	NA	NA	NA	1476.03	1735.15	1720.18	BPSS1635	TSV292_R_RS__01727	TSV292_R_RS__01727
TSV292_R_RS__01730	TSV292_R_RS__01730	NA	NA	NA	1667.41	1618.32	1243.49	TSV292_RS__02845	TSV292_RS__02845	NA	NA	NA	7562.59	6257.11	5257.41	BPSS1632	TSV292_R_RS__01730	TSV292_R_RS__01730
TSV292_R_RS__01731	TSV292_R_RS__01731	NA	NA	NA	445.983	525.241	755.937	NA	NA	NA	NA	NA	NA	NA	NA	BPSS1631	TSV292_R_RS__01731	TSV292_R_RS__01731
TSV292_R_RS__01758	NA	NA	NA	NA	NA	NA	NA	TSV292_RS__02705	TSV292_RS__02705	NA	NA	NA	NA	1167.33	1238.15	BPSS1604	TSV292_R_RS__01758	TSV292_R_RS__01758
TSV292_R_RS__01760	TSV292_R_RS__01760	NA	NA	NA	3734.14	3156.06	3739.9	TSV292_RS__02695	TSV292_RS__02695	NA	NA	NA	5981	6986.12	6991.48	BPSS1602	TSV292_R_RS__01760	TSV292_R_RS__01760
TSV292_R_RS__01767	TSV292_R_RS__01767	NA	NA	NA	1722.18	1753.85	1851.39	NA	NA	NA	NA	NA	NA	NA	NA	BPSS1595	TSV292_R_RS__01767	TSV292_R_RS__01767
TSV292_R_RS__01775	TSV292_R_RS__01775	NA	NA	NA	5560.35	7086.96	5061	TSV292_RS__02620	TSV292_RS__02620	NA	NA	NA	2941.77	2744.83	3139.78	BPSS1588	TSV292_R_RS__01775	TSV292_R_RS__01775
TSV292_R_RS__01778	TSV292_R_RS__01778	NA	NA	NA	1344.7	1242.73	1983.9	NA	NA	NA	NA	NA	NA	NA	NA	BPSS1585	TSV292_R_RS__01778	TSV292_R_RS__01778
TSV292_R_RS__01796	TSV292_R_RS__01796	NA	NA	NA	4720.62	4060.64	4581.13	NA	NA	NA	NA	NA	NA	NA	NA	BPSS1570	TSV292_R_RS__01796	TSV292_R_RS__01796
TSV292_R_RS__01797	TSV292_R_RS__01797	NA	NA	NA	10431.8	9874.07	10820.1	TSV292_RS__02510	TSV292_RS__02510	NA	NA	NA	2547.05	2549.78	1948.12	BPSS1569	TSV292_R_RS__01797	TSV292_R_RS__01797
TSV292_R_RS__01802	TSV292_R_RS__01802	NA	NA	NA	1815.84	1108.46	1159.74	TSV292_RS__02490	TSV292_RS__02490	NA	NA	NA	2334.11	2554.88	2808.12	BPSS1565	TSV292_R_RS__01802	TSV292_R_RS__01802
TSV292_R_RS__01805	TSV292_R_RS__01805	NA	NA	NA	18047.6	18510.2	18944.9	TSV292_RS__02475	TSV292_RS__02475	NA	NA	NA	24372.2	20864.9	25144.3	BPSS1562	TSV292_R_RS__01805	TSV292_R_RS__01805
TSV292_R_RS__01806	TSV292_R_RS__01806	NA	NA	NA	41517.6	41545.7	39936.3	TSV292_RS__02470	TSV292_RS__02470	NA	NA	NA	14941.2	16181.3	20196.4	BPSS1561	TSV292_R_RS__01806	TSV292_R_RS__01806
TSV292_R_RS__01808	TSV292_R_RS__01808	NA	NA	NA	NA	757.8	NA	NA	NA	NA	NA	NA	NA	NA	NA	BPSS1559	TSV292_R_RS__01808	TSV292_R_RS__01808
TSV292_R_RS__01810	TSV292_R_RS__01810	NA	NA	NA	6808.94	4418.98	4389.69	NA	NA	NA	NA	NA	NA	NA	NA	BPSS1557	TSV292_R_RS__01810	TSV292_R_RS__01810
TSV292_R_RS__01812	NA	NA	NA	NA	NA	NA	NA	TSV292_RS__02440	TSV292_RS__02440	NA	NA	NA	NA	671.138	NA	BPSL3178	TSV292_R_RS__01812	TSV292_R_RS__01812
TSV292_R_RS__01814	NA	NA	NA	NA	NA	NA	NA	TSV292_RS__02430	TSV292_RS__02430	NA	NA	NA	1202.77	NA	871.725	BPSS1554	TSV292_R_RS__01814	TSV292_R_RS__01814
TSV292_R_RS__01826	NA	NA	NA	NA	NA	NA	NA	TSV292_RS__02370	TSV292_RS__02370	NA	NA	NA	NA	11351.2	NA	BPSS1543	TSV292_R_RS__01826	TSV292_R_RS__01826
TSV292_R_RS__01837	TSV292_R_RS__01837	NA	NA	NA	2036.09	NA	NA	NA	NA	NA	NA	NA	NA	NA	NA	BPSS1532	TSV292_R_RS__01837	TSV292_R_RS__01837
TSV292_R_RS__01855	NA	NA	NA	NA	NA	NA	NA	TSV292_RS__02230	TSV292_RS__02230	NA	NA	NA	1112.02	NA	NA	BPSS1511	TSV292_R_RS__01855	TSV292_R_RS__01855
TSV292_R_RS__01868	NA	NA	NA	NA	NA	NA	NA	TSV292_RS__02165	TSV292_RS__02165	NA	NA	NA	1888.71	2557.86	1441.72	BPSS1498	TSV292_R_RS__01868	TSV292_R_RS__01868
TSV292_R_RS__01873	NA	NA	NA	NA	NA	NA	NA	TSV292_RS__02140	TSV292_RS__02140	NA	NA	NA	NA	5248.92	4605.89	BPSS1493	TSV292_R_RS__01873	TSV292_R_RS__01873
TSV292_R_RS__01879	TSV292_R_RS__01879	NA	NA	NA	6624.49	5619.33	2883.96	NA	NA	NA	NA	NA	NA	NA	NA	BPSS1489	TSV292_R_RS__01879	TSV292_R_RS__01879
TSV292_R_RS__01881	TSV292_R_RS__01881	NA	NA	NA	2645.74	1477.77	992.981	NA	NA	NA	NA	NA	NA	NA	NA	BPSS1487	TSV292_R_RS__01881	TSV292_R_RS__01881
TSV292_R_RS__01883	TSV292_R_RS__01883	NA	NA	NA	20231.4	20924.1	19312.4	TSV292_RS__02090	TSV292_RS__02090	NA	NA	NA	27077	29031	30190.4	BPSS1486	TSV292_R_RS__01883	TSV292_R_RS__01883
TSV292_R_RS__01884	TSV292_R_RS__01884	NA	NA	NA	1686.03	1387.92	1222.13	TSV292_RS__02085	TSV292_RS__02085	NA	NA	NA	1517.83	829.189	728.761	BPSS1485	TSV292_R_RS__01884	TSV292_R_RS__01884
TSV292_R_RS__01885	TSV292_R_RS__01885	NA	NA	NA	2437.67	1969.08	1607.29	NA	NA	NA	NA	NA	NA	NA	NA	BPSS1484	TSV292_R_RS__01885	TSV292_R_RS__01885
TSV292_R_RS__01886	TSV292_R_RS__01886	NA	NA	NA	2818.5	3687.89	3497.67	TSV292_RS__02075	TSV292_RS__02075	NA	NA	NA	10251.5	11515.7	11373.5	BPSS1483	TSV292_R_RS__01886	TSV292_R_RS__01886
TSV292_R_RS__01889	NA	NA	NA	NA	NA	NA	NA	TSV292_RS__02060	TSV292_RS__02060	NA	NA	NA	926.09	1202.5	1257.33	BPSS1480	TSV292_R_RS__01889	TSV292_R_RS__01889
TSV292_R_RS__01891	TSV292_R_RS__01891	NA	NA	NA	343.694	NA	NA	TSV292_RS__02050	TSV292_RS__02050	NA	NA	NA	1980.87	1778.77	1593.14	BPSS1478a	TSV292_R_RS__01891	TSV292_R_RS__01891
TSV292_R_RS__01899	TSV292_R_RS__01899	NA	NA	NA	2705.75	2943.94	3819.63	TSV292_RS__02010	TSV292_RS__02010	NA	NA	NA	6850.96	6988.54	7413.39	BPSS1471	TSV292_R_RS__01899	TSV292_R_RS__01899
TSV292_R_RS__01903	NA	NA	NA	NA	NA	NA	NA	TSV292_RS__01990	TSV292_RS__01990	NA	NA	NA	4758.59	4618.77	4522.57	BPSS1468	TSV292_R_RS__01903	TSV292_R_RS__01903
TSV292_R_RS__01904	NA	NA	NA	NA	NA	NA	NA	TSV292_RS__01985	TSV292_RS__01985	NA	NA	NA	9043.69	8281.26	9206.33	BPSS1467	TSV292_R_RS__01904	TSV292_R_RS__01904
TSV292_R_RS__01905	TSV292_R_RS__01905	NA	NA	NA	21974.9	23247.4	25717.8	TSV292_RS__01980	TSV292_RS__01980	NA	NA	NA	108914	98836.9	129328	BPSS1466	TSV292_R_RS__01905	TSV292_R_RS__01905
TSV292_R_RS__01909	TSV292_R_RS__01909	NA	NA	NA	NA	499.109	337.747	NA	NA	NA	NA	NA	NA	NA	NA	BPSS1462	TSV292_R_RS__01909	TSV292_R_RS__01909
TSV292_R_RS__01910	NA	NA	NA	NA	NA	NA	NA	TSV292_RS__01950	TSV292_RS__01950	NA	NA	NA	752.735	1051.47	20192	BPSS1461	TSV292_R_RS__01910	TSV292_R_RS__01910
TSV292_R_RS__01911	TSV292_R_RS__01911	NA	NA	NA	648.145	844.771	1203.94	NA	NA	NA	NA	NA	NA	NA	NA	BPSS1460	TSV292_R_RS__01911	TSV292_R_RS__01911
TSV292_R_RS__01912	TSV292_R_RS__01912	NA	NA	NA	1424.16	1536.93	1506.01	TSV292_RS__01935	TSV292_RS__01935	NA	NA	NA	3640.89	3718.44	3948.52	BPSS1459	TSV292_R_RS__01912	TSV292_R_RS__01912
TSV292_R_RS__01914	NA	NA	NA	NA	NA	NA	NA	TSV292_RS__01925	TSV292_RS__01925	NA	NA	NA	2214.95	2449.28	3230.02	BPSS1457	TSV292_R_RS__01914	TSV292_R_RS__01914
TSV292_R_RS__01917	TSV292_R_RS__01917	NA	NA	NA	5258.75	4075.27	4975.61	TSV292_RS__01910	TSV292_RS__01910	NA	NA	NA	NA	668.648	698.473	BPSS1454	TSV292_R_RS__01917	TSV292_R_RS__01917
TSV292_R_RS__01918	TSV292_R_RS__01918	NA	NA	NA	4584.07	4804.85	4221.22	NA	NA	NA	NA	NA	NA	NA	NA	BPSS1453	TSV292_R_RS__01918	TSV292_R_RS__01918
TSV292_R_RS__01922	TSV292_R_RS__01922	NA	NA	NA	9053.17	7549.34	10185.7	TSV292_RS__01885	TSV292_RS__01885	NA	NA	NA	50861.6	43859	46398.6	BPSS1448	TSV292_R_RS__01922	TSV292_R_RS__01922
TSV292_R_RS__01923	TSV292_R_RS__01923	NA	NA	NA	6862.37	6531.23	8281.71	TSV292_RS__18595	TSV292_RS__18595	NA	NA	NA	2890.72	2848.02	2165.46	BPSS1447	TSV292_R_RS__01923	TSV292_R_RS__01923
TSV292_R_RS__01923	TSV292_R_RS__01923	NA	NA	NA	6862.37	6531.23	8281.71	TSV292_RS__01880	TSV292_RS__01880	NA	NA	NA	14108.6	10675.2	13244.4	BPSS1447	TSV292_R_RS__01923	TSV292_R_RS__01923
TSV292_R_RS__01924	TSV292_R_RS__01924	NA	NA	NA	3712	3949.78	4008.46	TSV292_RS__01875	TSV292_RS__01875	NA	NA	NA	18289.1	15580.6	17538.9	BPSS1446	TSV292_R_RS__01924	TSV292_R_RS__01924
TSV292_R_RS__01925	TSV292_R_RS__01925	NA	NA	NA	4724.11	4398.95	6243.24	TSV292_RS__01870	TSV292_RS__01870	NA	NA	NA	19052.9	16454.6	17881.5	BPSS1445	TSV292_R_RS__01925	TSV292_R_RS__01925
TSV292_R_RS__01927	TSV292_R_RS__01927	NA	NA	NA	2464.42	2259.87	1732.77	TSV292_RS__01855	TSV292_RS__01855	NA	NA	NA	8731.24	10842.9	9380.97	BPSS1443	TSV292_R_RS__01927	TSV292_R_RS__01927
TSV292_R_RS__01928	TSV292_R_RS__01928	NA	NA	NA	4196.97	4236.4	5758.19	TSV292_RS__01850	TSV292_RS__01850	NA	NA	NA	10797	8157.92	7357.19	BPSS1442	TSV292_R_RS__01928	TSV292_R_RS__01928
TSV292_R_RS__01929	TSV292_R_RS__01929	NA	NA	NA	1430.79	1888.37	1566.22	TSV292_RS__01845	TSV292_RS__01845	NA	NA	NA	1711.5	1759.27	1776.39	BPSS1438	TSV292_R_RS__01929	TSV292_R_RS__01929
TSV292_R_RS__01935	TSV292_R_RS__01935	NA	NA	NA	366.77	NA	454.915	TSV292_RS__01815	TSV292_RS__01815	NA	NA	NA	1535.91	2317.97	2577.63	BPSS1432	TSV292_R_RS__01935	TSV292_R_RS__01935
TSV292_R_RS__01936	NA	NA	NA	NA	NA	NA	NA	TSV292_RS__01810	TSV292_RS__01810	NA	NA	NA	2538.4	3537.55	3335.84	BPSS1431	TSV292_R_RS__01936	TSV292_R_RS__01936
TSV292_R_RS__01937	NA	NA	NA	NA	NA	NA	NA	TSV292_RS__01805	TSV292_RS__01805	NA	NA	NA	379.307	669.569	845.417	BPSS1430	TSV292_R_RS__01937	TSV292_R_RS__01937
TSV292_R_RS__01938	TSV292_R_RS__01938	NA	NA	NA	584.287	516.113	NA	TSV292_RS__01800	TSV292_RS__01800	NA	NA	NA	1578.46	2852.65	1698	BPSS1429	TSV292_R_RS__01938	TSV292_R_RS__01938
TSV292_R_RS__01949	NA	NA	NA	NA	NA	NA	NA	TSV292_RS__01750	TSV292_RS__01750	NA	NA	NA	6210.67	7364.81	5415.78	BPSS1420	TSV292_R_RS__01949	TSV292_R_RS__01949
TSV292_R_RS__01950	NA	NA	NA	NA	NA	NA	NA	TSV292_RS__01745	TSV292_RS__01745	NA	NA	NA	NA	3397.88	4322.58	BPSS1419	TSV292_R_RS__01950	TSV292_R_RS__01950
TSV292_R_RS__01952	NA	NA	NA	NA	NA	NA	NA	TSV292_RS__01735	TSV292_RS__01735	NA	NA	NA	1607.11	2104.34	932.017	BPSS1417	TSV292_R_RS__01952	TSV292_R_RS__01952
TSV292_R_RS__01954	TSV292_R_RS__01954	NA	NA	NA	583.738	421.214	796.797	TSV292_RS__01725	TSV292_RS__01725	NA	NA	NA	NA	520.658	372.962	BPSS1415	TSV292_R_RS__01954	TSV292_R_RS__01954
TSV292_R_RS__01955	TSV292_R_RS__01955	NA	NA	NA	921.355	612.82	480.821	TSV292_RS__01720	TSV292_RS__01720	NA	NA	NA	1186.58	2061.23	1653.23	BPSS1414	TSV292_R_RS__01955	TSV292_R_RS__01955
TSV292_R_RS__01956	NA	NA	NA	NA	NA	NA	NA	TSV292_RS__01715	TSV292_RS__01715	NA	NA	NA	NA	NA	257.507	BPSS1413	TSV292_R_RS__01956	TSV292_R_RS__01956
TSV292_R_RS__01957	TSV292_R_RS__01957	NA	NA	NA	NA	NA	222.141	TSV292_RS__01710	TSV292_RS__01710	NA	NA	NA	2609.29	2857.15	3724.84	BPSS1412	TSV292_R_RS__01957	TSV292_R_RS__01957
TSV292_R_RS__01999	NA	NA	NA	NA	NA	NA	NA	TSV292_RS__01515	TSV292_RS__01515	NA	NA	NA	1615.23	1199.46	1539.48	BPSS1374	TSV292_R_RS__01999	TSV292_R_RS__01999
TSV292_R_RS__02000	TSV292_R_RS__02000	NA	NA	NA	1767.84	1782.79	1391.55	TSV292_RS__01510	TSV292_RS__01510	NA	NA	NA	6494.73	7424.39	6098.73	BPSS1373	TSV292_R_RS__02000	TSV292_R_RS__02000
TSV292_R_RS__02012	TSV292_R_RS__02012	NA	NA	NA	1320.29	1031.21	955.305	TSV292_RS__01450	TSV292_RS__01450	NA	NA	NA	1292.91	1315.71	1022.46	BPSL0564	TSV292_R_RS__02012	TSV292_R_RS__02012
TSV292_R_RS__02013	NA	NA	NA	NA	NA	NA	NA	TSV292_RS__01445	TSV292_RS__01445	NA	NA	NA	1143.52	1840.23	2510.91	BPSS1362	TSV292_R_RS__02013	TSV292_R_RS__02013
TSV292_R_RS__02014	NA	NA	NA	NA	NA	NA	NA	TSV292_RS__01440	TSV292_RS__01440	NA	NA	NA	4371.28	3296.66	3972.51	BPSS1361	TSV292_R_RS__02014	TSV292_R_RS__02014
TSV292_R_RS__02015	TSV292_R_RS__02015	NA	NA	NA	686.017	740.693	NA	NA	NA	NA	NA	NA	NA	NA	NA	BPSS1360	TSV292_R_RS__02015	TSV292_R_RS__02015
TSV292_R_RS__02019	TSV292_R_RS__02019	NA	NA	NA	594116	528199	572153	TSV292_RS__01415	TSV292_RS__01415	NA	NA	NA	49360	56159.6	54471.8	BPSS1356	TSV292_R_RS__02019	TSV292_R_RS__02019
TSV292_R_RS__02021	TSV292_R_RS__02021	NA	NA	NA	6063.62	6456.59	5244.75	TSV292_RS__01400	TSV292_RS__01400	NA	NA	NA	6828.37	7253.65	6670.28	BPSS1355	TSV292_R_RS__02021	TSV292_R_RS__02021
TSV292_R_RS__02022	TSV292_R_RS__02022	NA	NA	NA	10759.9	10638.5	10899	TSV292_RS__01395	TSV292_RS__01395	NA	NA	NA	15874.9	16252.7	14426.1	BPSS1354	TSV292_R_RS__02022	TSV292_R_RS__02022
TSV292_R_RS__02023	NA	NA	NA	NA	NA	NA	NA	TSV292_RS__01390	TSV292_RS__01390	NA	NA	NA	2154.62	2276.63	2744.41	BPSS1353	TSV292_R_RS__02023	TSV292_R_RS__02023
TSV292_R_RS__02032	TSV292_R_RS__02032	NA	NA	NA	1770.99	2531.51	1984.34	TSV292_RS__01350	TSV292_RS__01350	NA	NA	NA	3389.22	2748.54	3348.31	BPSS1346	TSV292_R_RS__02032	TSV292_R_RS__02032
TSV292_R_RS__02046	TSV292_R_RS__02046	NA	NA	NA	3778.97	3489.43	3745.79	TSV292_RS__01280	TSV292_RS__01280	NA	NA	NA	4671.51	4614.16	5212.94	BPSS1333	TSV292_R_RS__02046	TSV292_R_RS__02046
TSV292_R_RS__02051	NA	NA	NA	NA	NA	NA	NA	TSV292_RS__01255	TSV292_RS__01255	NA	NA	NA	337.642	389.1	250.934	BPSS1328	TSV292_R_RS__02051	TSV292_R_RS__02051
TSV292_R_RS__02053	TSV292_R_RS__02053	NA	NA	NA	3035.34	2454.77	2700.69	TSV292_RS__01245	TSV292_RS__01245	NA	NA	NA	8951.37	8539.97	9215.06	BPSS1326	TSV292_R_RS__02053	TSV292_R_RS__02053
TSV292_R_RS__02055	NA	NA	NA	NA	NA	NA	NA	TSV292_RS__01235	TSV292_RS__01235	NA	NA	NA	901.857	1136.73	1385.95	BPSS1324	TSV292_R_RS__02055	TSV292_R_RS__02055
TSV292_R_RS__02067	TSV292_R_RS__02067	NA	NA	NA	3505.39	2804.07	3675.46	NA	NA	NA	NA	NA	NA	NA	NA	BPSS1312	TSV292_R_RS__02067	TSV292_R_RS__02067
TSV292_R_RS__02069	TSV292_R_RS__02069	NA	NA	NA	5107.39	4291.29	5282.1	TSV292_RS__01150	TSV292_RS__01150	NA	NA	NA	4743.11	4487.08	4636.58	BPSS1311	TSV292_R_RS__02069	TSV292_R_RS__02069
TSV292_R_RS__02070	TSV292_R_RS__02070	NA	NA	NA	2600.27	2472.61	2752.44	TSV292_RS__01145	TSV292_RS__01145	NA	NA	NA	5236.35	5322.26	4775.82	BPSS1310	TSV292_R_RS__02070	TSV292_R_RS__02070
TSV292_R_RS__02071	NA	NA	NA	NA	NA	NA	NA	TSV292_RS__01140	TSV292_RS__01140	NA	NA	NA	1700.62	1937.21	1770.1	BPSS1309	TSV292_R_RS__02071	TSV292_R_RS__02071
TSV292_R_RS__02074	TSV292_R_RS__02074	NA	NA	NA	4093.84	3392.32	3754	TSV292_RS__01125	TSV292_RS__01125	NA	NA	NA	8934.78	7804.52	8376.66	BPSS1306	TSV292_R_RS__02074	TSV292_R_RS__02074
TSV292_R_RS__02083	TSV292_R_RS__02083	NA	NA	NA	805.137	597.474	750.871	TSV292_RS__01080	TSV292_RS__01080	NA	NA	NA	988.133	813.096	937.41	BPSS1298	TSV292_R_RS__02083	TSV292_R_RS__02083
TSV292_R_RS__02086	TSV292_R_RS__02086	NA	NA	NA	944.638	1257.8	1809.25	TSV292_RS__01065	TSV292_RS__01065	NA	NA	NA	2670.9	1345.56	3412.92	BPSS1296	TSV292_R_RS__02086	TSV292_R_RS__02086
TSV292_R_RS__02088	TSV292_R_RS__02088	NA	NA	NA	5377.36	5024.87	5304.42	TSV292_RS__01055	TSV292_RS__01055	NA	NA	NA	8781.44	11144.4	8403.92	BPSS1295	TSV292_R_RS__02088	TSV292_R_RS__02088
TSV292_R_RS__02095	TSV292_R_RS__02095	NA	NA	NA	15350.5	16184	16785.8	TSV292_RS__01020	TSV292_RS__01020	NA	NA	NA	19211.6	19915	21026.3	BPSS1288	TSV292_R_RS__02095	TSV292_R_RS__02095
TSV292_R_RS__02119	NA	NA	NA	NA	NA	NA	NA	TSV292_RS__00900	TSV292_RS__00900	NA	NA	NA	7328.3	7429.41	13423.9	BPSS1269	TSV292_R_RS__02119	TSV292_R_RS__02119
TSV292_R_RS__02125	NA	NA	NA	NA	NA	NA	NA	TSV292_RS__00870	TSV292_RS__00870	NA	NA	NA	8193.01	7736.05	8057.85	BPSS1263	TSV292_R_RS__02125	TSV292_R_RS__02125
TSV292_R_RS__02127	TSV292_R_RS__02127	NA	NA	NA	1802.12	1901.97	1336.38	TSV292_RS__00860	TSV292_RS__00860	NA	NA	NA	23231.9	25307.9	28447.4	BPSS1261	TSV292_R_RS__02127	TSV292_R_RS__02127
TSV292_R_RS__02128	NA	NA	NA	NA	NA	NA	NA	TSV292_RS__00855	TSV292_RS__00855	NA	NA	NA	2705.27	2339.6	2312.74	BPSS1260	TSV292_R_RS__02128	TSV292_R_RS__02128
TSV292_R_RS__02130	TSV292_R_RS__02130	NA	NA	NA	652.962	936.121	762.273	TSV292_RS__00845	TSV292_RS__00845	NA	NA	NA	2708.42	5644.27	4971.38	BPSS1258	TSV292_R_RS__02130	TSV292_R_RS__02130
TSV292_R_RS__02132	TSV292_R_RS__02132	NA	NA	NA	530.562	832.898	654.241	NA	NA	NA	NA	NA	NA	NA	NA	BPSS1257	TSV292_R_RS__02132	TSV292_R_RS__02132
TSV292_R_RS__02136	TSV292_R_RS__02136	NA	NA	NA	734.832	754.058	735.767	NA	NA	NA	NA	NA	NA	NA	NA	BPSS1253	TSV292_R_RS__02136	TSV292_R_RS__02136
TSV292_R_RS__02137	TSV292_R_RS__02137	NA	NA	NA	8635.52	8767.46	7568.26	NA	NA	NA	NA	NA	NA	NA	NA	BPSS1252	TSV292_R_RS__02137	TSV292_R_RS__02137
TSV292_R_RS__02138	TSV292_R_RS__02138	NA	NA	NA	7581.13	7473.06	6729.1	TSV292_RS__00810	TSV292_RS__00810	NA	NA	NA	1497.21	1177.03	1477.22	BPSS1251	TSV292_R_RS__02138	TSV292_R_RS__02138
TSV292_R_RS__02139	TSV292_R_RS__02139	NA	NA	NA	8846.57	8354.91	8228.97	NA	NA	NA	NA	NA	NA	NA	NA	BPSS1250	TSV292_R_RS__02139	TSV292_R_RS__02139
TSV292_R_RS__02140	TSV292_R_RS__02140	NA	NA	NA	5106.93	5316.34	5594.51	NA	NA	NA	NA	NA	NA	NA	NA	BPSS1249	TSV292_R_RS__02140	TSV292_R_RS__02140
TSV292_R_RS__02153	TSV292_R_RS__02153	NA	NA	NA	1188.31	992.401	710.962	TSV292_RS__00725	TSV292_RS__00725	NA	NA	NA	6600.41	6123.67	5996.31	BPSS1238	TSV292_R_RS__02153	TSV292_R_RS__02153
TSV292_R_RS__02171	TSV292_R_RS__02171	NA	NA	NA	2400.09	1920.01	1741.67	NA	NA	NA	NA	NA	NA	NA	NA	BPSS1221	TSV292_R_RS__02171	TSV292_R_RS__02171
TSV292_R_RS__02173	TSV292_R_RS__02173	NA	NA	NA	1027.99	1018.62	849.608	TSV292_RS__00625	TSV292_RS__00625	NA	NA	NA	1183.82	856.05	1135.79	BPSS1219	TSV292_R_RS__02173	TSV292_R_RS__02173
TSV292_R_RS__02175	NA	NA	NA	NA	NA	NA	NA	TSV292_RS__00615	TSV292_RS__00615	NA	NA	NA	999.509	1716	1027.76	BPSS1218	TSV292_R_RS__02175	TSV292_R_RS__02175
TSV292_R_RS__02181	NA	NA	NA	NA	NA	NA	NA	TSV292_RS__00585	TSV292_RS__00585	NA	NA	NA	24223.4	23052.4	21597.1	BPSS0078	TSV292_R_RS__02181	TSV292_R_RS__02181
TSV292_R_RS__02182	NA	NA	NA	NA	NA	NA	NA	TSV292_RS__00580	TSV292_RS__00580	NA	NA	NA	2269.36	1698.46	2625.06	BPSS1212	TSV292_R_RS__02182	TSV292_R_RS__02182
TSV292_R_RS__02182	NA	NA	NA	NA	NA	NA	NA	TSV292_RS__07425	TSV292_RS__07425	NA	NA	NA	10402.5	11318.6	11344.4	BPSS0079	TSV292_R_RS__02182	TSV292_R_RS__02182
TSV292_R_RS__02183	NA	NA	NA	NA	NA	NA	NA	TSV292_RS__00575	TSV292_RS__00575	NA	NA	NA	5957.75	9122.59	7740.77	BPSS1211	TSV292_R_RS__02183	TSV292_R_RS__02183
TSV292_R_RS__02183	NA	NA	NA	NA	NA	NA	NA	TSV292_RS__07430	TSV292_RS__07430	NA	NA	NA	11385.8	9507.62	11589.8	BPSS0080	TSV292_R_RS__02183	TSV292_R_RS__02183
TSV292_R_RS__02186	NA	NA	NA	NA	NA	NA	NA	TSV292_RS__00555	TSV292_RS__00555	NA	NA	NA	14320.8	12159.7	11779.8	BPSS1206	TSV292_R_RS__02186	TSV292_R_RS__02186
TSV292_R_RS__02188	NA	NA	NA	NA	NA	NA	NA	TSV292_RS__00545	TSV292_RS__00545	NA	NA	NA	64510.2	56231.3	62769.5	BPSS1204	TSV292_R_RS__02188	TSV292_R_RS__02188
TSV292_R_RS__02189	TSV292_R_RS__02189	NA	NA	NA	14210	13367.3	12722.2	TSV292_RS__00540	TSV292_RS__00540	NA	NA	NA	18418.4	19561.2	19311.6	BPSS1203	TSV292_R_RS__02189	TSV292_R_RS__02189
TSV292_R_RS__02194	TSV292_R_RS__02194	NA	NA	NA	616829	573666	607547	TSV292_RS__00515	TSV292_RS__00515	NA	NA	NA	14052.3	17672.1	13050.7	BPSS1199	TSV292_R_RS__02194	TSV292_R_RS__02194
TSV292_R_RS__02195	TSV292_R_RS__02195	NA	NA	NA	16549.3	16576	19909.8	NA	NA	NA	NA	NA	NA	NA	NA	BPSS1198	TSV292_R_RS__02195	TSV292_R_RS__02195
TSV292_R_RS__02196	TSV292_R_RS__02196	NA	NA	NA	3898.22	2955.96	3452	NA	NA	NA	NA	NA	NA	NA	NA	BPSS1197	TSV292_R_RS__02196	TSV292_R_RS__02196
TSV292_R_RS__02197	TSV292_R_RS__02197	NA	NA	NA	2503.38	2266.95	2579.93	NA	NA	NA	NA	NA	NA	NA	NA	BPSS1196	TSV292_R_RS__02197	TSV292_R_RS__02197
TSV292_R_RS__02198	TSV292_R_RS__02198	NA	NA	NA	3638.69	3815.73	3646.95	NA	NA	NA	NA	NA	NA	NA	NA	BPSS1194	TSV292_R_RS__02198	TSV292_R_RS__02198
TSV292_R_RS__02199	TSV292_R_RS__02199	NA	NA	NA	8318.79	7772.27	7481.31	NA	NA	NA	NA	NA	NA	NA	NA	BPSS1193	TSV292_R_RS__02199	TSV292_R_RS__02199
TSV292_R_RS__02200	TSV292_R_RS__02200	NA	NA	NA	12816	13182.1	13924.1	NA	NA	NA	NA	NA	NA	NA	NA	BPSS1192	TSV292_R_RS__02200	TSV292_R_RS__02200
TSV292_R_RS__02201	TSV292_R_RS__02201	NA	NA	NA	3581.27	3354.96	3778.64	NA	NA	NA	NA	NA	NA	NA	NA	BPSS1191	TSV292_R_RS__02201	TSV292_R_RS__02201
TSV292_R_RS__02202	TSV292_R_RS__02202	NA	NA	NA	3985.6	4018.11	4573.27	NA	NA	NA	NA	NA	NA	NA	NA	BPSS1190	TSV292_R_RS__02202	TSV292_R_RS__02202
TSV292_R_RS__02203	TSV292_R_RS__02203	NA	NA	NA	6443.42	6887.18	7023.31	NA	NA	NA	NA	NA	NA	NA	NA	BPSS1274	TSV292_R_RS__02203	TSV292_R_RS__02203
TSV292_R_RS__02207	NA	NA	NA	NA	NA	NA	NA	TSV292_RS__00450	TSV292_RS__00450	NA	NA	NA	1870.51	1911.21	1353.75	BPSS1184	TSV292_R_RS__02207	TSV292_R_RS__02207
TSV292_R_RS__02208	TSV292_R_RS__02208	NA	NA	NA	60376.2	63539.9	56526.9	TSV292_RS__00445	TSV292_RS__00445	NA	NA	NA	207844	243914	171901	BPSS1183	TSV292_R_RS__02208	TSV292_R_RS__02208
TSV292_R_RS__02209	TSV292_R_RS__02209	NA	NA	NA	19178.7	15290.5	14725.7	TSV292_RS__00440	TSV292_RS__00440	NA	NA	NA	124332	114560	103143	BPSS1182	TSV292_R_RS__02209	TSV292_R_RS__02209
TSV292_R_RS__02210	TSV292_R_RS__02210	NA	NA	NA	1097.78	909.596	869.272	TSV292_RS__00435	TSV292_RS__00435	NA	NA	NA	14737.8	18786.3	15885.9	BPSS1181	TSV292_R_RS__02210	TSV292_R_RS__02210
TSV292_R_RS__02214	NA	NA	NA	NA	NA	NA	NA	TSV292_RS__00415	TSV292_RS__00415	NA	NA	NA	2735.67	3388.4	3394.13	BPSS1177	TSV292_R_RS__02214	TSV292_R_RS__02214
TSV292_R_RS__02215	NA	NA	NA	NA	NA	NA	NA	TSV292_RS__00410	TSV292_RS__00410	NA	NA	NA	877.612	NA	1025.28	BPSS1176	TSV292_R_RS__02215	TSV292_R_RS__02215
TSV292_R_RS__02216	TSV292_R_RS__02216	NA	NA	NA	2270.15	2940.4	2623.8	TSV292_RS__00405	TSV292_RS__00405	NA	NA	NA	2479.13	2313.73	2211.59	BPSS1175	TSV292_R_RS__02216	TSV292_R_RS__02216
TSV292_R_RS__02217	TSV292_R_RS__02217	NA	NA	NA	3110.96	3489.87	2474.32	TSV292_RS__00400	TSV292_RS__00400	NA	NA	NA	19303.1	22128.2	19459.5	BPSS1174	TSV292_R_RS__02217	TSV292_R_RS__02217
TSV292_R_RS__02218	TSV292_R_RS__02218	NA	NA	NA	4429.15	4104.95	3890.74	TSV292_RS__00395	TSV292_RS__00395	NA	NA	NA	36097	42500.6	36702.9	BPSS1173	TSV292_R_RS__02218	TSV292_R_RS__02218
TSV292_R_RS__02219	TSV292_R_RS__02219	NA	NA	NA	18180.1	18548.7	16580.5	TSV292_RS__00390	TSV292_RS__00390	NA	NA	NA	112384	128313	114079	BPSS1172	TSV292_R_RS__02219	TSV292_R_RS__02219
TSV292_R_RS__02220	TSV292_R_RS__02220	NA	NA	NA	11404.7	11463.3	9642.08	TSV292_RS__00385	TSV292_RS__00385	NA	NA	NA	96738	125847	108078	BPSS1171	TSV292_R_RS__02220	TSV292_R_RS__02220
TSV292_R_RS__02221	TSV292_R_RS__02221	NA	NA	NA	3926.3	4085.33	3837.31	TSV292_RS__00380	TSV292_RS__00380	NA	NA	NA	54622.3	61185.1	52315.9	BPSS1170	TSV292_R_RS__02221	TSV292_R_RS__02221
TSV292_R_RS__02222	TSV292_R_RS__02222	NA	NA	NA	10805.9	11645.9	9800.13	TSV292_RS__00375	TSV292_RS__00375	NA	NA	NA	34512.3	39123.6	42865.7	BPSS1169	TSV292_R_RS__02222	TSV292_R_RS__02222
TSV292_R_RS__02223	NA	NA	NA	NA	NA	NA	NA	TSV292_RS__00370	TSV292_RS__00370	NA	NA	NA	5071.95	6340.83	4697.89	BPSS1168	TSV292_R_RS__02223	TSV292_R_RS__02223
TSV292_R_RS__02224	TSV292_R_RS__02224	NA	NA	NA	531.005	882.1	477.837	TSV292_RS__00365	TSV292_RS__00365	NA	NA	NA	9098.8	10551.4	9698.18	BPSS1167	TSV292_R_RS__02224	TSV292_R_RS__02224
TSV292_R_RS__02226	TSV292_R_RS__02226	NA	NA	NA	13933.3	14756.6	11837.4	TSV292_RS__00355	TSV292_RS__00355	NA	NA	NA	83404.9	88193	74246.1	BPSS1165	TSV292_R_RS__02226	TSV292_R_RS__02226
TSV292_R_RS__02229	TSV292_R_RS__02229	NA	NA	NA	2655.8	2702.51	3108.08	TSV292_RS__00340	TSV292_RS__00340	NA	NA	NA	3494.75	2772.88	3391.51	BPSS1163	TSV292_R_RS__02229	TSV292_R_RS__02229
TSV292_R_RS__02230	TSV292_R_RS__02230	NA	NA	NA	978.474	877.493	978.348	TSV292_RS__00335	TSV292_RS__00335	NA	NA	NA	2953.63	3085.6	3855.85	BPSS1162	TSV292_R_RS__02230	TSV292_R_RS__02230
TSV292_R_RS__02231	TSV292_R_RS__02231	NA	NA	NA	847.492	512.056	493.253	TSV292_RS__00330	TSV292_RS__00330	NA	NA	NA	1357.82	833.178	1440.24	BPSS1161	TSV292_R_RS__02231	TSV292_R_RS__02231
TSV292_R_RS__02232	TSV292_R_RS__02232	NA	NA	NA	3037.26	3046.08	2633.27	TSV292_RS__00325	TSV292_RS__00325	NA	NA	NA	4916.66	4719.79	6265.49	BPSS1160	TSV292_R_RS__02232	TSV292_R_RS__02232
TSV292_R_RS__02235	TSV292_R_RS__02235	NA	NA	NA	535.407	NA	NA	NA	NA	NA	NA	NA	NA	NA	NA	BPSS1157	TSV292_R_RS__02235	TSV292_R_RS__02235
TSV292_R_RS__02240	TSV292_R_RS__02240	NA	NA	NA	1678.04	1908.58	2084.29	TSV292_RS__00285	TSV292_RS__00285	NA	NA	NA	5445.2	5600.85	4723.87	BPSS1152	TSV292_R_RS__02240	TSV292_R_RS__02240
TSV292_R_RS__02242	TSV292_R_RS__02242	NA	NA	NA	719.401	836.191	630.245	TSV292_RS__00275	TSV292_RS__00275	NA	NA	NA	3505.77	NA	2598.34	BPSS1150	TSV292_R_RS__02242	TSV292_R_RS__02242
TSV292_R_RS__02245	NA	NA	NA	NA	NA	NA	NA	TSV292_RS__00260	TSV292_RS__00260	NA	NA	NA	NA	52.0191	431.357	BPSS1147	TSV292_R_RS__02245	TSV292_R_RS__02245
TSV292_R_RS__02249	TSV292_R_RS__02249	NA	NA	NA	987.781	697.586	951.751	NA	NA	NA	NA	NA	NA	NA	NA	BPSS1143	TSV292_R_RS__02249	TSV292_R_RS__02249
TSV292_R_RS__02250	TSV292_R_RS__02250	NA	NA	NA	806.413	523.655	440.522	NA	NA	NA	NA	NA	NA	NA	NA	BPSS1142	TSV292_R_RS__02250	TSV292_R_RS__02250
TSV292_R_RS__02252	TSV292_R_RS__02252	NA	NA	NA	72380.4	65490.3	66577.7	TSV292_RS__00225	TSV292_RS__00225	NA	NA	NA	62638.5	76183.3	78811.1	BPSS1140	TSV292_R_RS__02252	TSV292_R_RS__02252
TSV292_R_RS__02257	NA	NA	NA	NA	NA	NA	NA	TSV292_RS__00200	TSV292_RS__00200	NA	NA	NA	1926.43	1361.06	1659.73	BPSS1135	TSV292_R_RS__02257	TSV292_R_RS__02257
TSV292_R_RS__02258	NA	NA	NA	NA	NA	NA	NA	TSV292_RS__00195	TSV292_RS__00195	NA	NA	NA	1117.19	1063.1	763.808	BPSS1134	TSV292_R_RS__02258	TSV292_R_RS__02258
TSV292_R_RS__02262	TSV292_R_RS__02262	NA	NA	NA	3491.81	4157.07	3513.17	NA	NA	NA	NA	NA	NA	NA	NA	BPSS1130	TSV292_R_RS__02262	TSV292_R_RS__02262
TSV292_R_RS__02264	TSV292_R_RS__02264	NA	NA	NA	2321.03	2298.35	2602.69	NA	NA	NA	NA	NA	NA	NA	NA	BPSS1128	TSV292_R_RS__02264	TSV292_R_RS__02264
TSV292_R_RS__02266	TSV292_R_RS__02266	NA	NA	NA	732.027	1034.15	883.461	TSV292_RS__00155	TSV292_RS__00155	NA	NA	NA	2401.38	2979.98	3717.51	BPSS1126	TSV292_R_RS__02266	TSV292_R_RS__02266
TSV292_R_RS__02272	NA	NA	NA	NA	NA	NA	NA	TSV292_RS__00125	TSV292_RS__00125	NA	NA	NA	34733.1	36976.6	39418.2	BPSS1120	TSV292_R_RS__02272	TSV292_R_RS__02272
TSV292_R_RS__02275	TSV292_R_RS__02275	NA	NA	NA	NA	1195.7	365.6	TSV292_RS__00110	TSV292_RS__00110	NA	NA	NA	3174.3	2969.39	2913.72	BPSS1117	TSV292_R_RS__02275	TSV292_R_RS__02275
TSV292_R_RS__02277	TSV292_R_RS__02277	NA	NA	NA	2358.97	2963.63	2779.45	TSV292_RS__00100	TSV292_RS__00100	NA	NA	NA	7858.46	7303.64	8031.2	BPSS1115	TSV292_R_RS__02277	TSV292_R_RS__02277
TSV292_R_RS__02278	TSV292_R_RS__02278	NA	NA	NA	13202.7	12065	11805.2	TSV292_RS__00095	TSV292_RS__00095	NA	NA	NA	2829.69	2708.65	3306.78	BPSS1114	TSV292_R_RS__02278	TSV292_R_RS__02278
TSV292_R_RS__02280	NA	NA	NA	NA	NA	NA	NA	TSV292_RS__00085	TSV292_RS__00085	NA	NA	NA	2601.13	2346.13	3549.45	BPSS1112	TSV292_R_RS__02280	TSV292_R_RS__02280
TSV292_R_RS__02283	TSV292_R_RS__02283	NA	NA	NA	3809.29	3472.81	3012.95	NA	NA	NA	NA	NA	NA	NA	NA	BPSS1109	TSV292_R_RS__02283	TSV292_R_RS__02283
TSV292_R_RS__02284	NA	NA	NA	NA	NA	NA	NA	TSV292_RS__00065	TSV292_RS__00065	NA	NA	NA	635	1504	801.654	BPSS1108	TSV292_R_RS__02284	TSV292_R_RS__02284
TSV292_R_RS__02285	TSV292_R_RS__02285	NA	NA	NA	7972.29	7892.66	6210.19	TSV292_RS__00060	TSV292_RS__00060	NA	NA	NA	8146.16	10972.8	11076.8	BPSS1107	TSV292_R_RS__02285	TSV292_R_RS__02285
TSV292_R_RS__02286	TSV292_R_RS__02286	NA	NA	NA	767.142	735.271	620.768	TSV292_RS__00055	TSV292_RS__00055	NA	NA	NA	907.206	1057.89	1507.17	BPSS1106	TSV292_R_RS__02286	TSV292_R_RS__02286
TSV292_R_RS__02287	TSV292_R_RS__02287	NA	NA	NA	5859.5	4950.61	4406.44	TSV292_RS__00050	TSV292_RS__00050	NA	NA	NA	5164.09	4761.36	6157.58	BPSS1105	TSV292_R_RS__02287	TSV292_R_RS__02287
TSV292_R_RS__02288	TSV292_R_RS__02288	NA	NA	NA	4513.5	4588.77	3279.78	TSV292_RS__00045	TSV292_RS__00045	NA	NA	NA	8889.45	9767.12	9987.12	BPSS1104	TSV292_R_RS__02288	TSV292_R_RS__02288
TSV292_R_RS__02290	TSV292_R_RS__02290	NA	NA	NA	57768.7	52011.8	60375.6	TSV292_RS__00035	TSV292_RS__00035	NA	NA	NA	3197.85	3885.67	5199.05	BPSS1102	TSV292_R_RS__02290	TSV292_R_RS__02290
TSV292_R_RS__02291	TSV292_R_RS__02291	NA	NA	NA	77387.8	78484.2	77409.3	TSV292_RS__00030	TSV292_RS__00030	NA	NA	NA	12991.8	16177.9	16725.3	BPSS1101	TSV292_R_RS__02291	TSV292_R_RS__02291
TSV292_R_RS__02295	TSV292_R_RS__02295	NA	NA	NA	54146.8	56174.4	59652.4	TSV292_RS__00010	TSV292_RS__00010	NA	NA	NA	8676.83	10481.7	13784.4	BPSS1098	TSV292_R_RS__02295	TSV292_R_RS__02295
TSV292_R_RS__02296	TSV292_R_RS__02296	NA	NA	NA	792.863	612.662	655.111	NA	NA	NA	NA	NA	NA	NA	NA	BPSS1097	TSV292_R_RS__02296	TSV292_R_RS__02296
TSV292_R_RS__02297	NA	NA	NA	NA	NA	NA	NA	TSV292_RS__13020	TSV292_RS__13020	NA	NA	NA	34798.7	36100.1	35348.1	BPSS1096	TSV292_R_RS__02297	TSV292_R_RS__02297
TSV292_R_RS__02298	NA	NA	NA	NA	NA	NA	NA	TSV292_RS__13015	TSV292_RS__13015	NA	NA	NA	13218	11220.7	13768.7	BPSS1095	TSV292_R_RS__02298	TSV292_R_RS__02298
TSV292_R_RS__02299	NA	NA	NA	NA	NA	NA	NA	TSV292_RS__13010	TSV292_RS__13010	NA	NA	NA	46687.3	34647.2	31660.5	BPSS1094	TSV292_R_RS__02299	TSV292_R_RS__02299
TSV292_R_RS__02302	TSV292_R_RS__02302	NA	NA	NA	816.15	887.255	NA	TSV292_RS__13005	TSV292_RS__13005	NA	NA	NA	3977.61	3386.91	4336.56	BPSS1093	TSV292_R_RS__02302	TSV292_R_RS__02302
TSV292_R_RS__02303	TSV292_R_RS__02303	NA	NA	NA	3846.52	3025.57	4281.66	TSV292_RS__13000	TSV292_RS__13000	NA	NA	NA	12989.5	13609.4	11130.4	BPSS1092	TSV292_R_RS__02303	TSV292_R_RS__02303
TSV292_R_RS__02304	NA	NA	NA	NA	NA	NA	NA	TSV292_RS__12995	TSV292_RS__12995	NA	NA	NA	8825.38	12996.5	8118.72	BPSS1091	TSV292_R_RS__02304	TSV292_R_RS__02304
TSV292_R_RS__02305	TSV292_R_RS__02305	NA	NA	NA	2070.16	2215.32	2348.22	TSV292_RS__12990	TSV292_RS__12990	NA	NA	NA	3733.56	4037.22	5501.23	BPSS1090	TSV292_R_RS__02305	TSV292_R_RS__02305
TSV292_R_RS__02334	TSV292_R_RS__02334	NA	NA	NA	3681.54	3300.57	3155.23	NA	NA	NA	NA	NA	NA	NA	NA	BPSL0174	TSV292_R_RS__02334	TSV292_R_RS__02334
TSV292_R_RS__02349	TSV292_R_RS__02349	NA	NA	NA	22439.3	15002.9	15408.7	NA	NA	NA	NA	NA	NA	NA	NA	BPSS1046	TSV292_R_RS__02349	TSV292_R_RS__02349
TSV292_R_RS__02350	TSV292_R_RS__02350	NA	NA	NA	1167.66	947.787	1240.26	NA	NA	NA	NA	NA	NA	NA	NA	BPSS1045	TSV292_R_RS__02350	TSV292_R_RS__02350
TSV292_R_RS__02356	NA	NA	NA	NA	NA	NA	NA	TSV292_RS__12945	TSV292_RS__12945	NA	NA	NA	1810.71	1029.96	1932.05	BPSS1040	TSV292_R_RS__02356	TSV292_R_RS__02356
TSV292_R_RS__02378	TSV292_R_RS__02378	NA	NA	NA	761.047	947.025	579.851	TSV292_RS__12840	TSV292_RS__12840	NA	NA	NA	2545.54	2491.32	2302.29	BPSS1019	TSV292_R_RS__02378	TSV292_R_RS__02378
TSV292_R_RS__02389	TSV292_R_RS__02389	NA	NA	NA	912.934	688.817	697.87	TSV292_RS__12785	TSV292_RS__12785	NA	NA	NA	356.545	187.574	416.506	BPSS1010	TSV292_R_RS__02389	TSV292_R_RS__02389
TSV292_R_RS__02390	NA	NA	NA	NA	NA	NA	NA	TSV292_RS__15545	TSV292_RS__15545	NA	NA	NA	2237.6	2211.1	1107.85	BPSS1009	TSV292_R_RS__02390	TSV292_R_RS__02390
TSV292_R_RS__02391	NA	NA	NA	NA	NA	NA	NA	TSV292_RS__12775	TSV292_RS__12775	NA	NA	NA	NA	5435.83	NA	BPSS1008	TSV292_R_RS__02391	TSV292_R_RS__02391
TSV292_R_RS__02405	NA	NA	NA	NA	NA	NA	NA	TSV292_RS__12705	TSV292_RS__12705	NA	NA	NA	1474.45	2069.36	1653.25	BPSS0994	TSV292_R_RS__02405	TSV292_R_RS__02405
TSV292_R_RS__02411	TSV292_R_RS__02411	NA	NA	NA	5045.27	6234.52	7901.61	TSV292_RS__12675	TSV292_RS__12675	NA	NA	NA	537.082	NA	656.378	BPSS0987	TSV292_R_RS__02411	TSV292_R_RS__02411
TSV292_R_RS__02413	TSV292_R_RS__02413	NA	NA	NA	223.136	129.561	632.385	NA	NA	NA	NA	NA	NA	NA	NA	BPSS0985	TSV292_R_RS__02413	TSV292_R_RS__02413
TSV292_R_RS__02414	TSV292_R_RS__02414	NA	NA	NA	2839.88	3006.65	2720.26	TSV292_RS__12660	TSV292_RS__12660	NA	NA	NA	5150.51	4501.38	4856.53	BPSS0984	TSV292_R_RS__02414	TSV292_R_RS__02414
TSV292_R_RS__02419	TSV292_R_RS__02419	NA	NA	NA	1058.7	1354.66	NA	TSV292_RS__12635	TSV292_RS__12635	NA	NA	NA	560.389	298.605	801.296	BPSS0979	TSV292_R_RS__02419	TSV292_R_RS__02419
TSV292_R_RS__02422	NA	NA	NA	NA	NA	NA	NA	TSV292_RS__12620	TSV292_RS__12620	NA	NA	NA	745.947	1091.46	1636.44	BPSS0976	TSV292_R_RS__02422	TSV292_R_RS__02422
TSV292_R_RS__02427	NA	NA	NA	NA	NA	NA	NA	TSV292_RS__12595	TSV292_RS__12595	NA	NA	NA	2629.63	2996.05	2267.65	BPSS0973	TSV292_R_RS__02427	TSV292_R_RS__02427
TSV292_R_RS__02435	TSV292_R_RS__02435	NA	NA	NA	5270.34	5002.25	6557.69	NA	NA	NA	NA	NA	NA	NA	NA	BPSS0965	TSV292_R_RS__02435	TSV292_R_RS__02435
TSV292_R_RS__02436	TSV292_R_RS__02436	NA	NA	NA	1709.14	1285.81	1374.48	NA	NA	NA	NA	NA	NA	NA	NA	BPSS0964	TSV292_R_RS__02436	TSV292_R_RS__02436
TSV292_R_RS__02438	TSV292_R_RS__02438	NA	NA	NA	409.471	472.13	470.029	TSV292_RS__12540	TSV292_RS__12540	NA	NA	NA	1749.89	2279.86	1485.31	BPSS0962	TSV292_R_RS__02438	TSV292_R_RS__02438
TSV292_R_RS__02439	TSV292_R_RS__02439	NA	NA	NA	986.48	1313.37	1691.66	TSV292_RS__12535	TSV292_RS__12535	NA	NA	NA	2022.4	1825.45	3348.86	BPSS0961	TSV292_R_RS__02439	TSV292_R_RS__02439
TSV292_R_RS__02451	NA	NA	NA	NA	NA	NA	NA	TSV292_RS__12475	TSV292_RS__12475	NA	NA	NA	1812.28	2154.95	2590.1	BPSS0950	TSV292_R_RS__02451	TSV292_R_RS__02451
TSV292_R_RS__02455	TSV292_R_RS__02455	NA	NA	NA	4244.5	3804.92	3539.1	TSV292_RS__12455	TSV292_RS__12455	NA	NA	NA	32612.9	32884.1	32919.7	BPSS0946	TSV292_R_RS__02455	TSV292_R_RS__02455
TSV292_R_RS__02458	TSV292_R_RS__02458	NA	NA	NA	1895.01	2552.19	2539.93	TSV292_RS__12440	TSV292_RS__12440	NA	NA	NA	2474.1	1458.52	1667.42	BPSS0944	TSV292_R_RS__02458	TSV292_R_RS__02458
TSV292_R_RS__02459	TSV292_R_RS__02459	NA	NA	NA	19225.1	18018.7	19722.5	TSV292_RS__12435	TSV292_RS__12435	NA	NA	NA	76061.1	55596.7	51117.5	BPSS0943	TSV292_R_RS__02459	TSV292_R_RS__02459
TSV292_R_RS__02462	TSV292_R_RS__02462	NA	NA	NA	1869.47	1608.73	1363.51	NA	NA	NA	NA	NA	NA	NA	NA	BPSS0940	TSV292_R_RS__02462	TSV292_R_RS__02462
TSV292_R_RS__02463	NA	NA	NA	NA	NA	NA	NA	TSV292_RS__12410	TSV292_RS__12410	NA	NA	NA	1331.76	1337.61	1341.97	BPSS0939	TSV292_R_RS__02463	TSV292_R_RS__02463
TSV292_R_RS__02465	NA	NA	NA	NA	NA	NA	NA	TSV292_RS__12400	TSV292_RS__12400	NA	NA	NA	858.014	1472.73	1420.21	BPSS0937	TSV292_R_RS__02465	TSV292_R_RS__02465
TSV292_R_RS__02467	TSV292_R_RS__02467	NA	NA	NA	882.901	1122.86	1546.17	TSV292_RS__12390	TSV292_RS__12390	NA	NA	NA	11976.3	11908.6	11289	BPSS0935	TSV292_R_RS__02467	TSV292_R_RS__02467
TSV292_R_RS__02469	TSV292_R_RS__02469	NA	NA	NA	2958.04	2612.65	2531.17	TSV292_RS__12385	TSV292_RS__12385	NA	NA	NA	1609.26	2112.09	2041.44	BPSS0934	TSV292_R_RS__02469	TSV292_R_RS__02469
TSV292_R_RS__02470	TSV292_R_RS__02470	NA	NA	NA	10409.7	10729.5	8705.2	TSV292_RS__12380	TSV292_RS__12380	NA	NA	NA	11097.8	10392.5	8829.68	BPSS0933	TSV292_R_RS__02470	TSV292_R_RS__02470
TSV292_R_RS__02473	TSV292_R_RS__02473	NA	NA	NA	1607.55	1120.32	1301.07	TSV292_RS__12365	TSV292_RS__12365	NA	NA	NA	1200.18	2769.14	538.904	BPSS0930	TSV292_R_RS__02473	TSV292_R_RS__02473
TSV292_R_RS__02474	TSV292_R_RS__02474	NA	NA	NA	10123.9	9358.62	10728.8	TSV292_RS__12360	TSV292_RS__12360	NA	NA	NA	10083.4	9737.86	12693.3	BPSS0929	TSV292_R_RS__02474	TSV292_R_RS__02474
TSV292_R_RS__02487	TSV292_R_RS__02487	NA	NA	NA	2253.88	2297.43	2532.92	TSV292_RS__12295	TSV292_RS__12295	NA	NA	NA	6706.1	5933.95	7305.55	BPSS0916	TSV292_R_RS__02487	TSV292_R_RS__02487
TSV292_R_RS__02489	TSV292_R_RS__02489	NA	NA	NA	3588.74	3489.81	4366.83	TSV292_RS__12285	TSV292_RS__12285	NA	NA	NA	1228.72	1306.14	1668.04	BPSS0914	TSV292_R_RS__02489	TSV292_R_RS__02489
TSV292_R_RS__02490	TSV292_R_RS__02490	NA	NA	NA	105943	98083.2	99772.3	TSV292_RS__12280	TSV292_RS__12280	NA	NA	NA	6282.07	6395.66	10569.2	BPSS0913	TSV292_R_RS__02490	TSV292_R_RS__02490
TSV292_R_RS__02491	TSV292_R_RS__02491	NA	NA	NA	NA	NA	637.35	NA	NA	NA	NA	NA	NA	NA	NA	BPSS0912	TSV292_R_RS__02491	TSV292_R_RS__02491
TSV292_R_RS__02492	TSV292_R_RS__02492	NA	NA	NA	2741.98	2243.91	2707.54	TSV292_RS__12270	TSV292_RS__12270	NA	NA	NA	4117.88	4662.89	4538.18	BPSS0911	TSV292_R_RS__02492	TSV292_R_RS__02492
TSV292_R_RS__02511	TSV292_R_RS__02511	NA	NA	NA	1782.67	1703.21	2224.27	TSV292_RS__12175	TSV292_RS__12175	NA	NA	NA	35298.6	26502.9	27374.6	BPSS0892	TSV292_R_RS__02511	TSV292_R_RS__02511
TSV292_R_RS__02512	NA	NA	NA	NA	NA	NA	NA	TSV292_RS__12170	TSV292_RS__12170	NA	NA	NA	3022.25	3356.84	3329.71	BPSS0891	TSV292_R_RS__02512	TSV292_R_RS__02512
TSV292_R_RS__02513	TSV292_R_RS__02513	NA	NA	NA	15201.8	15697.9	16385.9	TSV292_RS__12165	TSV292_RS__12165	NA	NA	NA	27385.8	31066.8	31293.3	BPSS0890	TSV292_R_RS__02513	TSV292_R_RS__02513
TSV292_R_RS__02514	NA	NA	NA	NA	NA	NA	NA	TSV292_RS__12160	TSV292_RS__12160	NA	NA	NA	748.061	514.691	548.694	BPSS0889	TSV292_R_RS__02514	TSV292_R_RS__02514
TSV292_R_RS__02517	NA	NA	NA	NA	NA	NA	NA	TSV292_RS__12145	TSV292_RS__12145	NA	NA	NA	880.755	495.882	955.226	BPSS0886	TSV292_R_RS__02517	TSV292_R_RS__02517
TSV292_R_RS__02519	NA	NA	NA	NA	NA	NA	NA	TSV292_RS__12135	TSV292_RS__12135	NA	NA	NA	1756.15	1857.88	809.597	BPSS0884	TSV292_R_RS__02519	TSV292_R_RS__02519
TSV292_R_RS__02520	NA	NA	NA	NA	NA	NA	NA	TSV292_RS__12130	TSV292_RS__12130	NA	NA	NA	2989.8	2920.51	2849.28	BPSS0883	TSV292_R_RS__02520	TSV292_R_RS__02520
TSV292_R_RS__02521	TSV292_R_RS__02521	NA	NA	NA	12404.8	11133.6	12553.9	TSV292_RS__12125	TSV292_RS__12125	NA	NA	NA	21797.3	21434.7	21240.5	BPSS0882	TSV292_R_RS__02521	TSV292_R_RS__02521
TSV292_R_RS__02522	TSV292_R_RS__02522	NA	NA	NA	7061.53	6909.51	6696.93	NA	NA	NA	NA	NA	NA	NA	NA	BPSS0881	TSV292_R_RS__02522	TSV292_R_RS__02522
TSV292_R_RS__02523	TSV292_R_RS__02523	NA	NA	NA	15343.2	15955.7	16124.9	TSV292_RS__12115	TSV292_RS__12115	NA	NA	NA	14128.8	14334.2	15473.9	BPSS0880	TSV292_R_RS__02523	TSV292_R_RS__02523
TSV292_R_RS__02524	TSV292_R_RS__02524	NA	NA	NA	470524	458883	436617	TSV292_RS__12110	TSV292_RS__12110	NA	NA	NA	515913	410761	435427	BPSS0879	TSV292_R_RS__02524	TSV292_R_RS__02524
TSV292_R_RS__02526	NA	NA	NA	NA	NA	NA	NA	TSV292_RS__12095	TSV292_RS__12095	NA	NA	NA	5797.01	8570.86	3348.82	BPSS0877	TSV292_R_RS__02526	TSV292_R_RS__02526
TSV292_R_RS__02533	TSV292_R_RS__02533	NA	NA	NA	26751.2	27442.7	25031.3	TSV292_RS__12060	TSV292_RS__12060	NA	NA	NA	108132	96826.4	107297	BPSS0869	TSV292_R_RS__02533	TSV292_R_RS__02533
TSV292_R_RS__02534	TSV292_R_RS__02534	NA	NA	NA	6179.2	5392.33	5490.34	TSV292_RS__12055	TSV292_RS__12055	NA	NA	NA	14639.1	14834	16873.4	BPSS0868	TSV292_R_RS__02534	TSV292_R_RS__02534
TSV292_R_RS__02536	TSV292_R_RS__02536	NA	NA	NA	1683.81	1413.15	1336.63	TSV292_RS__12045	TSV292_RS__12045	NA	NA	NA	517.13	NA	NA	BPSS0866	TSV292_R_RS__02536	TSV292_R_RS__02536
TSV292_R_RS__02537	TSV292_R_RS__02537	NA	NA	NA	5996.74	6310.81	6229.82	NA	NA	NA	NA	NA	NA	NA	NA	BPSS0865	TSV292_R_RS__02537	TSV292_R_RS__02537
TSV292_R_RS__02538	TSV292_R_RS__02538	NA	NA	NA	29790.3	29114.2	32159.8	TSV292_RS__12035	TSV292_RS__12035	NA	NA	NA	36383.9	35957.7	54645.5	BPSS0864	TSV292_R_RS__02538	TSV292_R_RS__02538
TSV292_R_RS__02542	NA	NA	NA	NA	NA	NA	NA	TSV292_RS__27385	TSV292_RS__27385	NA	NA	NA	2732.76	2684.42	2926.03	BPSL2425	TSV292_R_RS__02542	TSV292_R_RS__02542
TSV292_R_RS__02543	TSV292_R_RS__02543	NA	NA	NA	5086.05	5790.83	5502.34	TSV292_RS__27390	TSV292_RS__27390	NA	NA	NA	40038.1	33581.4	35193.6	BPSL2426	TSV292_R_RS__02543	TSV292_R_RS__02543
TSV292_R_RS__02545	TSV292_R_RS__02545	NA	NA	NA	2185.68	2698.88	2120.68	TSV292_RS__27400	TSV292_RS__27400	NA	NA	NA	10800.4	10873.6	10883.7	BPSL2428	TSV292_R_RS__02545	TSV292_R_RS__02545
TSV292_R_RS__02546	TSV292_R_RS__02546	NA	NA	NA	2158.84	2375.4	1956.03	TSV292_RS__27405	TSV292_RS__27405	NA	NA	NA	4401.17	5159.94	4572.88	BPSL2429	TSV292_R_RS__02546	TSV292_R_RS__02546
TSV292_R_RS__02547	TSV292_R_RS__02547	NA	NA	NA	7812.36	8058.09	8367.95	TSV292_RS__27410	TSV292_RS__27410	NA	NA	NA	18627.8	16889.9	14684.4	BPSL2430	TSV292_R_RS__02547	TSV292_R_RS__02547
TSV292_R_RS__02548	TSV292_R_RS__02548	NA	NA	NA	1401.83	1498.6	1751.84	TSV292_RS__27415	TSV292_RS__27415	NA	NA	NA	4546.79	7238.99	8975.91	BPSL2431	TSV292_R_RS__02548	TSV292_R_RS__02548
TSV292_R_RS__02549	NA	NA	NA	NA	NA	NA	NA	TSV292_RS__27420	TSV292_RS__27420	NA	NA	NA	2635.07	1512.91	2685.21	BPSL2432	TSV292_R_RS__02549	TSV292_R_RS__02549
TSV292_R_RS__02550	TSV292_R_RS__02550	NA	NA	NA	28929.8	29709.7	29464.8	TSV292_RS__27425	TSV292_RS__27425	NA	NA	NA	79166.2	72526.5	73435	BPSL2433	TSV292_R_RS__02550	TSV292_R_RS__02550
TSV292_R_RS__02551	TSV292_R_RS__02551	NA	NA	NA	2761.39	2470.08	2757.52	TSV292_RS__27430	TSV292_RS__27430	NA	NA	NA	6228.4	6111.78	6877.71	BPSL2434	TSV292_R_RS__02551	TSV292_R_RS__02551
TSV292_R_RS__02552	TSV292_R_RS__02552	NA	NA	NA	782.841	855.203	301.214	TSV292_RS__27435	TSV292_RS__27435	NA	NA	NA	2668.81	2189.66	1876.98	BPSL2435	TSV292_R_RS__02552	TSV292_R_RS__02552
TSV292_R_RS__02553	TSV292_R_RS__02553	NA	NA	NA	1513.13	986.045	2008.49	TSV292_RS__27440	TSV292_RS__27440	NA	NA	NA	6535.92	6663.55	5086.86	BPSL2436	TSV292_R_RS__02553	TSV292_R_RS__02553
TSV292_R_RS__02555	TSV292_R_RS__02555	NA	NA	NA	11933.4	11867.3	12994.4	TSV292_RS__27450	TSV292_RS__27450	NA	NA	NA	24450.4	23736.8	24289.5	BPSL2438	TSV292_R_RS__02555	TSV292_R_RS__02555
TSV292_R_RS__02556	TSV292_R_RS__02556	NA	NA	NA	70650.9	70094.5	67323.8	TSV292_RS__27455	TSV292_RS__27455	NA	NA	NA	143468	149661	323927	BPSL2439	TSV292_R_RS__02556	TSV292_R_RS__02556
TSV292_R_RS__02557	TSV292_R_RS__02557	NA	NA	NA	34125.5	36105.3	32264.9	TSV292_RS__27460	TSV292_RS__27460	NA	NA	NA	153676	161134	143148	BPSL2440	TSV292_R_RS__02557	TSV292_R_RS__02557
TSV292_R_RS__02558	TSV292_R_RS__02558	NA	NA	NA	6636.6	6948.68	6868.63	TSV292_RS__27465	TSV292_RS__27465	NA	NA	NA	12354.4	12133.2	13229.3	BPSL2441	TSV292_R_RS__02558	TSV292_R_RS__02558
TSV292_R_RS__02559	TSV292_R_RS__02559	NA	NA	NA	6416.12	6747.41	6357.37	TSV292_RS__27470	TSV292_RS__27470	NA	NA	NA	13245	14418	15843.2	BPSL2442	TSV292_R_RS__02559	TSV292_R_RS__02559
TSV292_R_RS__02560	NA	NA	NA	NA	NA	NA	NA	TSV292_RS__27475	TSV292_RS__27475	NA	NA	NA	3658.64	2193.08	3000.88	BPSL2443	TSV292_R_RS__02560	TSV292_R_RS__02560
TSV292_R_RS__02561	NA	NA	NA	NA	NA	NA	NA	TSV292_RS__27480	TSV292_RS__27480	NA	NA	NA	50163.6	37235.4	36418.2	BPSL2444	TSV292_R_RS__02561	TSV292_R_RS__02561
TSV292_R_RS__02562	TSV292_R_RS__02562	NA	NA	NA	4767.87	5740.46	6089.61	TSV292_RS__27485	TSV292_RS__27485	NA	NA	NA	8078.58	6385.63	7041.15	BPSL2445	TSV292_R_RS__02562	TSV292_R_RS__02562
TSV292_R_RS__02563	TSV292_R_RS__02563	NA	NA	NA	1491.01	1648.71	843.02	TSV292_RS__27490	TSV292_RS__27490	NA	NA	NA	3060.72	2593.49	3699.98	BPSL2446	TSV292_R_RS__02563	TSV292_R_RS__02563
TSV292_R_RS__02564	TSV292_R_RS__02564	NA	NA	NA	721.592	1008.56	508.384	TSV292_RS__27495	TSV292_RS__27495	NA	NA	NA	4388.64	4692.87	3779.02	BPSL2447	TSV292_R_RS__02564	TSV292_R_RS__02564
TSV292_R_RS__02565	TSV292_R_RS__02565	NA	NA	NA	1665.78	1192.05	1165.12	TSV292_RS__27500	TSV292_RS__27500	NA	NA	NA	5865.13	5642.24	5896.61	BPSL2448	TSV292_R_RS__02565	TSV292_R_RS__02565
TSV292_R_RS__02566	TSV292_R_RS__02566	NA	NA	NA	463.907	NA	NA	NA	NA	NA	NA	NA	NA	NA	NA	BPSL2449	TSV292_R_RS__02566	TSV292_R_RS__02566
TSV292_R_RS__02567	TSV292_R_RS__02567	NA	NA	NA	4569.28	3563.72	3182.85	TSV292_RS__27510	TSV292_RS__27510	NA	NA	NA	13087.1	17182.1	15926.8	BPSL2450	TSV292_R_RS__02567	TSV292_R_RS__02567
TSV292_R_RS__02568	TSV292_R_RS__02568	NA	NA	NA	2625.81	2176.99	2434.44	TSV292_RS__27515	TSV292_RS__27515	NA	NA	NA	3962.05	4516.89	4547.8	BPSL2451	TSV292_R_RS__02568	TSV292_R_RS__02568
TSV292_R_RS__02569	TSV292_R_RS__02569	NA	NA	NA	11383.2	10065.2	9144.56	TSV292_RS__27520	TSV292_RS__27520	NA	NA	NA	44037.7	42189.1	38540.6	BPSL2452	TSV292_R_RS__02569	TSV292_R_RS__02569
TSV292_R_RS__02570	NA	NA	NA	NA	NA	NA	NA	TSV292_RS__27525	TSV292_RS__27525	NA	NA	NA	1791.15	2389.92	2179.54	BPSL2453	TSV292_R_RS__02570	TSV292_R_RS__02570
TSV292_R_RS__02571	NA	NA	NA	NA	NA	NA	NA	TSV292_RS__27530	TSV292_RS__27530	NA	NA	NA	885.958	960.773	970.032	BPSL2454	TSV292_R_RS__02571	TSV292_R_RS__02571
TSV292_R_RS__02572	TSV292_R_RS__02572	NA	NA	NA	5125.75	4474.72	3858.94	TSV292_RS__27535	TSV292_RS__27535	NA	NA	NA	6620.34	7549.27	7583.16	BPSL2455	TSV292_R_RS__02572	TSV292_R_RS__02572
TSV292_R_RS__02574	TSV292_R_RS__02574	NA	NA	NA	7434.33	5607.01	7641.45	TSV292_RS__27545	TSV292_RS__27545	NA	NA	NA	3560.63	3974.39	4158.6	BPSL2457	TSV292_R_RS__02574	TSV292_R_RS__02574
TSV292_R_RS__02575	TSV292_R_RS__02575	NA	NA	NA	1377.99	1539.61	985.323	TSV292_RS__27550	TSV292_RS__27550	NA	NA	NA	5382.28	5284.11	4377.72	BPSL2458	TSV292_R_RS__02575	TSV292_R_RS__02575
TSV292_R_RS__02576	TSV292_R_RS__02576	NA	NA	NA	3456.11	3448.45	2799.74	TSV292_RS__27555	TSV292_RS__27555	NA	NA	NA	13675.1	12879	12893.9	BPSL2459	TSV292_R_RS__02576	TSV292_R_RS__02576
TSV292_R_RS__02578	TSV292_R_RS__02578	NA	NA	NA	1045.57	1205.43	1067.94	NA	NA	NA	NA	NA	NA	NA	NA	BPSL2461	TSV292_R_RS__02578	TSV292_R_RS__02578
TSV292_R_RS__02579	NA	NA	NA	NA	NA	NA	NA	TSV292_RS__27570	TSV292_RS__27570	NA	NA	NA	7921.16	7227.83	7899.46	BPSL2462	TSV292_R_RS__02579	TSV292_R_RS__02579
TSV292_R_RS__02580	TSV292_R_RS__02580	NA	NA	NA	14589.4	12936.1	12667.1	TSV292_RS__27575	TSV292_RS__27575	NA	NA	NA	23704.8	23631.4	22946.4	BPSL2463	TSV292_R_RS__02580	TSV292_R_RS__02580
TSV292_R_RS__02583	TSV292_R_RS__02583	NA	NA	NA	1677.58	1868.73	2240.65	TSV292_RS__27590	TSV292_RS__27590	NA	NA	NA	3941.28	5088.17	5274.28	BPSL2464	TSV292_R_RS__02583	TSV292_R_RS__02583
TSV292_R_RS__02584	TSV292_R_RS__02584	NA	NA	NA	725.533	854.539	393.183	TSV292_RS__27595	TSV292_RS__27595	NA	NA	NA	955.048	1174.3	362.872	BPSL2465	TSV292_R_RS__02584	TSV292_R_RS__02584
TSV292_R_RS__02585	NA	NA	NA	NA	NA	NA	NA	TSV292_RS__27600	TSV292_RS__27600	NA	NA	NA	2113.95	1551.92	NA	BPSL2466	TSV292_R_RS__02585	TSV292_R_RS__02585
TSV292_R_RS__02586	TSV292_R_RS__02586	NA	NA	NA	1476.56	1382.47	1271.33	NA	NA	NA	NA	NA	NA	NA	NA	BPSL2467	TSV292_R_RS__02586	TSV292_R_RS__02586
TSV292_R_RS__02588	TSV292_R_RS__02588	NA	NA	NA	13260.5	10661.7	10707.6	TSV292_RS__27615	TSV292_RS__27615	NA	NA	NA	57846.9	43851.8	61211.8	BPSL2469	TSV292_R_RS__02588	TSV292_R_RS__02588
TSV292_R_RS__02589	TSV292_R_RS__02589	NA	NA	NA	637.471	505.94	324.612	NA	NA	NA	NA	NA	NA	NA	NA	BPSL2470	TSV292_R_RS__02589	TSV292_R_RS__02589
TSV292_R_RS__02592	TSV292_R_RS__02592	NA	NA	NA	5601.68	4703.13	5503.41	TSV292_RS__27635	TSV292_RS__27635	NA	NA	NA	20155.8	17549.9	17448.3	BPSL2473	TSV292_R_RS__02592	TSV292_R_RS__02592
TSV292_R_RS__02593	TSV292_R_RS__02593	NA	NA	NA	3636.7	3362.04	3522.72	NA	NA	NA	NA	NA	NA	NA	NA	BPSL2474	TSV292_R_RS__02593	TSV292_R_RS__02593
TSV292_R_RS__02597	TSV292_R_RS__02597	NA	NA	NA	1172.1	1700.13	1855.25	TSV292_RS__27665	TSV292_RS__27665	NA	NA	NA	5840.51	6021.83	4004.52	BPSL2476	TSV292_R_RS__02597	TSV292_R_RS__02597
TSV292_R_RS__02598	TSV292_R_RS__02598	NA	NA	NA	22615.7	21413.7	21474.4	TSV292_RS__27675	TSV292_RS__27675	NA	NA	NA	49668.6	47797	46191.5	BPSL2478	TSV292_R_RS__02598	TSV292_R_RS__02598
TSV292_R_RS__02599	TSV292_R_RS__02599	NA	NA	NA	1560.72	2244.97	2709.13	TSV292_RS__27680	TSV292_RS__27680	NA	NA	NA	4017.23	4624.05	3783.84	BPSL2479	TSV292_R_RS__02599	TSV292_R_RS__02599
TSV292_R_RS__02600	TSV292_R_RS__02600	NA	NA	NA	2560.78	2028.47	2867.47	TSV292_RS__27685	TSV292_RS__27685	NA	NA	NA	8345.46	7196.21	8669.66	BPSL2480	TSV292_R_RS__02600	TSV292_R_RS__02600
TSV292_R_RS__02601	TSV292_R_RS__02601	NA	NA	NA	3512.32	3330.31	3988.51	TSV292_RS__27690	TSV292_RS__27690	NA	NA	NA	8147.58	7074.84	8485.12	BPSL2481	TSV292_R_RS__02601	TSV292_R_RS__02601
TSV292_R_RS__02602	TSV292_R_RS__02602	NA	NA	NA	2979.92	3138.55	2977.7	NA	NA	NA	NA	NA	NA	NA	NA	BPSL2482	TSV292_R_RS__02602	TSV292_R_RS__02602
TSV292_R_RS__02603	TSV292_R_RS__02603	NA	NA	NA	1168.36	1131.31	1102.23	TSV292_RS__27700	TSV292_RS__27700	NA	NA	NA	3225.65	3481.01	3137.52	BPSL2483	TSV292_R_RS__02603	TSV292_R_RS__02603
TSV292_R_RS__02605	TSV292_R_RS__02605	NA	NA	NA	2562.63	3527.8	3027.53	TSV292_RS__27710	TSV292_RS__27710	NA	NA	NA	3700.8	3221.07	3383.48	BPSL2485	TSV292_R_RS__02605	TSV292_R_RS__02605
TSV292_R_RS__02606	TSV292_R_RS__02606	NA	NA	NA	351.64	769.883	562.864	TSV292_RS__27715	TSV292_RS__27715	NA	NA	NA	1988.23	2593.26	2288.91	BPSL2486	TSV292_R_RS__02606	TSV292_R_RS__02606
TSV292_R_RS__02609	TSV292_R_RS__02609	NA	NA	NA	69881.8	63865.9	59294.6	TSV292_RS__27725	TSV292_RS__27725	NA	NA	NA	292282	302596	214524	BPSL2489	TSV292_R_RS__02609	TSV292_R_RS__02609
TSV292_R_RS__02610	TSV292_R_RS__02610	NA	NA	NA	1250.7	923.929	1738.08	TSV292_RS__27730	TSV292_RS__27730	NA	NA	NA	5169.57	5533.75	3594.37	BPSL2490	TSV292_R_RS__02610	TSV292_R_RS__02610
TSV292_R_RS__02611	TSV292_R_RS__02611	NA	NA	NA	628.831	NA	433.197	TSV292_RS__27735	TSV292_RS__27735	NA	NA	NA	6360.69	7190.91	4839.97	BPSL2491	TSV292_R_RS__02611	TSV292_R_RS__02611
TSV292_R_RS__02612	TSV292_R_RS__02612	NA	NA	NA	92503.7	71581.5	76022.3	TSV292_RS__27740	TSV292_RS__27740	NA	NA	NA	173946	131642	129386	BPSL2492	TSV292_R_RS__02612	TSV292_R_RS__02612
TSV292_R_RS__02613	TSV292_R_RS__02613	NA	NA	NA	1463.67	1198.49	1146.29	NA	NA	NA	NA	NA	NA	NA	NA	BPSL2493	TSV292_R_RS__02613	TSV292_R_RS__02613
TSV292_R_RS__02616	TSV292_R_RS__02616	NA	NA	NA	5358.81	5962.96	4781.51	TSV292_RS__27760	TSV292_RS__27760	NA	NA	NA	11110	11081.4	8654.72	BPSL2496	TSV292_R_RS__02616	TSV292_R_RS__02616
TSV292_R_RS__02617	TSV292_R_RS__02617	NA	NA	NA	14427.2	14662.7	14459	TSV292_RS__27765	TSV292_RS__27765	NA	NA	NA	12520.5	14312	12629.1	BPSL2497	TSV292_R_RS__02617	TSV292_R_RS__02617
TSV292_R_RS__02618	TSV292_R_RS__02618	NA	NA	NA	13097.9	13268.5	13841.5	TSV292_RS__27770	TSV292_RS__27770	NA	NA	NA	51651.1	56119.1	58273.9	BPSL2498	TSV292_R_RS__02618	TSV292_R_RS__02618
TSV292_R_RS__02619	TSV292_R_RS__02619	NA	NA	NA	33703	30469.3	29947.1	TSV292_RS__27775	TSV292_RS__27775	NA	NA	NA	103212	89508.4	99764.1	BPSL2499	TSV292_R_RS__02619	TSV292_R_RS__02619
TSV292_R_RS__02620	TSV292_R_RS__02620	NA	NA	NA	44868	44587.9	38539.7	TSV292_RS__27780	TSV292_RS__27780	NA	NA	NA	202395	175587	148786	BPSL2500	TSV292_R_RS__02620	TSV292_R_RS__02620
TSV292_R_RS__02621	TSV292_R_RS__02621	NA	NA	NA	4347.94	3996.79	3613.33	TSV292_RS__27785	TSV292_RS__27785	NA	NA	NA	11858.5	11875.9	10865.5	BPSL2501	TSV292_R_RS__02621	TSV292_R_RS__02621
TSV292_R_RS__02623	NA	NA	NA	NA	NA	NA	NA	TSV292_RS__27795	TSV292_RS__27795	NA	NA	NA	5562.14	5947.51	6986.35	BPSL2503	TSV292_R_RS__02623	TSV292_R_RS__02623
TSV292_R_RS__02624	NA	NA	NA	NA	NA	NA	NA	TSV292_RS__27800	TSV292_RS__27800	NA	NA	NA	NA	957.069	453.293	BPSL2504	TSV292_R_RS__02624	TSV292_R_RS__02624
TSV292_R_RS__02625	TSV292_R_RS__02625	NA	NA	NA	2271.46	2635.88	2598.71	TSV292_RS__27805	TSV292_RS__27805	NA	NA	NA	5366.61	5276.05	5625.31	BPSL2505	TSV292_R_RS__02625	TSV292_R_RS__02625
TSV292_R_RS__02626	TSV292_R_RS__02626	NA	NA	NA	3605.29	3594.86	3087.73	TSV292_RS__27810	TSV292_RS__27810	NA	NA	NA	10470.9	12304.4	13773.8	BPSL2506	TSV292_R_RS__02626	TSV292_R_RS__02626
TSV292_R_RS__02627	TSV292_R_RS__02627	NA	NA	NA	2362.84	2629	2048.4	TSV292_RS__27815	TSV292_RS__27815	NA	NA	NA	11751.8	10676.7	11119.3	BPSL2507	TSV292_R_RS__02627	TSV292_R_RS__02627
TSV292_R_RS__02628	TSV292_R_RS__02628	NA	NA	NA	1709.54	1386.98	1487.83	NA	NA	NA	NA	NA	NA	NA	NA	BPSL2508	TSV292_R_RS__02628	TSV292_R_RS__02628
TSV292_R_RS__02629	TSV292_R_RS__02629	NA	NA	NA	15645.3	14339.4	14307.9	TSV292_RS__27825	TSV292_RS__27825	NA	NA	NA	22935.6	21937.9	23863	BPSL2509	TSV292_R_RS__02629	TSV292_R_RS__02629
TSV292_R_RS__02630	TSV292_R_RS__02630	NA	NA	NA	2072.49	1763.84	2084.35	TSV292_RS__27830	TSV292_RS__27830	NA	NA	NA	5212.97	5921.1	7434.77	BPSL2510	TSV292_R_RS__02630	TSV292_R_RS__02630
TSV292_R_RS__02631	TSV292_R_RS__02631	NA	NA	NA	6524.92	6468.61	6552.83	TSV292_RS__27835	TSV292_RS__27835	NA	NA	NA	17964	20660.4	18618.5	BPSL2511	TSV292_R_RS__02631	TSV292_R_RS__02631
TSV292_R_RS__02632	TSV292_R_RS__02632	NA	NA	NA	2057.32	1920.88	1664.22	TSV292_RS__27840	TSV292_RS__27840	NA	NA	NA	3914.02	4186.96	3170.62	BPSL2512	TSV292_R_RS__02632	TSV292_R_RS__02632
TSV292_R_RS__02633	TSV292_R_RS__02633	NA	NA	NA	3871.57	3129.39	2949.68	TSV292_RS__27845	TSV292_RS__27845	NA	NA	NA	3262.25	3045.14	2238.92	BPSL2513	TSV292_R_RS__02633	TSV292_R_RS__02633
TSV292_R_RS__02634	TSV292_R_RS__02634	NA	NA	NA	1408.67	1211.08	1156.69	TSV292_RS__27850	TSV292_RS__27850	NA	NA	NA	10574.7	10210.6	11724.5	BPSL2514	TSV292_R_RS__02634	TSV292_R_RS__02634
TSV292_R_RS__02635	TSV292_R_RS__02635	NA	NA	NA	75563.4	69093.4	67908.6	TSV292_RS__27855	TSV292_RS__27855	NA	NA	NA	343703	347898	329586	BPSL2515	TSV292_R_RS__02635	TSV292_R_RS__02635
TSV292_R_RS__02636	TSV292_R_RS__02636	NA	NA	NA	2064.95	938.677	1192.09	TSV292_RS__27860	TSV292_RS__27860	NA	NA	NA	1150.66	1490.01	2806.66	BPSL2516	TSV292_R_RS__02636	TSV292_R_RS__02636
TSV292_R_RS__02637	TSV292_R_RS__02637	NA	NA	NA	8837.93	9065.3	10080.3	TSV292_RS__27865	TSV292_RS__27865	NA	NA	NA	16046.7	14383	12618.5	BPSL2517	TSV292_R_RS__02637	TSV292_R_RS__02637
TSV292_R_RS__02638	TSV292_R_RS__02638	NA	NA	NA	6749.02	5827.62	6238.51	TSV292_RS__27870	TSV292_RS__27870	NA	NA	NA	15047.6	13860.2	13479.9	BPSL2518	TSV292_R_RS__02638	TSV292_R_RS__02638
TSV292_R_RS__02639	TSV292_R_RS__02639	NA	NA	NA	4816.15	4734.17	5518.15	TSV292_RS__27875	TSV292_RS__27875	NA	NA	NA	8281.67	9693.71	11944.1	BPSL2519	TSV292_R_RS__02639	TSV292_R_RS__02639
TSV292_R_RS__02640	TSV292_R_RS__02640	NA	NA	NA	87222.5	88064.8	82019.5	TSV292_RS__27880	TSV292_RS__27880	NA	NA	NA	189871	152001	167102	BPSL2520	TSV292_R_RS__02640	TSV292_R_RS__02640
TSV292_R_RS__02641	TSV292_R_RS__02641	NA	NA	NA	8676.48	8304.12	8813.85	TSV292_RS__27885	TSV292_RS__27885	NA	NA	NA	34800.6	34264.1	33944.1	BPSL2521	TSV292_R_RS__02641	TSV292_R_RS__02641
TSV292_R_RS__02642	TSV292_R_RS__02642	NA	NA	NA	530003	469112	461424	TSV292_RS__27890	TSV292_RS__27890	NA	NA	NA	436663	397850	387939	BPSL2522	TSV292_R_RS__02642	TSV292_R_RS__02642
TSV292_R_RS__02643	TSV292_R_RS__02643	NA	NA	NA	2236.93	1952.21	1656.34	TSV292_RS__27895	TSV292_RS__27895	NA	NA	NA	4668.73	5550.96	4488.87	BPSL2523	TSV292_R_RS__02643	TSV292_R_RS__02643
TSV292_R_RS__02644	TSV292_R_RS__02644	NA	NA	NA	1690.46	2146.38	3064.85	TSV292_RS__27900	TSV292_RS__27900	NA	NA	NA	3576.28	3673.14	3566.05	BPSL2524	TSV292_R_RS__02644	TSV292_R_RS__02644
TSV292_R_RS__02653	TSV292_R_RS__02653	NA	NA	NA	4837.85	5301.59	4629.64	TSV292_RS__27945	TSV292_RS__27945	NA	NA	NA	1324.55	1656.61	2274.66	BPSL2532	TSV292_R_RS__02653	TSV292_R_RS__02653
TSV292_R_RS__02656	TSV292_R_RS__02656	NA	NA	NA	4701.74	3141.24	4030.9	TSV292_RS__27960	TSV292_RS__27960	NA	NA	NA	16452	16407.5	19641.1	BPSL2535	TSV292_R_RS__02656	TSV292_R_RS__02656
TSV292_R_RS__02657	TSV292_R_RS__02657	NA	NA	NA	6919.38	6820.01	6667.22	TSV292_RS__27965	TSV292_RS__27965	NA	NA	NA	14430.7	13210.6	14992	BPSL2536	TSV292_R_RS__02657	TSV292_R_RS__02657
TSV292_R_RS__02659	TSV292_R_RS__02659	NA	NA	NA	2031.18	3123.26	2413.11	TSV292_RS__27975	TSV292_RS__27975	NA	NA	NA	3372	3784.21	3490.76	BPSL2538	TSV292_R_RS__02659	TSV292_R_RS__02659
TSV292_R_RS__02660	TSV292_R_RS__02660	NA	NA	NA	4148.16	4200.69	4289.3	TSV292_RS__27980	TSV292_RS__27980	NA	NA	NA	3354.32	3091.88	3823.27	BPSL2539	TSV292_R_RS__02660	TSV292_R_RS__02660
TSV292_R_RS__02664	TSV292_R_RS__02664	NA	NA	NA	2806.54	3401.54	3038.66	TSV292_RS__28000	TSV292_RS__28000	NA	NA	NA	2817.73	2622.18	2584.84	BPSL2543	TSV292_R_RS__02664	TSV292_R_RS__02664
TSV292_R_RS__02665	TSV292_R_RS__02665	NA	NA	NA	19346.7	16534.2	15753.1	TSV292_RS__28005	TSV292_RS__28005	NA	NA	NA	17791.2	20533	24185.2	BPSL2544	TSV292_R_RS__02665	TSV292_R_RS__02665
TSV292_R_RS__02668	TSV292_R_RS__02668	NA	NA	NA	14756.8	14387	14641.7	TSV292_RS__28020	TSV292_RS__28020	NA	NA	NA	42704	35903.5	40180	BPSL2547	TSV292_R_RS__02668	TSV292_R_RS__02668
TSV292_R_RS__02673	TSV292_R_RS__02673	NA	NA	NA	3451.29	3473.3	2925.25	NA	NA	NA	NA	NA	NA	NA	NA	BPSL2552	TSV292_R_RS__02673	TSV292_R_RS__02673
TSV292_R_RS__02674	TSV292_R_RS__02674	NA	NA	NA	1349.9	712.349	1003.74	TSV292_RS__28050	TSV292_RS__28050	NA	NA	NA	15311.7	15975.6	17453.8	BPSL2553	TSV292_R_RS__02674	TSV292_R_RS__02674
TSV292_R_RS__02677	TSV292_R_RS__02677	NA	NA	NA	2876.56	2588.86	2733.86	TSV292_RS__28065	TSV292_RS__28065	NA	NA	NA	4677.94	4588.93	4715.23	BPSL2555	TSV292_R_RS__02677	TSV292_R_RS__02677
TSV292_R_RS__02679	TSV292_R_RS__02679	NA	NA	NA	49670.7	53951.3	54988.3	TSV292_RS__28075	TSV292_RS__28075	NA	NA	NA	11603.1	18440	12088.7	BPSL2557	TSV292_R_RS__02679	TSV292_R_RS__02679
TSV292_R_RS__02683	TSV292_R_RS__02683	NA	NA	NA	234178	212987	256600	TSV292_RS__28095	TSV292_RS__28095	NA	NA	NA	234692	180167	322260	BPSL2559	TSV292_R_RS__02683	TSV292_R_RS__02683
TSV292_R_RS__02684	TSV292_R_RS__02684	NA	NA	NA	2367.67	1886.28	2422.47	TSV292_RS__28105	TSV292_RS__28105	NA	NA	NA	9272.14	8500.16	12269.4	BPSL2560	TSV292_R_RS__02684	TSV292_R_RS__02684
TSV292_R_RS__02687	NA	NA	NA	NA	NA	NA	NA	TSV292_RS__28120	TSV292_RS__28120	NA	NA	NA	3610.7	3634.46	3575.8	BPSL2561	TSV292_R_RS__02687	TSV292_R_RS__02687
TSV292_R_RS__02688	TSV292_R_RS__02688	NA	NA	NA	31741.9	31573.8	29034.5	TSV292_RS__28125	TSV292_RS__28125	NA	NA	NA	49389.6	44179.1	40647.8	BPSL2562	TSV292_R_RS__02688	TSV292_R_RS__02688
TSV292_R_RS__02689	TSV292_R_RS__02689	NA	NA	NA	6610.75	5352.05	5626.24	TSV292_RS__28130	TSV292_RS__28130	NA	NA	NA	30592.2	27409	30114.7	BPSL2563	TSV292_R_RS__02689	TSV292_R_RS__02689
TSV292_R_RS__02690	TSV292_R_RS__02690	NA	NA	NA	17635.3	19011.9	19080.6	TSV292_RS__28135	TSV292_RS__28135	NA	NA	NA	41837.4	44030.1	42446.4	BPSL2564	TSV292_R_RS__02690	TSV292_R_RS__02690
TSV292_R_RS__02691	TSV292_R_RS__02691	NA	NA	NA	6380.58	6008.87	6235.99	TSV292_RS__28140	TSV292_RS__28140	NA	NA	NA	11616.6	10833.8	13379.7	BPSL2565	TSV292_R_RS__02691	TSV292_R_RS__02691
TSV292_R_RS__02692	TSV292_R_RS__02692	NA	NA	NA	3136.04	2942.51	2389.13	TSV292_RS__28145	TSV292_RS__28145	NA	NA	NA	8065.33	8180.4	5876.46	BPSL2566	TSV292_R_RS__02692	TSV292_R_RS__02692
TSV292_R_RS__02693	TSV292_R_RS__02693	NA	NA	NA	4233.39	4327.46	3445.59	TSV292_RS__28150	TSV292_RS__28150	NA	NA	NA	4223.62	4395.59	5088.45	BPSL2567	TSV292_R_RS__02693	TSV292_R_RS__02693
TSV292_R_RS__02704	TSV292_R_RS__02704	NA	NA	NA	8729.58	7461.61	9589.09	TSV292_RS__28205	TSV292_RS__28205	NA	NA	NA	28869.8	33964.4	25197.4	BPSL2595	TSV292_R_RS__02704	TSV292_R_RS__02704
TSV292_R_RS__02705	TSV292_R_RS__02705	NA	NA	NA	26595.4	22196.1	23590.3	TSV292_RS__28210	TSV292_RS__28210	NA	NA	NA	83943.5	82152.5	80055.2	BPSL2596	TSV292_R_RS__02705	TSV292_R_RS__02705
TSV292_R_RS__02706	TSV292_R_RS__02706	NA	NA	NA	3228.97	3260.46	2430.94	TSV292_RS__28215	TSV292_RS__28215	NA	NA	NA	7322.23	8453.7	5037.71	BPSL2597	TSV292_R_RS__02706	TSV292_R_RS__02706
TSV292_R_RS__02707	TSV292_R_RS__02707	NA	NA	NA	1870.51	1774.05	1666.24	TSV292_RS__28220	TSV292_RS__28220	NA	NA	NA	5390.59	5161.51	7767.09	BPSL2598	TSV292_R_RS__02707	TSV292_R_RS__02707
TSV292_R_RS__02709	TSV292_R_RS__02709	NA	NA	NA	10551.2	10524.3	9809.43	TSV292_RS__28230	TSV292_RS__28230	NA	NA	NA	1478.7	1157.58	1627.07	BPSL2599	TSV292_R_RS__02709	TSV292_R_RS__02709
TSV292_R_RS__02711	TSV292_R_RS__02711	NA	NA	NA	7071.9	7740.25	7284.91	TSV292_RS__28240	TSV292_RS__28240	NA	NA	NA	12723.6	13561.3	13888.4	BPSL2600	TSV292_R_RS__02711	TSV292_R_RS__02711
TSV292_R_RS__02713	TSV292_R_RS__02713	NA	NA	NA	1180.85	1543.87	1211.15	TSV292_RS__28250	TSV292_RS__28250	NA	NA	NA	2007.71	1754.83	2808.28	BPSL2602	TSV292_R_RS__02713	TSV292_R_RS__02713
TSV292_R_RS__02714	TSV292_R_RS__02714	NA	NA	NA	4942.14	4872.93	4650.83	TSV292_RS__28255	TSV292_RS__28255	NA	NA	NA	7732.32	6971.29	9537.97	BPSL2603	TSV292_R_RS__02714	TSV292_R_RS__02714
TSV292_R_RS__02715	TSV292_R_RS__02715	NA	NA	NA	1784.11	1549.57	1487.64	TSV292_RS__28260	TSV292_RS__28260	NA	NA	NA	3828.79	3870.98	3514.26	BPSL2604	TSV292_R_RS__02715	TSV292_R_RS__02715
TSV292_R_RS__02716	TSV292_R_RS__02716	NA	NA	NA	13340.6	15564.5	10446.3	TSV292_RS__28265	TSV292_RS__28265	NA	NA	NA	33159.1	26515.8	29406.6	BPSL2605	TSV292_R_RS__02716	TSV292_R_RS__02716
TSV292_R_RS__02717	TSV292_R_RS__02717	NA	NA	NA	925.748	940.659	858.582	TSV292_RS__28270	TSV292_RS__28270	NA	NA	NA	3941.67	5220.96	4354.71	BPSL2606	TSV292_R_RS__02717	TSV292_R_RS__02717
TSV292_R_RS__02719	TSV292_R_RS__02719	NA	NA	NA	19029.8	18755.9	22472.8	TSV292_RS__28280	TSV292_RS__28280	NA	NA	NA	52085.5	57673.4	65725.2	BPSL2608	TSV292_R_RS__02719	TSV292_R_RS__02719
TSV292_R_RS__02720	TSV292_R_RS__02720	NA	NA	NA	3122.8	4139.92	3951.58	TSV292_RS__28285	TSV292_RS__28285	NA	NA	NA	4578.31	4645.82	5760.18	BPSL2609	TSV292_R_RS__02720	TSV292_R_RS__02720
TSV292_R_RS__02721	TSV292_R_RS__02721	NA	NA	NA	2195.68	2002.01	1876.02	TSV292_RS__28290	TSV292_RS__28290	NA	NA	NA	3836.47	4232.58	7613.74	BPSL2610	TSV292_R_RS__02721	TSV292_R_RS__02721
TSV292_R_RS__02722	TSV292_R_RS__02722	NA	NA	NA	58989.1	55166	64575	TSV292_RS__28295	TSV292_RS__28295	NA	NA	NA	70284.1	60462.6	68085.8	BPSL2611	TSV292_R_RS__02722	TSV292_R_RS__02722
TSV292_R_RS__02723	TSV292_R_RS__02723	NA	NA	NA	13489.1	13615.7	12703.2	TSV292_RS__28300	TSV292_RS__28300	NA	NA	NA	29381.8	34788.2	33717.3	BPSL2612	TSV292_R_RS__02723	TSV292_R_RS__02723
TSV292_R_RS__02724	TSV292_R_RS__02724	NA	NA	NA	6780.98	5954.25	6943.15	TSV292_RS__28305	TSV292_RS__28305	NA	NA	NA	26767.5	29302.7	23996.4	BPSL2613	TSV292_R_RS__02724	TSV292_R_RS__02724
TSV292_R_RS__02725	TSV292_R_RS__02725	NA	NA	NA	5273.63	4599.54	6759.17	TSV292_RS__28310	TSV292_RS__28310	NA	NA	NA	16294.8	15364.3	17127.5	BPSL2614	TSV292_R_RS__02725	TSV292_R_RS__02725
TSV292_R_RS__02726	TSV292_R_RS__02726	NA	NA	NA	3041.4	2870.28	2257.47	TSV292_RS__28315	TSV292_RS__28315	NA	NA	NA	2060.87	2091.73	2730.9	BPSL2615	TSV292_R_RS__02726	TSV292_R_RS__02726
TSV292_R_RS__02728	TSV292_R_RS__02728	NA	NA	NA	239.105	334.784	313.214	NA	NA	NA	NA	NA	NA	NA	NA	BPSL2617	TSV292_R_RS__02728	TSV292_R_RS__02728
TSV292_R_RS__02733	NA	NA	NA	NA	NA	NA	NA	TSV292_RS__28350	TSV292_RS__28350	NA	NA	NA	3897.51	4133.91	4915.73	BPSL2622	TSV292_R_RS__02733	TSV292_R_RS__02733
TSV292_R_RS__02734	TSV292_R_RS__02734	NA	NA	NA	25716.6	27139.1	25954.2	TSV292_RS__28355	TSV292_RS__28355	NA	NA	NA	62080.9	63326.7	75681.7	BPSL2623	TSV292_R_RS__02734	TSV292_R_RS__02734
TSV292_R_RS__02735	TSV292_R_RS__02735	NA	NA	NA	11464.4	11737	12354.6	TSV292_RS__28360	TSV292_RS__28360	NA	NA	NA	26829.9	24658.5	24606.1	BPSL2624	TSV292_R_RS__02735	TSV292_R_RS__02735
TSV292_R_RS__02736	TSV292_R_RS__02736	NA	NA	NA	18146	17565.2	15944.6	TSV292_RS__28365	TSV292_RS__28365	NA	NA	NA	32815.8	30532	32750.1	BPSL2625	TSV292_R_RS__02736	TSV292_R_RS__02736
TSV292_R_RS__02737	TSV292_R_RS__02737	NA	NA	NA	14124.1	11497.3	14716.2	TSV292_RS__28370	TSV292_RS__28370	NA	NA	NA	27546.6	27710.2	31644.3	BPSL2626	TSV292_R_RS__02737	TSV292_R_RS__02737
TSV292_R_RS__02738	TSV292_R_RS__02738	NA	NA	NA	33554.2	33648.2	28163.5	TSV292_RS__28375	TSV292_RS__28375	NA	NA	NA	69046	64400.7	58180.5	BPSL2627	TSV292_R_RS__02738	TSV292_R_RS__02738
TSV292_R_RS__02739	NA	NA	NA	NA	NA	NA	NA	TSV292_RS__28380	TSV292_RS__28380	NA	NA	NA	27670.9	24158.6	43398.8	BPSL2628	TSV292_R_RS__02739	TSV292_R_RS__02739
TSV292_R_RS__02740	TSV292_R_RS__02740	NA	NA	NA	890.255	1197.85	745.036	TSV292_RS__28385	TSV292_RS__28385	NA	NA	NA	7387.7	7208.43	6376.83	BPSL2629	TSV292_R_RS__02740	TSV292_R_RS__02740
TSV292_R_RS__02743	TSV292_R_RS__02743	NA	NA	NA	1077.64	679.398	1167.41	TSV292_RS__28400	TSV292_RS__28400	NA	NA	NA	3925.4	4349.08	2666.22	BPSL2631	TSV292_R_RS__02743	TSV292_R_RS__02743
TSV292_R_RS__02745	TSV292_R_RS__02745	NA	NA	NA	6330.02	5324.26	6568.9	TSV292_RS__28410	TSV292_RS__28410	NA	NA	NA	27359.3	26953.1	26946.1	BPSL2633	TSV292_R_RS__02745	TSV292_R_RS__02745
TSV292_R_RS__02747	TSV292_R_RS__02747	NA	NA	NA	NA	1269.62	1925.44	TSV292_RS__28420	TSV292_RS__28420	NA	NA	NA	2346.71	1271.12	1704.97	BPSL2635	TSV292_R_RS__02747	TSV292_R_RS__02747
TSV292_R_RS__02749	TSV292_R_RS__02749	NA	NA	NA	4091.42	4519.83	4220.97	NA	NA	NA	NA	NA	NA	NA	NA	BPSL2637	TSV292_R_RS__02749	TSV292_R_RS__02749
TSV292_R_RS__02753	NA	NA	NA	NA	NA	NA	NA	TSV292_RS__28450	TSV292_RS__28450	NA	NA	NA	1284.08	693.298	566.988	BPSL2641	TSV292_R_RS__02753	TSV292_R_RS__02753
TSV292_R_RS__02755	TSV292_R_RS__02755	NA	NA	NA	NA	4371.53	3626.1	TSV292_RS__28460	TSV292_RS__28460	NA	NA	NA	10390	8371.33	13460.2	BPSL2642	TSV292_R_RS__02755	TSV292_R_RS__02755
TSV292_R_RS__02756	TSV292_R_RS__02756	NA	NA	NA	2758.22	2710.27	2494.1	TSV292_RS__28465	TSV292_RS__28465	NA	NA	NA	5547.98	5504.51	6425.4	BPSL2643	TSV292_R_RS__02756	TSV292_R_RS__02756
TSV292_R_RS__02759	TSV292_R_RS__02759	NA	NA	NA	8575.79	8505.53	8955.97	TSV292_RS__28480	TSV292_RS__28480	NA	NA	NA	18518.5	19689.3	18655.5	BPSL2646	TSV292_R_RS__02759	TSV292_R_RS__02759
TSV292_R_RS__02760	NA	NA	NA	NA	NA	NA	NA	TSV292_RS__28485	TSV292_RS__28485	NA	NA	NA	2554.29	1858.32	3731.07	BPSL2647	TSV292_R_RS__02760	TSV292_R_RS__02760
TSV292_R_RS__02761	TSV292_R_RS__02761	NA	NA	NA	11138.9	11933.8	11218.9	TSV292_RS__28490	TSV292_RS__28490	NA	NA	NA	46299.8	38557.9	48660.3	BPSL2648	TSV292_R_RS__02761	TSV292_R_RS__02761
TSV292_R_RS__02762	TSV292_R_RS__02762	NA	NA	NA	2509.63	2358.25	2701.58	TSV292_RS__28495	TSV292_RS__28495	NA	NA	NA	12108.6	11743.1	10591.9	BPSL2649	TSV292_R_RS__02762	TSV292_R_RS__02762
TSV292_R_RS__02763	TSV292_R_RS__02763	NA	NA	NA	45140.8	38284.7	44464.2	TSV292_RS__28500	TSV292_RS__28500	NA	NA	NA	36622	31413.2	42823.8	BPSL2650	TSV292_R_RS__02763	TSV292_R_RS__02763
TSV292_R_RS__02776	NA	NA	NA	NA	NA	NA	NA	TSV292_RS__28565	TSV292_RS__28565	NA	NA	NA	604.97	NA	1477.05	BPSL2662	TSV292_R_RS__02776	TSV292_R_RS__02776
TSV292_R_RS__02777	TSV292_R_RS__02777	NA	NA	NA	1014.93	1171.7	1323.91	TSV292_RS__28570	TSV292_RS__28570	NA	NA	NA	14971.9	16782.9	19848.7	BPSL2663	TSV292_R_RS__02777	TSV292_R_RS__02777
TSV292_R_RS__02778	TSV292_R_RS__02778	NA	NA	NA	5946.42	6667.42	7356.9	TSV292_RS__28575	TSV292_RS__28575	NA	NA	NA	9030.16	10431.3	10689.9	BPSL2664	TSV292_R_RS__02778	TSV292_R_RS__02778
TSV292_R_RS__02779	TSV292_R_RS__02779	NA	NA	NA	595.981	662.75	462.291	TSV292_RS__28580	TSV292_RS__28580	NA	NA	NA	4187.86	NA	4769.06	BPSL2665	TSV292_R_RS__02779	TSV292_R_RS__02779
TSV292_R_RS__02780	TSV292_R_RS__02780	NA	NA	NA	31768.6	33491.2	30635.1	TSV292_RS__28585	TSV292_RS__28585	NA	NA	NA	70697	72318.4	79613.6	BPSL2666	TSV292_R_RS__02780	TSV292_R_RS__02780
TSV292_R_RS__02782	TSV292_R_RS__02782	NA	NA	NA	594.642	605.815	478.705	TSV292_RS__28595	TSV292_RS__28595	NA	NA	NA	3227.92	3688.42	2459.1	BPSL2668	TSV292_R_RS__02782	TSV292_R_RS__02782
TSV292_R_RS__02784	TSV292_R_RS__02784	NA	NA	NA	20255.5	18106.4	17171.7	TSV292_RS__28605	TSV292_RS__28605	NA	NA	NA	33944.6	37775	39598.8	BPSL2670	TSV292_R_RS__02784	TSV292_R_RS__02784
TSV292_R_RS__02786	TSV292_R_RS__02786	NA	NA	NA	811.108	578.911	789.309	TSV292_RS__28615	TSV292_RS__28615	NA	NA	NA	2606.58	2591.11	2306.72	BPSL2672	TSV292_R_RS__02786	TSV292_R_RS__02786
TSV292_R_RS__02788	NA	NA	NA	NA	NA	NA	NA	TSV292_RS__28625	TSV292_RS__28625	NA	NA	NA	4753.53	4024.5	4157.81	BPSL2674	TSV292_R_RS__02788	TSV292_R_RS__02788
TSV292_R_RS__02791	TSV292_R_RS__02791	NA	NA	NA	4853.34	4790.27	4609	TSV292_RS__28640	TSV292_RS__28640	NA	NA	NA	24541.1	25075.2	24344.2	BPSL2677	TSV292_R_RS__02791	TSV292_R_RS__02791
TSV292_R_RS__02792	TSV292_R_RS__02792	NA	NA	NA	6278.94	5770.9	6396.38	TSV292_RS__28645	TSV292_RS__28645	NA	NA	NA	24454.7	25354.8	23850.2	BPSL2678	TSV292_R_RS__02792	TSV292_R_RS__02792
TSV292_R_RS__02793	TSV292_R_RS__02793	NA	NA	NA	14393.3	14778.8	12890.5	TSV292_RS__28650	TSV292_RS__28650	NA	NA	NA	41662.4	39252.3	38363.4	BPSL2679	TSV292_R_RS__02793	TSV292_R_RS__02793
TSV292_R_RS__02794	TSV292_R_RS__02794	NA	NA	NA	1170.46	1210.39	1338.94	TSV292_RS__28655	TSV292_RS__28655	NA	NA	NA	669.75	1001.77	756.13	BPSL2680	TSV292_R_RS__02794	TSV292_R_RS__02794
TSV292_R_RS__02795	NA	NA	NA	NA	NA	NA	NA	TSV292_RS__28660	TSV292_RS__28660	NA	NA	NA	1272.64	1178.32	1004.09	BPSL2681	TSV292_R_RS__02795	TSV292_R_RS__02795
TSV292_R_RS__02796	NA	NA	NA	NA	NA	NA	NA	TSV292_RS__28665	TSV292_RS__28665	NA	NA	NA	NA	NA	434.277	BPSL2682	TSV292_R_RS__02796	TSV292_R_RS__02796
TSV292_R_RS__02797	TSV292_R_RS__02797	NA	NA	NA	5757.35	5478.43	5569.37	TSV292_RS__28670	TSV292_RS__28670	NA	NA	NA	14421.8	13337.4	15289.8	BPSL2683	TSV292_R_RS__02797	TSV292_R_RS__02797
TSV292_R_RS__02798	TSV292_R_RS__02798	NA	NA	NA	5972.19	6264.68	5542.93	TSV292_RS__28675	TSV292_RS__28675	NA	NA	NA	18371.9	18851.2	23431.9	BPSL2684	TSV292_R_RS__02798	TSV292_R_RS__02798
TSV292_R_RS__02799	TSV292_R_RS__02799	NA	NA	NA	4829.56	4711.39	4343.02	TSV292_RS__28680	TSV292_RS__28680	NA	NA	NA	12713.7	14175.7	14357	BPSL2685	TSV292_R_RS__02799	TSV292_R_RS__02799
TSV292_R_RS__02800	TSV292_R_RS__02800	NA	NA	NA	6388.82	5581.79	5536.55	TSV292_RS__28685	TSV292_RS__28685	NA	NA	NA	7516.04	7851.66	8521.14	BPSL2686	TSV292_R_RS__02800	TSV292_R_RS__02800
TSV292_R_RS__02802	NA	NA	NA	NA	NA	NA	NA	TSV292_RS__28695	TSV292_RS__28695	NA	NA	NA	5683.83	5766.42	5398.54	BPSL2688	TSV292_R_RS__02802	TSV292_R_RS__02802
TSV292_R_RS__02803	TSV292_R_RS__02803	NA	NA	NA	6973.76	7132.85	7180.48	TSV292_RS__28700	TSV292_RS__28700	NA	NA	NA	24215.7	25625.4	24831.4	BPSL2689	TSV292_R_RS__02803	TSV292_R_RS__02803
TSV292_R_RS__02804	TSV292_R_RS__02804	NA	NA	NA	4441.82	4933.2	3847.4	TSV292_RS__28705	TSV292_RS__28705	NA	NA	NA	14723	16034.5	16887.3	BPSL2690	TSV292_R_RS__02804	TSV292_R_RS__02804
TSV292_R_RS__02805	TSV292_R_RS__02805	NA	NA	NA	21358.6	19453.1	13463.1	TSV292_RS__28710	TSV292_RS__28710	NA	NA	NA	31022.7	28637.9	27064	BPSL2691	TSV292_R_RS__02805	TSV292_R_RS__02805
TSV292_R_RS__02806	TSV292_R_RS__02806	NA	NA	NA	1926.45	2517.46	2486	TSV292_RS__28715	TSV292_RS__28715	NA	NA	NA	8229.97	8593.33	8638.47	BPSL2692	TSV292_R_RS__02806	TSV292_R_RS__02806
TSV292_R_RS__02807	TSV292_R_RS__02807	NA	NA	NA	17879.9	21460.9	17538.2	TSV292_RS__28720	TSV292_RS__28720	NA	NA	NA	13349.8	16449.6	21274.6	BPSL2693	TSV292_R_RS__02807	TSV292_R_RS__02807
TSV292_R_RS__02808	TSV292_R_RS__02808	NA	NA	NA	5441.52	4859.79	4437.56	TSV292_RS__28725	TSV292_RS__28725	NA	NA	NA	2408.48	2485.65	3082.78	BPSL2694	TSV292_R_RS__02808	TSV292_R_RS__02808
TSV292_R_RS__02809	TSV292_R_RS__02809	NA	NA	NA	4560.33	5806.03	7019.77	TSV292_RS__28730	TSV292_RS__28730	NA	NA	NA	22835	28311.6	22688.1	BPSL2695	TSV292_R_RS__02809	TSV292_R_RS__02809
TSV292_R_RS__02810	TSV292_R_RS__02810	NA	NA	NA	3241.97	2561.66	1836	TSV292_RS__28735	TSV292_RS__28735	NA	NA	NA	8538.82	8450.17	9101.58	BPSL2696	TSV292_R_RS__02810	TSV292_R_RS__02810
TSV292_R_RS__02811	TSV292_R_RS__02811	NA	NA	NA	1541020	1594010	1544180	TSV292_RS__28740	TSV292_RS__28740	NA	NA	NA	1790000	1810000	1560000	BPSL2697	TSV292_R_RS__02811	TSV292_R_RS__02811
TSV292_R_RS__02812	TSV292_R_RS__02812	NA	NA	NA	810188	817388	725706	TSV292_RS__28745	TSV292_RS__28745	NA	NA	NA	646025	764185	759686	BPSL2698	TSV292_R_RS__02812	TSV292_R_RS__02812
TSV292_R_RS__02814	NA	NA	NA	NA	NA	NA	NA	TSV292_RS__28755	TSV292_RS__28755	NA	NA	NA	1249.63	1222.02	2111.59	BPSL2700	TSV292_R_RS__02814	TSV292_R_RS__02814
TSV292_R_RS__02815	TSV292_R_RS__02815	NA	NA	NA	19190.8	15745.8	17222.4	TSV292_RS__28760	TSV292_RS__28760	NA	NA	NA	23967.7	23565.2	28377	BPSL2701	TSV292_R_RS__02815	TSV292_R_RS__02815
TSV292_R_RS__02817	TSV292_R_RS__02817	NA	NA	NA	4514.55	5312.32	4095.01	NA	NA	NA	NA	NA	NA	NA	NA	BPSL2703	TSV292_R_RS__02817	TSV292_R_RS__02817
TSV292_R_RS__02819	TSV292_R_RS__02819	NA	NA	NA	2459.32	2833.39	2955.62	TSV292_RS__28780	TSV292_RS__28780	NA	NA	NA	1122.13	2157.03	2741.99	BPSL2705	TSV292_R_RS__02819	TSV292_R_RS__02819
TSV292_R_RS__02820	TSV292_R_RS__02820	NA	NA	NA	4431.61	4147.41	4195.09	TSV292_RS__28785	TSV292_RS__28785	NA	NA	NA	608.072	588.32	901.457	BPSL2706	TSV292_R_RS__02820	TSV292_R_RS__02820
TSV292_R_RS__02822	NA	NA	NA	NA	NA	NA	NA	TSV292_RS__28795	TSV292_RS__28795	NA	NA	NA	NA	NA	578.948	BPSL2708	TSV292_R_RS__02822	TSV292_R_RS__02822
TSV292_R_RS__02823	TSV292_R_RS__02823	NA	NA	NA	2755.21	2370.22	2547.47	NA	NA	NA	NA	NA	NA	NA	NA	BPSL2709	TSV292_R_RS__02823	TSV292_R_RS__02823
TSV292_R_RS__02824	TSV292_R_RS__02824	NA	NA	NA	1651.75	1689.88	1271.86	NA	NA	NA	NA	NA	NA	NA	NA	BPSL2710	TSV292_R_RS__02824	TSV292_R_RS__02824
TSV292_R_RS__02826	TSV292_R_RS__02826	NA	NA	NA	1890.09	1782.14	2115.86	TSV292_RS__28815	TSV292_RS__28815	NA	NA	NA	6980.44	5176.96	4878.52	BPSL2712	TSV292_R_RS__02826	TSV292_R_RS__02826
TSV292_R_RS__02829	TSV292_R_RS__02829	NA	NA	NA	2707.58	3505.53	4361.71	NA	NA	NA	NA	NA	NA	NA	NA	BPSL2715	TSV292_R_RS__02829	TSV292_R_RS__02829
TSV292_R_RS__02830	TSV292_R_RS__02830	NA	NA	NA	4451.04	4585.68	5555.46	NA	NA	NA	NA	NA	NA	NA	NA	BPSL2716	TSV292_R_RS__02830	TSV292_R_RS__02830
TSV292_R_RS__02831	TSV292_R_RS__02831	NA	NA	NA	57962.9	64860.6	59081.3	TSV292_RS__28840	TSV292_RS__28840	NA	NA	NA	42298.2	36566.1	46486.1	BPSL2717	TSV292_R_RS__02831	TSV292_R_RS__02831
TSV292_R_RS__02833	TSV292_R_RS__02833	NA	NA	NA	2070.95	1903.45	3046.74	NA	NA	NA	NA	NA	NA	NA	NA	BPSL2719	TSV292_R_RS__02833	TSV292_R_RS__02833
TSV292_R_RS__02834	NA	NA	NA	NA	NA	NA	NA	TSV292_RS__28855	TSV292_RS__28855	NA	NA	NA	7031.55	9313.55	5299.81	BPSL2720	TSV292_R_RS__02834	TSV292_R_RS__02834
TSV292_R_RS__02839	TSV292_R_RS__02839	NA	NA	NA	NA	NA	4206.6	TSV292_RS__28880	TSV292_RS__28880	NA	NA	NA	2534.13	3340.63	1732.96	BPSL2725	TSV292_R_RS__02839	TSV292_R_RS__02839
TSV292_R_RS__02847	TSV292_R_RS__02847	NA	NA	NA	4421.55	3828.69	4204.39	TSV292_RS__28920	TSV292_RS__28920	NA	NA	NA	3493.32	3868.19	4584.04	BPSL2732	TSV292_R_RS__02847	TSV292_R_RS__02847
TSV292_R_RS__02848	TSV292_R_RS__02848	NA	NA	NA	73771.1	73652.8	80819.1	TSV292_RS__28925	TSV292_RS__28925	NA	NA	NA	36984.9	36429.9	37060.7	BPSL2733	TSV292_R_RS__02848	TSV292_R_RS__02848
TSV292_R_RS__02849	TSV292_R_RS__02849	NA	NA	NA	3061.71	2287.35	2565.75	TSV292_RS__28930	TSV292_RS__28930	NA	NA	NA	10418.9	11806	11136.2	BPSL2734	TSV292_R_RS__02849	TSV292_R_RS__02849
TSV292_R_RS__02853	TSV292_R_RS__02853	NA	NA	NA	14230.4	15466.1	14385.8	TSV292_RS__28950	TSV292_RS__28950	NA	NA	NA	35465.7	28318.9	32444	BPSL2738	TSV292_R_RS__02853	TSV292_R_RS__02853
TSV292_R_RS__02854	TSV292_R_RS__02854	NA	NA	NA	13374.9	12171.4	12943.7	TSV292_RS__28955	TSV292_RS__28955	NA	NA	NA	27122.6	27181.8	27302.5	BPSL2739	TSV292_R_RS__02854	TSV292_R_RS__02854
TSV292_R_RS__02856	TSV292_R_RS__02856	NA	NA	NA	1936.54	1873.37	1754.11	TSV292_RS__28965	TSV292_RS__28965	NA	NA	NA	1169.89	3490.06	904.831	BPSL2741	TSV292_R_RS__02856	TSV292_R_RS__02856
TSV292_R_RS__02857	TSV292_R_RS__02857	NA	NA	NA	3892.33	3474.27	3185.44	TSV292_RS__28970	TSV292_RS__28970	NA	NA	NA	3628.22	3992.2	3604.52	BPSL2742	TSV292_R_RS__02857	TSV292_R_RS__02857
TSV292_R_RS__02858	TSV292_R_RS__02858	NA	NA	NA	41507.6	40374.1	45431.3	TSV292_RS__28975	TSV292_RS__28975	NA	NA	NA	51468.5	49027.5	47756.4	BPSL2743	TSV292_R_RS__02858	TSV292_R_RS__02858
TSV292_R_RS__02862	TSV292_R_RS__02862	NA	NA	NA	725.791	873.181	713.185	TSV292_RS__28995	TSV292_RS__28995	NA	NA	NA	4368.94	3786.6	3679.04	BPSL2747	TSV292_R_RS__02862	TSV292_R_RS__02862
TSV292_R_RS__02863	TSV292_R_RS__02863	NA	NA	NA	477906	453565	493586	TSV292_RS__29000	TSV292_RS__29000	NA	NA	NA	311854	307227	330814	BPSL2748	TSV292_R_RS__02863	TSV292_R_RS__02863
TSV292_R_RS__02864	TSV292_R_RS__02864	NA	NA	NA	70914	48113.1	44978.5	TSV292_RS__29005	TSV292_RS__29005	NA	NA	NA	125531	143507	139477	BPSL2749	TSV292_R_RS__02864	TSV292_R_RS__02864
TSV292_R_RS__02866	TSV292_R_RS__02866	NA	NA	NA	4759.37	6978.17	6491.62	TSV292_RS__29015	TSV292_RS__29015	NA	NA	NA	19469.9	18462.6	19719.7	BPSL2751	TSV292_R_RS__02866	TSV292_R_RS__02866
TSV292_R_RS__02872	TSV292_R_RS__02872	NA	NA	NA	3502.92	3831.58	2614.34	TSV292_RS__29045	TSV292_RS__29045	NA	NA	NA	10134.7	13133.8	9766.35	BPSL2757	TSV292_R_RS__02872	TSV292_R_RS__02872
TSV292_R_RS__02873	TSV292_R_RS__02873	NA	NA	NA	43635.5	39571.1	38359.1	TSV292_RS__29050	TSV292_RS__29050	NA	NA	NA	75222.5	85079.5	85530.8	BPSL2758	TSV292_R_RS__02873	TSV292_R_RS__02873
TSV292_R_RS__02874	TSV292_R_RS__02874	NA	NA	NA	3668.32	3490.82	3727.38	TSV292_RS__29055	TSV292_RS__29055	NA	NA	NA	12417.2	13756.7	16954.6	BPSL2759	TSV292_R_RS__02874	TSV292_R_RS__02874
TSV292_R_RS__02875	NA	NA	NA	NA	NA	NA	NA	TSV292_RS__29060	TSV292_RS__29060	NA	NA	NA	2721.89	2268.58	3413.26	BPSL2760	TSV292_R_RS__02875	TSV292_R_RS__02875
TSV292_R_RS__02876	TSV292_R_RS__02876	NA	NA	NA	4080.67	4362.09	4035.22	TSV292_RS__29065	TSV292_RS__29065	NA	NA	NA	13649.7	15964.8	16904.7	BPSL2761	TSV292_R_RS__02876	TSV292_R_RS__02876
TSV292_R_RS__02877	TSV292_R_RS__02877	NA	NA	NA	3116.1	2595.14	2571.02	TSV292_RS__29070	TSV292_RS__29070	NA	NA	NA	12796.6	10969.7	7601	BPSL2762	TSV292_R_RS__02877	TSV292_R_RS__02877
TSV292_R_RS__02878	TSV292_R_RS__02878	NA	NA	NA	1492.3	2153.07	1921.65	TSV292_RS__29075	TSV292_RS__29075	NA	NA	NA	4101.79	3478.91	3149.72	BPSL2763	TSV292_R_RS__02878	TSV292_R_RS__02878
TSV292_R_RS__02879	TSV292_R_RS__02879	NA	NA	NA	10837.4	10458.7	9958.93	TSV292_RS__29080	TSV292_RS__29080	NA	NA	NA	59654.8	60631.6	69701.9	BPSL2764	TSV292_R_RS__02879	TSV292_R_RS__02879
TSV292_R_RS__02880	TSV292_R_RS__02880	NA	NA	NA	44650.2	43287.4	45658.3	TSV292_RS__29085	TSV292_RS__29085	NA	NA	NA	142896	125300	122123	BPSL2765	TSV292_R_RS__02880	TSV292_R_RS__02880
TSV292_R_RS__02881	TSV292_R_RS__02881	NA	NA	NA	5371.6	5343.44	5226.81	TSV292_RS__29090	TSV292_RS__29090	NA	NA	NA	11068.5	9824.07	10551.8	BPSL2766	TSV292_R_RS__02881	TSV292_R_RS__02881
TSV292_R_RS__02885	NA	NA	NA	NA	NA	NA	NA	TSV292_RS__29105	TSV292_RS__29105	NA	NA	NA	3413.23	3488.91	3448.92	BPSL2769	TSV292_R_RS__02885	TSV292_R_RS__02885
TSV292_R_RS__02888	TSV292_R_RS__02888	NA	NA	NA	1762.01	1884.41	894.144	NA	NA	NA	NA	NA	NA	NA	NA	BPSL2772	TSV292_R_RS__02888	TSV292_R_RS__02888
TSV292_R_RS__02904	TSV292_R_RS__02904	NA	NA	NA	8231.21	9365.84	8845.37	TSV292_RS__29200	TSV292_RS__29200	NA	NA	NA	6196.59	5694.36	6332.59	BPSL2787	TSV292_R_RS__02904	TSV292_R_RS__02904
TSV292_R_RS__02905	TSV292_R_RS__02905	NA	NA	NA	1986.27	857.193	1847.5	NA	NA	NA	NA	NA	NA	NA	NA	BPSL2788	TSV292_R_RS__02905	TSV292_R_RS__02905
TSV292_R_RS__02906	TSV292_R_RS__02906	NA	NA	NA	2190.69	2426.77	2374.88	TSV292_RS__29210	TSV292_RS__29210	NA	NA	NA	3870.98	4543.7	3846.91	BPSL2789	TSV292_R_RS__02906	TSV292_R_RS__02906
TSV292_R_RS__02908	TSV292_R_RS__02908	NA	NA	NA	872.538	641.474	841.405	TSV292_RS__29220	TSV292_RS__29220	NA	NA	NA	1514.14	2208.83	2014.91	BPSL2791	TSV292_R_RS__02908	TSV292_R_RS__02908
TSV292_R_RS__02910	NA	NA	NA	NA	NA	NA	NA	TSV292_RS__29235	TSV292_RS__29235	NA	NA	NA	807.131	719.529	959.671	BPSL2793	TSV292_R_RS__02910	TSV292_R_RS__02910
TSV292_R_RS__02911	TSV292_R_RS__02911	NA	NA	NA	1493.92	1314.03	1275.65	TSV292_RS__29240	TSV292_RS__29240	NA	NA	NA	5960.89	5693.32	5301.32	BPSL2794	TSV292_R_RS__02911	TSV292_R_RS__02911
TSV292_R_RS__02912	TSV292_R_RS__02912	NA	NA	NA	7994.57	9658.78	9021.71	TSV292_RS__29245	TSV292_RS__29245	NA	NA	NA	23826.3	25455.4	23287.7	BPSL2795	TSV292_R_RS__02912	TSV292_R_RS__02912
TSV292_R_RS__02913	TSV292_R_RS__02913	NA	NA	NA	5864.79	6051.8	5671.98	TSV292_RS__29250	TSV292_RS__29250	NA	NA	NA	9466.54	11028.5	8922.05	BPSL2796	TSV292_R_RS__02913	TSV292_R_RS__02913
TSV292_R_RS__02914	TSV292_R_RS__02914	NA	NA	NA	28827.4	24688.3	24340	TSV292_RS__29255	TSV292_RS__29255	NA	NA	NA	52765.5	53780.6	57871.4	BPSL2797	TSV292_R_RS__02914	TSV292_R_RS__02914
TSV292_R_RS__02915	TSV292_R_RS__02915	NA	NA	NA	3376.02	3191.41	3220.57	TSV292_RS__29260	TSV292_RS__29260	NA	NA	NA	6556.61	7677.1	7035.25	BPSL2798	TSV292_R_RS__02915	TSV292_R_RS__02915
TSV292_R_RS__02916	TSV292_R_RS__02916	NA	NA	NA	3449.84	3001.36	3607.46	TSV292_RS__29265	TSV292_RS__29265	NA	NA	NA	8838.14	11946.3	10593.4	BPSL2799	TSV292_R_RS__02916	TSV292_R_RS__02916
TSV292_R_RS__02917	TSV292_R_RS__02917	NA	NA	NA	1612.91	2002.16	1709.92	TSV292_RS__29270	TSV292_RS__29270	NA	NA	NA	2437.88	3039.27	2913.73	BPSL2800	TSV292_R_RS__02917	TSV292_R_RS__02917
TSV292_R_RS__02918	NA	NA	NA	NA	NA	NA	NA	TSV292_RS__29275	TSV292_RS__29275	NA	NA	NA	14013.6	11660.4	11595.3	BPSL2801	TSV292_R_RS__02918	TSV292_R_RS__02918
TSV292_R_RS__02919	NA	NA	NA	NA	NA	NA	NA	TSV292_RS__29280	TSV292_RS__29280	NA	NA	NA	4719.22	6613.08	5150.26	BPSL2802	TSV292_R_RS__02919	TSV292_R_RS__02919
TSV292_R_RS__02920	TSV292_R_RS__02920	NA	NA	NA	4023.65	4071.81	3962.3	NA	NA	NA	NA	NA	NA	NA	NA	BPSL2803	TSV292_R_RS__02920	TSV292_R_RS__02920
TSV292_R_RS__02921	NA	NA	NA	NA	NA	NA	NA	TSV292_RS__29295	TSV292_RS__29295	NA	NA	NA	1125.47	995.827	592.707	BPSL2804	TSV292_R_RS__02921	TSV292_R_RS__02921
TSV292_R_RS__02923	TSV292_R_RS__02923	NA	NA	NA	3401.69	3981.57	3441.1	TSV292_RS__29305	TSV292_RS__29305	NA	NA	NA	7584.63	9489.46	9050.4	BPSL2806	TSV292_R_RS__02923	TSV292_R_RS__02923
TSV292_R_RS__02924	TSV292_R_RS__02924	NA	NA	NA	4250.63	4666.88	3644.41	TSV292_RS__29310	TSV292_RS__29310	NA	NA	NA	9722.41	10184.2	9843.66	BPSL2807	TSV292_R_RS__02924	TSV292_R_RS__02924
TSV292_R_RS__02925	TSV292_R_RS__02925	NA	NA	NA	1259.92	1581.43	1789.26	TSV292_RS__29315	TSV292_RS__29315	NA	NA	NA	2655.39	2844.67	2502.06	BPSL2808	TSV292_R_RS__02925	TSV292_R_RS__02925
TSV292_R_RS__02927	TSV292_R_RS__02927	NA	NA	NA	4641.78	5208.73	5036.04	TSV292_RS__29325	TSV292_RS__29325	NA	NA	NA	20070.9	17220.4	19114.6	BPSL2810	TSV292_R_RS__02927	TSV292_R_RS__02927
TSV292_R_RS__02928	TSV292_R_RS__02928	NA	NA	NA	886.268	964.065	728.566	NA	NA	NA	NA	NA	NA	NA	NA	BPSL2811	TSV292_R_RS__02928	TSV292_R_RS__02928
TSV292_R_RS__02929	TSV292_R_RS__02929	NA	NA	NA	32011	36116	31783.3	TSV292_RS__29335	TSV292_RS__29335	NA	NA	NA	56291.8	67724.1	81137.7	BPSL2812	TSV292_R_RS__02929	TSV292_R_RS__02929
TSV292_R_RS__02930	NA	NA	NA	NA	NA	NA	NA	TSV292_RS__29340	TSV292_RS__29340	NA	NA	NA	3137.59	2035.46	3590.57	BPSL2813	TSV292_R_RS__02930	TSV292_R_RS__02930
TSV292_R_RS__02931	TSV292_R_RS__02931	NA	NA	NA	1881.44	1728.24	1884.87	TSV292_RS__29345	TSV292_RS__29345	NA	NA	NA	5479.92	5462.91	5202.94	BPSL2814	TSV292_R_RS__02931	TSV292_R_RS__02931
TSV292_R_RS__02932	TSV292_R_RS__02932	NA	NA	NA	1326.58	2185.07	2038.71	TSV292_RS__29350	TSV292_RS__29350	NA	NA	NA	2259.16	2641.93	1699.32	BPSL2815	TSV292_R_RS__02932	TSV292_R_RS__02932
TSV292_R_RS__02934	TSV292_R_RS__02934	NA	NA	NA	11203.8	12238.9	10891.6	TSV292_RS__29360	TSV292_RS__29360	NA	NA	NA	22717.8	21784.7	26431.8	BPSL2818	TSV292_R_RS__02934	TSV292_R_RS__02934
TSV292_R_RS__02935	NA	NA	NA	NA	NA	NA	NA	TSV292_RS__29365	TSV292_RS__29365	NA	NA	NA	4935.47	5485.04	5118.49	BPSL2819	TSV292_R_RS__02935	TSV292_R_RS__02935
TSV292_R_RS__02936	TSV292_R_RS__02936	NA	NA	NA	4292.35	6326.76	6952.06	TSV292_RS__29370	TSV292_RS__29370	NA	NA	NA	21472.3	24705.3	18306.8	BPSL2820	TSV292_R_RS__02936	TSV292_R_RS__02936
TSV292_R_RS__02936	TSV292_R_RS__02936	NA	NA	NA	4292.35	6326.76	6952.06	TSV292_RS__03155	TSV292_RS__03155	NA	NA	NA	NA	NA	1110.07	BPSL2820	TSV292_R_RS__02936	TSV292_R_RS__02936
TSV292_R_RS__02937	TSV292_R_RS__02937	NA	NA	NA	3544.69	3102.85	3016.21	TSV292_RS__29375	TSV292_RS__29375	NA	NA	NA	8426.11	10474.9	10790.5	BPSL2821	TSV292_R_RS__02937	TSV292_R_RS__02937
TSV292_R_RS__02938	TSV292_R_RS__02938	NA	NA	NA	2102.91	1964.52	2138.35	TSV292_RS__29380	TSV292_RS__29380	NA	NA	NA	3850.59	3491.46	3673.98	BPSL2822	TSV292_R_RS__02938	TSV292_R_RS__02938
TSV292_R_RS__02939	TSV292_R_RS__02939	NA	NA	NA	1565.51	1862.07	2745.57	TSV292_RS__29385	TSV292_RS__29385	NA	NA	NA	6563.66	6801.02	5804.13	BPSL2823	TSV292_R_RS__02939	TSV292_R_RS__02939
TSV292_R_RS__02940	TSV292_R_RS__02940	NA	NA	NA	11345	12939.5	11997.8	TSV292_RS__29390	TSV292_RS__29390	NA	NA	NA	20793.9	18504.9	18545	BPSL2824	TSV292_R_RS__02940	TSV292_R_RS__02940
TSV292_R_RS__02941	NA	NA	NA	NA	NA	NA	NA	TSV292_RS__29395	TSV292_RS__29395	NA	NA	NA	1886.93	2551.8	1725.84	BPSL2825	TSV292_R_RS__02941	TSV292_R_RS__02941
TSV292_R_RS__02942	TSV292_R_RS__02942	NA	NA	NA	20404.4	25286.8	22705.9	TSV292_RS__29400	TSV292_RS__29400	NA	NA	NA	35904	36801.1	31457.6	BPSL2826	TSV292_R_RS__02942	TSV292_R_RS__02942
TSV292_R_RS__02943	TSV292_R_RS__02943	NA	NA	NA	124425	116531	108503	TSV292_RS__29405	TSV292_RS__29405	NA	NA	NA	307674	278969	279723	BPSL2827	TSV292_R_RS__02943	TSV292_R_RS__02943
TSV292_R_RS__02945	TSV292_R_RS__02945	NA	NA	NA	44981.5	47889.6	45760.1	TSV292_RS__29415	TSV292_RS__29415	NA	NA	NA	227064	211108	208096	BPSL2829	TSV292_R_RS__02945	TSV292_R_RS__02945
TSV292_R_RS__02946	NA	NA	NA	NA	NA	NA	NA	TSV292_RS__29420	TSV292_RS__29420	NA	NA	NA	1311.66	1590.26	2334.04	BPSL2830	TSV292_R_RS__02946	TSV292_R_RS__02946
TSV292_R_RS__02948	TSV292_R_RS__02948	NA	NA	NA	3207.76	3249.24	3560.71	TSV292_RS__29430	TSV292_RS__29430	NA	NA	NA	7068.6	7235.09	8587.59	BPSL2832	TSV292_R_RS__02948	TSV292_R_RS__02948
TSV292_R_RS__02949	TSV292_R_RS__02949	NA	NA	NA	2671.98	2329.07	2456.47	TSV292_RS__29435	TSV292_RS__29435	NA	NA	NA	2329.93	3205.78	3270.36	BPSL2833	TSV292_R_RS__02949	TSV292_R_RS__02949
TSV292_R_RS__02950	TSV292_R_RS__02950	NA	NA	NA	2301.42	2043.63	2136.91	TSV292_RS__29440	TSV292_RS__29440	NA	NA	NA	2128.95	1733.68	1872.73	BPSL2834	TSV292_R_RS__02950	TSV292_R_RS__02950
TSV292_R_RS__02951	TSV292_R_RS__02951	NA	NA	NA	1169.61	1715.39	1017.86	TSV292_RS__29445	TSV292_RS__29445	NA	NA	NA	3678.22	3789.68	3740.53	BPSL2835	TSV292_R_RS__02951	TSV292_R_RS__02951
TSV292_R_RS__02953	TSV292_R_RS__02953	NA	NA	NA	4314.13	4506.51	3813.73	TSV292_RS__29455	TSV292_RS__29455	NA	NA	NA	3416.92	4234.62	4217.22	BPSL2837	TSV292_R_RS__02953	TSV292_R_RS__02953
TSV292_R_RS__02954	TSV292_R_RS__02954	NA	NA	NA	8547	8685.61	8767.75	TSV292_RS__29460	TSV292_RS__29460	NA	NA	NA	18171.4	19488.1	19352.5	BPSL2838	TSV292_R_RS__02954	TSV292_R_RS__02954
TSV292_R_RS__02955	TSV292_R_RS__02955	NA	NA	NA	21427.7	19589.9	21633	TSV292_RS__29465	TSV292_RS__29465	NA	NA	NA	41237	35422.9	37060	BPSL2839	TSV292_R_RS__02955	TSV292_R_RS__02955
TSV292_R_RS__02956	TSV292_R_RS__02956	NA	NA	NA	18670	18051.5	14688.8	TSV292_RS__29470	TSV292_RS__29470	NA	NA	NA	79869.2	76798.8	73736.8	BPSL2840	TSV292_R_RS__02956	TSV292_R_RS__02956
TSV292_R_RS__02957	TSV292_R_RS__02957	NA	NA	NA	1678.01	999.961	1400.19	TSV292_RS__29475	TSV292_RS__29475	NA	NA	NA	1373.91	1424.7	2263.04	BPSL2841	TSV292_R_RS__02957	TSV292_R_RS__02957
TSV292_R_RS__02958	TSV292_R_RS__02958	NA	NA	NA	1786.34	1747.25	1748.52	TSV292_RS__29480	TSV292_RS__29480	NA	NA	NA	3914.1	4518.27	4945.87	BPSL2842	TSV292_R_RS__02958	TSV292_R_RS__02958
TSV292_R_RS__02959	TSV292_R_RS__02959	NA	NA	NA	2116.38	2286	2196.55	TSV292_RS__29485	TSV292_RS__29485	NA	NA	NA	3078.94	2221.55	2259.21	BPSL2843	TSV292_R_RS__02959	TSV292_R_RS__02959
TSV292_R_RS__02960	TSV292_R_RS__02960	NA	NA	NA	2859.72	3584.82	3714.65	TSV292_RS__29490	TSV292_RS__29490	NA	NA	NA	2744.06	2977.49	2862.84	BPSL2844	TSV292_R_RS__02960	TSV292_R_RS__02960
TSV292_R_RS__02961	NA	NA	NA	NA	NA	NA	NA	TSV292_RS__29495	TSV292_RS__29495	NA	NA	NA	5113.31	5378.3	4822.5	BPSL2845	TSV292_R_RS__02961	TSV292_R_RS__02961
TSV292_R_RS__02962	TSV292_R_RS__02962	NA	NA	NA	4840.58	4671.96	5029.53	TSV292_RS__29500	TSV292_RS__29500	NA	NA	NA	12292.2	12193.2	11364.9	BPSL2846	TSV292_R_RS__02962	TSV292_R_RS__02962
TSV292_R_RS__02963	TSV292_R_RS__02963	NA	NA	NA	2774.33	2103.31	2968.55	TSV292_RS__29505	TSV292_RS__29505	NA	NA	NA	3680.51	2502.36	2786.42	BPSL2847	TSV292_R_RS__02963	TSV292_R_RS__02963
TSV292_R_RS__02973	NA	NA	NA	NA	NA	NA	NA	TSV292_RS__29560	TSV292_RS__29560	NA	NA	NA	2540.26	2863.09	2471.96	BPSL2858	TSV292_R_RS__02973	TSV292_R_RS__02973
TSV292_R_RS__02977	TSV292_R_RS__02977	NA	NA	NA	1080.43	1134.01	388.147	NA	NA	NA	NA	NA	NA	NA	NA	BPSL2862	TSV292_R_RS__02977	TSV292_R_RS__02977
TSV292_R_RS__02978	TSV292_R_RS__02978	NA	NA	NA	128973	117499	123503	TSV292_RS__29585	TSV292_RS__29585	NA	NA	NA	61613.4	58238	67199.1	BPSL2863	TSV292_R_RS__02978	TSV292_R_RS__02978
TSV292_R_RS__02980	TSV292_R_RS__02980	NA	NA	NA	21987	21731.2	18940.1	TSV292_RS__29595	TSV292_RS__29595	NA	NA	NA	35826	40005.8	39465.1	BPSL2865	TSV292_R_RS__02980	TSV292_R_RS__02980
TSV292_R_RS__02982	TSV292_R_RS__02982	NA	NA	NA	5306.13	4999.12	5053.42	TSV292_RS__29605	TSV292_RS__29605	NA	NA	NA	11738.9	9791.32	11341.6	BPSL2866	TSV292_R_RS__02982	TSV292_R_RS__02982
TSV292_R_RS__02983	NA	NA	NA	NA	NA	NA	NA	TSV292_RS__29610	TSV292_RS__29610	NA	NA	NA	2691.92	2964.15	2093.36	BPSL2867	TSV292_R_RS__02983	TSV292_R_RS__02983
TSV292_R_RS__02984	NA	NA	NA	NA	NA	NA	NA	TSV292_RS__29615	TSV292_RS__29615	NA	NA	NA	3131.57	3185.57	2836.43	BPSL2868	TSV292_R_RS__02984	TSV292_R_RS__02984
TSV292_R_RS__02985	TSV292_R_RS__02985	NA	NA	NA	2088.14	1942.74	2341.69	TSV292_RS__29620	TSV292_RS__29620	NA	NA	NA	8198.66	7165.68	8410.37	BPSL2869	TSV292_R_RS__02985	TSV292_R_RS__02985
TSV292_R_RS__02985	TSV292_R_RS__02985	NA	NA	NA	2088.14	1942.74	2341.69	TSV292_RS__26145	TSV292_RS__26145	NA	NA	NA	2572.37	3745.77	1656.1	BPSL2869	TSV292_R_RS__02985	TSV292_R_RS__02985
TSV292_R_RS__02986	TSV292_R_RS__02986	NA	NA	NA	44910.1	43085	47596.7	TSV292_RS__29625	TSV292_RS__29625	NA	NA	NA	94558.4	97276.5	118522	BPSL2870	TSV292_R_RS__02986	TSV292_R_RS__02986
TSV292_R_RS__02987	TSV292_R_RS__02987	NA	NA	NA	13673.4	14977.5	13549.8	TSV292_RS__29630	TSV292_RS__29630	NA	NA	NA	30547.6	30775.9	33672.6	BPSL2871	TSV292_R_RS__02987	TSV292_R_RS__02987
TSV292_R_RS__02987	TSV292_R_RS__02987	NA	NA	NA	13673.4	14977.5	13549.8	TSV292_RS__15540	TSV292_RS__15540	NA	NA	NA	352.128	NA	700.136	BPSL2871	TSV292_R_RS__02987	TSV292_R_RS__02987
TSV292_R_RS__02988	TSV292_R_RS__02988	NA	NA	NA	6748.15	6491.92	7258.14	TSV292_RS__29635	TSV292_RS__29635	NA	NA	NA	8749.43	10116.7	6809.6	BPSL2872	TSV292_R_RS__02988	TSV292_R_RS__02988
TSV292_R_RS__02990	TSV292_R_RS__02990	NA	NA	NA	37159	36178.3	36589.3	TSV292_RS__29645	TSV292_RS__29645	NA	NA	NA	47668.4	43402.4	53824	BPSL2874	TSV292_R_RS__02990	TSV292_R_RS__02990
TSV292_R_RS__02991	TSV292_R_RS__02991	NA	NA	NA	6074.31	6286	5359.61	TSV292_RS__29650	TSV292_RS__29650	NA	NA	NA	4563.41	3918.34	3241.4	BPSL2875	TSV292_R_RS__02991	TSV292_R_RS__02991
TSV292_R_RS__02995	TSV292_R_RS__02995	NA	NA	NA	1346.1	1670.21	1345.9	TSV292_RS__29670	TSV292_RS__29670	NA	NA	NA	3490.13	4155.27	3921.94	BPSL2879	TSV292_R_RS__02995	TSV292_R_RS__02995
TSV292_R_RS__02996	TSV292_R_RS__02996	NA	NA	NA	1643.59	1523.02	1861.91	TSV292_RS__29675	TSV292_RS__29675	NA	NA	NA	7057.02	7033.74	7080.07	BPSL2880	TSV292_R_RS__02996	TSV292_R_RS__02996
TSV292_R_RS__02998	NA	NA	NA	NA	NA	NA	NA	TSV292_RS__29685	TSV292_RS__29685	NA	NA	NA	2008.3	2078.55	2048.56	BPSL2881	TSV292_R_RS__02998	TSV292_R_RS__02998
TSV292_R_RS__02999	TSV292_R_RS__02999	NA	NA	NA	4051.2	3671.13	5034.41	TSV292_RS__29690	TSV292_RS__29690	NA	NA	NA	11539.8	13826	15337.3	BPSL2882	TSV292_R_RS__02999	TSV292_R_RS__02999
TSV292_R_RS__03002	TSV292_R_RS__03002	NA	NA	NA	1298	1694.16	1771.73	TSV292_RS__29705	TSV292_RS__29705	NA	NA	NA	2348.06	1754.66	NA	BPSL2883	TSV292_R_RS__03002	TSV292_R_RS__03002
TSV292_R_RS__03004	TSV292_R_RS__03004	NA	NA	NA	3083.7	4072.76	4398.01	TSV292_RS__29715	TSV292_RS__29715	NA	NA	NA	2956.43	2523.23	1878.54	BPSL2885	TSV292_R_RS__03004	TSV292_R_RS__03004
TSV292_R_RS__03006	TSV292_R_RS__03006	NA	NA	NA	28993.1	27482	30043.5	TSV292_RS__29725	TSV292_RS__29725	NA	NA	NA	15988.6	12550	19142.4	BPSL2887	TSV292_R_RS__03006	TSV292_R_RS__03006
TSV292_R_RS__03007	NA	NA	NA	NA	NA	NA	NA	TSV292_RS__29730	TSV292_RS__29730	NA	NA	NA	4719.4	5863.93	4976.93	BPSL2888	TSV292_R_RS__03007	TSV292_R_RS__03007
TSV292_R_RS__03008	NA	NA	NA	NA	NA	NA	NA	TSV292_RS__29735	TSV292_RS__29735	NA	NA	NA	2861.09	2297.01	2736.33	BPSL2889	TSV292_R_RS__03008	TSV292_R_RS__03008
TSV292_R_RS__03009	TSV292_R_RS__03009	NA	NA	NA	1327.66	1032.88	1447.37	TSV292_RS__29740	TSV292_RS__29740	NA	NA	NA	3944.87	5464.31	3055.61	BPSL2890	TSV292_R_RS__03009	TSV292_R_RS__03009
TSV292_R_RS__03011	TSV292_R_RS__03011	NA	NA	NA	4550.26	4616.7	5306.84	TSV292_RS__29745	TSV292_RS__29745	NA	NA	NA	24919.8	25082.8	26670.3	BPSL2891	TSV292_R_RS__03011	TSV292_R_RS__03011
TSV292_R_RS__03012	TSV292_R_RS__03012	NA	NA	NA	3231.34	3207.06	3021.25	TSV292_RS__29750	TSV292_RS__29750	NA	NA	NA	9107.43	8322.02	8402.17	BPSL2892	TSV292_R_RS__03012	TSV292_R_RS__03012
TSV292_R_RS__03013	TSV292_R_RS__03013	NA	NA	NA	1976.57	1074.57	1078.03	TSV292_RS__29755	TSV292_RS__29755	NA	NA	NA	8189	8072.76	8173.21	BPSL2893	TSV292_R_RS__03013	TSV292_R_RS__03013
TSV292_R_RS__03015	TSV292_R_RS__03015	NA	NA	NA	1853.95	2428.16	2899.75	TSV292_RS__29765	TSV292_RS__29765	NA	NA	NA	8712.38	8829.09	7742.36	BPSL2895	TSV292_R_RS__03015	TSV292_R_RS__03015
TSV292_R_RS__03016	TSV292_R_RS__03016	NA	NA	NA	17878.1	16962.1	16934.1	TSV292_RS__29770	TSV292_RS__29770	NA	NA	NA	65828.4	75054.3	68651.8	BPSL2896	TSV292_R_RS__03016	TSV292_R_RS__03016
TSV292_R_RS__03017	NA	NA	NA	NA	NA	NA	NA	TSV292_RS__29775	TSV292_RS__29775	NA	NA	NA	1718.01	1932.81	2438.09	BPSL2897	TSV292_R_RS__03017	TSV292_R_RS__03017
TSV292_R_RS__03019	TSV292_R_RS__03019	NA	NA	NA	3018.49	3364.26	3064.95	TSV292_RS__29785	TSV292_RS__29785	NA	NA	NA	9254.97	9421.4	8228.74	BPSL2899	TSV292_R_RS__03019	TSV292_R_RS__03019
TSV292_R_RS__03022	TSV292_R_RS__03022	NA	NA	NA	1528.01	1286.54	1319.16	TSV292_RS__29800	TSV292_RS__29800	NA	NA	NA	5583.58	6331.93	4021.27	BPSL2902	TSV292_R_RS__03022	TSV292_R_RS__03022
TSV292_R_RS__03023	NA	NA	NA	NA	NA	NA	NA	TSV292_RS__29805	TSV292_RS__29805	NA	NA	NA	1879.16	3005.37	2495.89	BPSL2903	TSV292_R_RS__03023	TSV292_R_RS__03023
TSV292_R_RS__03024	TSV292_R_RS__03024	NA	NA	NA	9739.2	7639.45	8199.88	TSV292_RS__29810	TSV292_RS__29810	NA	NA	NA	15722.2	17900.2	18155.9	BPSL2904	TSV292_R_RS__03024	TSV292_R_RS__03024
TSV292_R_RS__03025	TSV292_R_RS__03025	NA	NA	NA	1656.46	1761.71	1765.05	TSV292_RS__29815	TSV292_RS__29815	NA	NA	NA	4239.6	5051.37	4401.63	BPSL2905	TSV292_R_RS__03025	TSV292_R_RS__03025
TSV292_R_RS__03026	TSV292_R_RS__03026	NA	NA	NA	9798.15	10945.6	12212	TSV292_RS__29820	TSV292_RS__29820	NA	NA	NA	6693.9	7868.07	6249.32	BPSL2906	TSV292_R_RS__03026	TSV292_R_RS__03026
TSV292_R_RS__03027	TSV292_R_RS__03027	NA	NA	NA	7280.42	6079.06	7240.42	TSV292_RS__29825	TSV292_RS__29825	NA	NA	NA	6016.75	6191.8	7130.86	BPSL2907	TSV292_R_RS__03027	TSV292_R_RS__03027
TSV292_R_RS__03029	TSV292_R_RS__03029	NA	NA	NA	1656.92	1651.58	2075.85	TSV292_RS__29835	TSV292_RS__29835	NA	NA	NA	3121.93	3606.29	3248.84	BPSL2909	TSV292_R_RS__03029	TSV292_R_RS__03029
TSV292_R_RS__03030	TSV292_R_RS__03030	NA	NA	NA	26017	25503.4	30740.4	TSV292_RS__29840	TSV292_RS__29840	NA	NA	NA	198052	202855	167890	BPSL2910	TSV292_R_RS__03030	TSV292_R_RS__03030
TSV292_R_RS__03031	TSV292_R_RS__03031	NA	NA	NA	50819.4	43152	49194.4	TSV292_RS__29845	TSV292_RS__29845	NA	NA	NA	263417	290635	220905	BPSL2911	TSV292_R_RS__03031	TSV292_R_RS__03031
TSV292_R_RS__03033	TSV292_R_RS__03033	NA	NA	NA	1440.16	1008.89	NA	TSV292_RS__29855	TSV292_RS__29855	NA	NA	NA	10886.7	8642.71	10880.9	BPSL2912	TSV292_R_RS__03033	TSV292_R_RS__03033
TSV292_R_RS__03035	NA	NA	NA	NA	NA	NA	NA	TSV292_RS__29865	TSV292_RS__29865	NA	NA	NA	529.577	928.872	453.848	BPSL2913	TSV292_R_RS__03035	TSV292_R_RS__03035
TSV292_R_RS__03036	TSV292_R_RS__03036	NA	NA	NA	4966.46	4939.48	4688.84	TSV292_RS__29875	TSV292_RS__29875	NA	NA	NA	6888.53	5878.5	6182.45	BPSL2914	TSV292_R_RS__03036	TSV292_R_RS__03036
TSV292_R_RS__03037	NA	NA	NA	NA	NA	NA	NA	TSV292_RS__29880	TSV292_RS__29880	NA	NA	NA	1690.58	1304.96	1660.98	BPSL2915	TSV292_R_RS__03037	TSV292_R_RS__03037
TSV292_R_RS__03039	TSV292_R_RS__03039	NA	NA	NA	42097.1	46809.1	44449	TSV292_RS__29890	TSV292_RS__29890	NA	NA	NA	19151.9	19271.3	19150.4	BPSL2917	TSV292_R_RS__03039	TSV292_R_RS__03039
TSV292_R_RS__03040	TSV292_R_RS__03040	NA	NA	NA	15051.6	14648.2	13180.3	TSV292_RS__29895	TSV292_RS__29895	NA	NA	NA	6886.02	6506.43	7021.21	BPSL2918	TSV292_R_RS__03040	TSV292_R_RS__03040
TSV292_R_RS__03042	TSV292_R_RS__03042	NA	NA	NA	1650.92	1331.18	938.403	TSV292_RS__29910	TSV292_RS__29910	NA	NA	NA	2541.11	3047.38	2321.99	BPSL2920	TSV292_R_RS__03042	TSV292_R_RS__03042
TSV292_R_RS__03044	TSV292_R_RS__03044	NA	NA	NA	370.224	NA	399.059	NA	NA	NA	NA	NA	NA	NA	NA	BPSL2922	TSV292_R_RS__03044	TSV292_R_RS__03044
TSV292_R_RS__03045	TSV292_R_RS__03045	NA	NA	NA	1390.54	2005.45	2545.96	TSV292_RS__29925	TSV292_RS__29925	NA	NA	NA	1720.6	1742.61	3178.88	BPSL2923	TSV292_R_RS__03045	TSV292_R_RS__03045
TSV292_R_RS__03046	TSV292_R_RS__03046	NA	NA	NA	156633	150984	158356	TSV292_RS__29930	TSV292_RS__29930	NA	NA	NA	135424	129645	115145	BPSL2924	TSV292_R_RS__03046	TSV292_R_RS__03046
TSV292_R_RS__03047	TSV292_R_RS__03047	NA	NA	NA	156053	159662	165839	TSV292_RS__29935	TSV292_RS__29935	NA	NA	NA	343734	359480	345061	BPSL2925	TSV292_R_RS__03047	TSV292_R_RS__03047
TSV292_R_RS__03048	NA	NA	NA	NA	NA	NA	NA	TSV292_RS__29940	TSV292_RS__29940	NA	NA	NA	628.564	725.735	367.659	BPSL2926	TSV292_R_RS__03048	TSV292_R_RS__03048
TSV292_R_RS__03050	TSV292_R_RS__03050	NA	NA	NA	12941.9	11559.7	13100.7	TSV292_RS__29950	TSV292_RS__29950	NA	NA	NA	25976.6	25190.5	25085.2	BPSL2928	TSV292_R_RS__03050	TSV292_R_RS__03050
TSV292_R_RS__03051	TSV292_R_RS__03051	NA	NA	NA	510.962	190.865	NA	TSV292_RS__29955	TSV292_RS__29955	NA	NA	NA	3480.99	3228.65	2722.85	BPSL2929	TSV292_R_RS__03051	TSV292_R_RS__03051
TSV292_R_RS__03053	TSV292_R_RS__03053	NA	NA	NA	10714.1	10553.6	10244.6	TSV292_RS__29965	TSV292_RS__29965	NA	NA	NA	19623.9	22070.3	20255.2	BPSL2931	TSV292_R_RS__03053	TSV292_R_RS__03053
TSV292_R_RS__03054	TSV292_R_RS__03054	NA	NA	NA	2990.7	2880.29	2492.25	TSV292_RS__29970	TSV292_RS__29970	NA	NA	NA	8972.48	9336.26	10356.3	BPSL2932	TSV292_R_RS__03054	TSV292_R_RS__03054
TSV292_R_RS__03055	NA	NA	NA	NA	NA	NA	NA	TSV292_RS__29975	TSV292_RS__29975	NA	NA	NA	NA	1472.91	765.811	BPSL2933	TSV292_R_RS__03055	TSV292_R_RS__03055
TSV292_R_RS__03057	TSV292_R_RS__03057	NA	NA	NA	6413.99	5903.61	7061.81	TSV292_RS__29985	TSV292_RS__29985	NA	NA	NA	21375.4	21421.7	17730.1	BPSL2935	TSV292_R_RS__03057	TSV292_R_RS__03057
TSV292_R_RS__03058	TSV292_R_RS__03058	NA	NA	NA	1578.23	1520.1	1187.94	TSV292_RS__29990	TSV292_RS__29990	NA	NA	NA	8196.52	8435.99	7633.19	BPSL2936	TSV292_R_RS__03058	TSV292_R_RS__03058
TSV292_R_RS__03059	TSV292_R_RS__03059	NA	NA	NA	10069.1	10005.1	10760	TSV292_RS__29995	TSV292_RS__29995	NA	NA	NA	17563.2	21837.7	18756.4	BPSL2937	TSV292_R_RS__03059	TSV292_R_RS__03059
TSV292_R_RS__03060	TSV292_R_RS__03060	NA	NA	NA	7269.84	6877.55	6806.38	TSV292_RS__30000	TSV292_RS__30000	NA	NA	NA	12891.2	12537	12324.6	BPSL2938	TSV292_R_RS__03060	TSV292_R_RS__03060
TSV292_R_RS__03062	TSV292_R_RS__03062	NA	NA	NA	2110.8	2717.21	2438.32	TSV292_RS__30010	TSV292_RS__30010	NA	NA	NA	7192.11	8466.4	10449.5	BPSL2940	TSV292_R_RS__03062	TSV292_R_RS__03062
TSV292_R_RS__03063	TSV292_R_RS__03063	NA	NA	NA	3820.34	4237.44	3520.6	TSV292_RS__30015	TSV292_RS__30015	NA	NA	NA	15276.1	16735.9	14007	BPSL2941	TSV292_R_RS__03063	TSV292_R_RS__03063
TSV292_R_RS__03064	TSV292_R_RS__03064	NA	NA	NA	9368.19	8956.52	11245	TSV292_RS__30020	TSV292_RS__30020	NA	NA	NA	15692.2	14275	20152.9	BPSL2942	TSV292_R_RS__03064	TSV292_R_RS__03064
TSV292_R_RS__03065	TSV292_R_RS__03065	NA	NA	NA	4775.93	5022.58	4963.75	TSV292_RS__30025	TSV292_RS__30025	NA	NA	NA	19462.1	19098.9	21611.8	BPSL2943	TSV292_R_RS__03065	TSV292_R_RS__03065
TSV292_R_RS__03067	TSV292_R_RS__03067	NA	NA	NA	2530.23	2350.68	2700.71	NA	NA	NA	NA	NA	NA	NA	NA	BPSL2945	TSV292_R_RS__03067	TSV292_R_RS__03067
TSV292_R_RS__03069	NA	NA	NA	NA	NA	NA	NA	TSV292_RS__30045	TSV292_RS__30045	NA	NA	NA	1414.97	844.953	1381.3	BPSL2947	TSV292_R_RS__03069	TSV292_R_RS__03069
TSV292_R_RS__03074	TSV292_R_RS__03074	NA	NA	NA	47828.6	42763.7	44784.6	TSV292_RS__30075	TSV292_RS__30075	NA	NA	NA	173279	173470	170274	BPSL2952	TSV292_R_RS__03074	TSV292_R_RS__03074
TSV292_R_RS__03075	TSV292_R_RS__03075	NA	NA	NA	33826.2	35155.1	34268.5	TSV292_RS__30080	TSV292_RS__30080	NA	NA	NA	64534.7	67850.5	58865	BPSL2953	TSV292_R_RS__03075	TSV292_R_RS__03075
TSV292_R_RS__03076	NA	NA	NA	NA	NA	NA	NA	TSV292_RS__30085	TSV292_RS__30085	NA	NA	NA	1158.51	NA	1750.62	BPSL2954	TSV292_R_RS__03076	TSV292_R_RS__03076
TSV292_R_RS__03077	TSV292_R_RS__03077	NA	NA	NA	1973.47	1719.53	1534.56	TSV292_RS__30090	TSV292_RS__30090	NA	NA	NA	6796.21	6549.11	7784.78	BPSL2955	TSV292_R_RS__03077	TSV292_R_RS__03077
TSV292_R_RS__03078	TSV292_R_RS__03078	NA	NA	NA	1195.74	1019.47	1397.62	TSV292_RS__30095	TSV292_RS__30095	NA	NA	NA	6040.36	6528.76	6028.14	BPSL2956	TSV292_R_RS__03078	TSV292_R_RS__03078
TSV292_R_RS__03079	TSV292_R_RS__03079	NA	NA	NA	1082.19	1162.86	1317.78	TSV292_RS__30100	TSV292_RS__30100	NA	NA	NA	1098.64	1363.91	5276.11	BPSL2957	TSV292_R_RS__03079	TSV292_R_RS__03079
TSV292_R_RS__03081	TSV292_R_RS__03081	NA	NA	NA	10209.9	9880.83	10717.3	TSV292_RS__30110	TSV292_RS__30110	NA	NA	NA	23894.9	25681.5	27550.6	BPSL2959	TSV292_R_RS__03081	TSV292_R_RS__03081
TSV292_R_RS__03082	TSV292_R_RS__03082	NA	NA	NA	7912.15	9579.17	7739.19	TSV292_RS__30115	TSV292_RS__30115	NA	NA	NA	2685.48	2980.33	2989.24	BPSL2960	TSV292_R_RS__03082	TSV292_R_RS__03082
TSV292_R_RS__03084	TSV292_R_RS__03084	NA	NA	NA	540.419	1026.8	941.247	TSV292_RS__30125	TSV292_RS__30125	NA	NA	NA	608.143	843.457	1118.87	BPSL2962	TSV292_R_RS__03084	TSV292_R_RS__03084
TSV292_R_RS__03085	TSV292_R_RS__03085	NA	NA	NA	4582.91	5674.12	5336.43	TSV292_RS__30130	TSV292_RS__30130	NA	NA	NA	12266	10637.6	10558.3	BPSL2963	TSV292_R_RS__03085	TSV292_R_RS__03085
TSV292_R_RS__03086	TSV292_R_RS__03086	NA	NA	NA	379.322	314.665	267.038	NA	NA	NA	NA	NA	NA	NA	NA	BPSL2964	TSV292_R_RS__03086	TSV292_R_RS__03086
TSV292_R_RS__03087	NA	NA	NA	NA	NA	NA	NA	TSV292_RS__30140	TSV292_RS__30140	NA	NA	NA	1550.24	1591.45	926.003	BPSL2965	TSV292_R_RS__03087	TSV292_R_RS__03087
TSV292_R_RS__03090	TSV292_R_RS__03090	NA	NA	NA	645.798	1161.63	944.971	TSV292_RS__30155	TSV292_RS__30155	NA	NA	NA	3927.16	2736.39	3917.26	BPSL2968	TSV292_R_RS__03090	TSV292_R_RS__03090
TSV292_R_RS__03092	TSV292_R_RS__03092	NA	NA	NA	741.885	769.335	768.66	TSV292_RS__30165	TSV292_RS__30165	NA	NA	NA	759.045	340.882	515.811	BPSL2970	TSV292_R_RS__03092	TSV292_R_RS__03092
TSV292_R_RS__03098	TSV292_R_RS__03098	NA	NA	NA	2365.05	2017.47	2429.65	TSV292_RS__30200	TSV292_RS__30200	NA	NA	NA	4630.25	5956.46	6289.29	BPSL2976	TSV292_R_RS__03098	TSV292_R_RS__03098
TSV292_R_RS__03099	TSV292_R_RS__03099	NA	NA	NA	4317.53	4539.12	3768.41	TSV292_RS__30205	TSV292_RS__30205	NA	NA	NA	18519.2	20376	16257.7	BPSL2977	TSV292_R_RS__03099	TSV292_R_RS__03099
TSV292_R_RS__03100	TSV292_R_RS__03100	NA	NA	NA	1440.74	1279.79	1082.83	TSV292_RS__30210	TSV292_RS__30210	NA	NA	NA	2409.07	2646.56	1743.34	BPSL2978	TSV292_R_RS__03100	TSV292_R_RS__03100
TSV292_R_RS__03101	TSV292_R_RS__03101	NA	NA	NA	6505.23	5728.13	7422	TSV292_RS__30215	TSV292_RS__30215	NA	NA	NA	11854.4	12216.4	14134	BPSL2979	TSV292_R_RS__03101	TSV292_R_RS__03101
TSV292_R_RS__03102	TSV292_R_RS__03102	NA	NA	NA	2625.65	2672.62	2586.44	TSV292_RS__30220	TSV292_RS__30220	NA	NA	NA	5610.79	5412.34	5089.32	BPSL2980	TSV292_R_RS__03102	TSV292_R_RS__03102
TSV292_R_RS__03103	TSV292_R_RS__03103	NA	NA	NA	2798.96	2381.67	2759.61	TSV292_RS__30225	TSV292_RS__30225	NA	NA	NA	4022.31	4044.47	4697.79	BPSL2981	TSV292_R_RS__03103	TSV292_R_RS__03103
TSV292_R_RS__03104	TSV292_R_RS__03104	NA	NA	NA	11719	6181.79	6452.7	TSV292_RS__30230	TSV292_RS__30230	NA	NA	NA	15089.8	17758	13555.9	BPSL2982	TSV292_R_RS__03104	TSV292_R_RS__03104
TSV292_R_RS__03105	TSV292_R_RS__03105	NA	NA	NA	9978.28	9706.18	8724.38	TSV292_RS__30235	TSV292_RS__30235	NA	NA	NA	33687.9	29161.8	35528.2	BPSL2983	TSV292_R_RS__03105	TSV292_R_RS__03105
TSV292_R_RS__03106	TSV292_R_RS__03106	NA	NA	NA	29696.5	28133.7	26835.6	TSV292_RS__30240	TSV292_RS__30240	NA	NA	NA	77544.2	72531.4	65143.3	BPSL2984	TSV292_R_RS__03106	TSV292_R_RS__03106
TSV292_R_RS__03107	TSV292_R_RS__03107	NA	NA	NA	6113.15	6399.17	6067.34	TSV292_RS__30245	TSV292_RS__30245	NA	NA	NA	22312.7	22271.1	22034.8	BPSL2985	TSV292_R_RS__03107	TSV292_R_RS__03107
TSV292_R_RS__03108	TSV292_R_RS__03108	NA	NA	NA	2522.9	2882.09	2198.01	TSV292_RS__30250	TSV292_RS__30250	NA	NA	NA	18578.4	19108.6	14952.9	BPSL2986	TSV292_R_RS__03108	TSV292_R_RS__03108
TSV292_R_RS__03109	TSV292_R_RS__03109	NA	NA	NA	63902	68077.2	65177.7	TSV292_RS__30255	TSV292_RS__30255	NA	NA	NA	81325.5	77817.2	78868.4	BPSL2987	TSV292_R_RS__03109	TSV292_R_RS__03109
TSV292_R_RS__03110	TSV292_R_RS__03110	NA	NA	NA	23891.4	24906.3	25193.6	TSV292_RS__30260	TSV292_RS__30260	NA	NA	NA	57597	51277.2	56126	BPSL2988	TSV292_R_RS__03110	TSV292_R_RS__03110
TSV292_R_RS__03111	TSV292_R_RS__03111	NA	NA	NA	45202.3	47345.6	50268.9	TSV292_RS__30265	TSV292_RS__30265	NA	NA	NA	58139.3	44531.4	58128.2	BPSL2989	TSV292_R_RS__03111	TSV292_R_RS__03111
TSV292_R_RS__03112	TSV292_R_RS__03112	NA	NA	NA	196035	173208	177881	TSV292_RS__30270	TSV292_RS__30270	NA	NA	NA	522356	415095	396642	BPSL2990	TSV292_R_RS__03112	TSV292_R_RS__03112
TSV292_R_RS__03114	TSV292_R_RS__03114	NA	NA	NA	3621.56	3186.65	3778.21	TSV292_RS__30280	TSV292_RS__30280	NA	NA	NA	13048.9	12833.4	12345.5	BPSL2991	TSV292_R_RS__03114	TSV292_R_RS__03114
TSV292_R_RS__03115	TSV292_R_RS__03115	NA	NA	NA	18314.1	17255.2	17015.4	TSV292_RS__30285	TSV292_RS__30285	NA	NA	NA	73217.6	77652.3	78610.2	BPSL2992	TSV292_R_RS__03115	TSV292_R_RS__03115
TSV292_R_RS__03117	TSV292_R_RS__03117	NA	NA	NA	5910.93	6587.41	5605.02	TSV292_RS__30295	TSV292_RS__30295	NA	NA	NA	9630.3	11068.6	8090.47	BPSL2993a	TSV292_R_RS__03117	TSV292_R_RS__03117
TSV292_R_RS__03119	TSV292_R_RS__03119	NA	NA	NA	9269.45	9255.57	9291.71	TSV292_RS__30305	TSV292_RS__30305	NA	NA	NA	23792.2	22362.5	18324.1	BPSL2995	TSV292_R_RS__03119	TSV292_R_RS__03119
TSV292_R_RS__03120	TSV292_R_RS__03120	NA	NA	NA	3474.49	2744.74	2786.99	TSV292_RS__30310	TSV292_RS__30310	NA	NA	NA	13584.8	14334.1	14262.8	BPSL2996	TSV292_R_RS__03120	TSV292_R_RS__03120
TSV292_R_RS__03122	TSV292_R_RS__03122	NA	NA	NA	15097.3	14478	13087	TSV292_RS__30320	TSV292_RS__30320	NA	NA	NA	43830.1	43464.4	38610.8	BPSL2998	TSV292_R_RS__03122	TSV292_R_RS__03122
TSV292_R_RS__03123	NA	NA	NA	NA	NA	NA	NA	TSV292_RS__30325	TSV292_RS__30325	NA	NA	NA	1485.85	2143.99	1827.11	BPSL2999	TSV292_R_RS__03123	TSV292_R_RS__03123
TSV292_R_RS__03124	TSV292_R_RS__03124	NA	NA	NA	4633.92	4914.64	5336.79	TSV292_RS__30330	TSV292_RS__30330	NA	NA	NA	13708.5	13975.8	13140.3	BPSL3000	TSV292_R_RS__03124	TSV292_R_RS__03124
TSV292_R_RS__03125	TSV292_R_RS__03125	NA	NA	NA	1540.45	1007.01	1061.22	TSV292_RS__30335	TSV292_RS__30335	NA	NA	NA	8076.13	8630.23	9324.41	BPSL3002	TSV292_R_RS__03125	TSV292_R_RS__03125
TSV292_R_RS__03126	TSV292_R_RS__03126	NA	NA	NA	15491.5	16250.1	13365.3	TSV292_RS__30340	TSV292_RS__30340	NA	NA	NA	15126.8	16788	17234.7	BPSL3003	TSV292_R_RS__03126	TSV292_R_RS__03126
TSV292_R_RS__03127	TSV292_R_RS__03127	NA	NA	NA	35015	34013.7	31556.1	TSV292_RS__30345	TSV292_RS__30345	NA	NA	NA	119089	115488	110383	BPSL3004	TSV292_R_RS__03127	TSV292_R_RS__03127
TSV292_R_RS__03129	TSV292_R_RS__03129	NA	NA	NA	1269.93	1091.63	1136.19	TSV292_RS__30355	TSV292_RS__30355	NA	NA	NA	3673.49	3909.98	4420.53	BPSL3006	TSV292_R_RS__03129	TSV292_R_RS__03129
TSV292_R_RS__03135	TSV292_R_RS__03135	NA	NA	NA	885.323	380.418	734.402	TSV292_RS__30385	TSV292_RS__30385	NA	NA	NA	1804.03	2643.12	2142.8	BPSL3011	TSV292_R_RS__03135	TSV292_R_RS__03135
TSV292_R_RS__03136	TSV292_R_RS__03136	NA	NA	NA	2081.04	1935.45	2659.54	TSV292_RS__30390	TSV292_RS__30390	NA	NA	NA	5561.33	6812.54	7169.23	BPSL3012	TSV292_R_RS__03136	TSV292_R_RS__03136
TSV292_R_RS__03137	TSV292_R_RS__03137	NA	NA	NA	836.907	NA	960.366	TSV292_RS__30400	TSV292_RS__30400	NA	NA	NA	4149.39	2607.97	4930.7	BPSL3013	TSV292_R_RS__03137	TSV292_R_RS__03137
TSV292_R_RS__03138	TSV292_R_RS__03138	NA	NA	NA	9601.78	8571.58	9786.6	TSV292_RS__30405	TSV292_RS__30405	NA	NA	NA	27091.4	31933.6	30173.9	BPSL3014	TSV292_R_RS__03138	TSV292_R_RS__03138
TSV292_R_RS__03139	TSV292_R_RS__03139	NA	NA	NA	19685	20099.4	20436.6	TSV292_RS__30410	TSV292_RS__30410	NA	NA	NA	45212.3	41111.6	41659.6	BPSL3015	TSV292_R_RS__03139	TSV292_R_RS__03139
TSV292_R_RS__03140	TSV292_R_RS__03140	NA	NA	NA	12506.3	13236.8	13359.2	TSV292_RS__30415	TSV292_RS__30415	NA	NA	NA	33887.1	34527.2	32230.4	BPSL3016	TSV292_R_RS__03140	TSV292_R_RS__03140
TSV292_R_RS__03142	NA	NA	NA	NA	NA	NA	NA	TSV292_RS__30425	TSV292_RS__30425	NA	NA	NA	1771.59	2759.44	2422.99	BPSL3018	TSV292_R_RS__03142	TSV292_R_RS__03142
TSV292_R_RS__03143	TSV292_R_RS__03143	NA	NA	NA	3898.49	3405.07	4506.44	TSV292_RS__30430	TSV292_RS__30430	NA	NA	NA	5168.91	6943.5	5766.98	BPSL3019	TSV292_R_RS__03143	TSV292_R_RS__03143
TSV292_R_RS__03144	TSV292_R_RS__03144	NA	NA	NA	28679.1	27306.3	28114.8	TSV292_RS__30435	TSV292_RS__30435	NA	NA	NA	82539.2	74497.6	72501.6	BPSL3020	TSV292_R_RS__03144	TSV292_R_RS__03144
TSV292_R_RS__03145	TSV292_R_RS__03145	NA	NA	NA	11439.1	10626.5	10781.1	TSV292_RS__30440	TSV292_RS__30440	NA	NA	NA	31271	27818.7	29631.7	BPSL3021	TSV292_R_RS__03145	TSV292_R_RS__03145
TSV292_R_RS__03146	TSV292_R_RS__03146	NA	NA	NA	1397.93	693.189	961.991	TSV292_RS__30445	TSV292_RS__30445	NA	NA	NA	3003.74	3400.11	4304.54	BPSL3022	TSV292_R_RS__03146	TSV292_R_RS__03146
TSV292_R_RS__03147	TSV292_R_RS__03147	NA	NA	NA	9713.47	9729.88	8665.82	TSV292_RS__30450	TSV292_RS__30450	NA	NA	NA	31730.6	31821.2	32062.6	BPSL3023	TSV292_R_RS__03147	TSV292_R_RS__03147
TSV292_R_RS__03148	TSV292_R_RS__03148	NA	NA	NA	4715.81	5015.38	5254.86	TSV292_RS__30455	TSV292_RS__30455	NA	NA	NA	9344.89	8386.62	9133.75	BPSL3024	TSV292_R_RS__03148	TSV292_R_RS__03148
TSV292_R_RS__03149	TSV292_R_RS__03149	NA	NA	NA	2599.35	1415.82	1341.32	TSV292_RS__30460	TSV292_RS__30460	NA	NA	NA	5953.43	5190.77	5030.03	BPSL3025	TSV292_R_RS__03149	TSV292_R_RS__03149
TSV292_R_RS__03151	TSV292_R_RS__03151	NA	NA	NA	4468.69	4638.87	4958.69	TSV292_RS__30470	TSV292_RS__30470	NA	NA	NA	6539.63	7037.62	8135.35	BPSL3027	TSV292_R_RS__03151	TSV292_R_RS__03151
TSV292_R_RS__03153	TSV292_R_RS__03153	NA	NA	NA	2801.5	3054.52	2624.58	TSV292_RS__30480	TSV292_RS__30480	NA	NA	NA	7354.07	7186.14	6164.01	BPSL3029	TSV292_R_RS__03153	TSV292_R_RS__03153
TSV292_R_RS__03154	TSV292_R_RS__03154	NA	NA	NA	8614.62	9654.3	8023.04	TSV292_RS__30485	TSV292_RS__30485	NA	NA	NA	20697.8	18572.8	20030.5	BPSL3030	TSV292_R_RS__03154	TSV292_R_RS__03154
TSV292_R_RS__03156	TSV292_R_RS__03156	NA	NA	NA	863.885	1110.15	1598.02	TSV292_RS__30495	TSV292_RS__30495	NA	NA	NA	5285.26	4063.16	4278.65	BPSL3032	TSV292_R_RS__03156	TSV292_R_RS__03156
TSV292_R_RS__03157	TSV292_R_RS__03157	NA	NA	NA	1537.58	1747.49	1694.29	TSV292_RS__30500	TSV292_RS__30500	NA	NA	NA	5197.27	4952.68	5147.93	BPSL3033	TSV292_R_RS__03157	TSV292_R_RS__03157
TSV292_R_RS__03158	TSV292_R_RS__03158	NA	NA	NA	6804.32	9421.33	7732.97	TSV292_RS__30505	TSV292_RS__30505	NA	NA	NA	12958.9	13131.2	9786.37	BPSL3034	TSV292_R_RS__03158	TSV292_R_RS__03158
TSV292_R_RS__03159	TSV292_R_RS__03159	NA	NA	NA	841.467	890.84	1069.29	TSV292_RS__30510	TSV292_RS__30510	NA	NA	NA	5051.73	5380.04	4378.62	BPSL3035	TSV292_R_RS__03159	TSV292_R_RS__03159
TSV292_R_RS__03160	NA	NA	NA	NA	NA	NA	NA	TSV292_RS__30515	TSV292_RS__30515	NA	NA	NA	1974.82	1884.7	2321.84	BPSL3036	TSV292_R_RS__03160	TSV292_R_RS__03160
TSV292_R_RS__03161	TSV292_R_RS__03161	NA	NA	NA	3191.08	2632.9	2556.7	TSV292_RS__30520	TSV292_RS__30520	NA	NA	NA	5014.73	4541.3	6321.14	BPSL3037	TSV292_R_RS__03161	TSV292_R_RS__03161
TSV292_R_RS__03162	TSV292_R_RS__03162	NA	NA	NA	2478.36	2011.7	2313.09	TSV292_RS__30525	TSV292_RS__30525	NA	NA	NA	NA	1331.73	941.949	BPSL3038	TSV292_R_RS__03162	TSV292_R_RS__03162
TSV292_R_RS__03168	TSV292_R_RS__03168	NA	NA	NA	35547.5	39275.4	44498.9	TSV292_RS__30555	TSV292_RS__30555	NA	NA	NA	74537.1	69560	86603.1	BPSL3040	TSV292_R_RS__03168	TSV292_R_RS__03168
TSV292_R_RS__03169	TSV292_R_RS__03169	NA	NA	NA	92875	88327.1	100205	TSV292_RS__30560	TSV292_RS__30560	NA	NA	NA	275648	252346	256909	BPSL3041	TSV292_R_RS__03169	TSV292_R_RS__03169
TSV292_R_RS__03170	TSV292_R_RS__03170	NA	NA	NA	61689.1	62884.5	69582.8	TSV292_RS__08720	TSV292_RS__08720	NA	NA	NA	125064	110783	112647	BPSS0275	TSV292_R_RS__03170	TSV292_R_RS__03170
TSV292_R_RS__03171	TSV292_R_RS__03171	NA	NA	NA	22223.1	22406.1	27472.1	TSV292_RS__30570	TSV292_RS__30570	NA	NA	NA	32791.6	29977.4	34764.5	BPSL3043	TSV292_R_RS__03171	TSV292_R_RS__03171
TSV292_R_RS__03171	TSV292_R_RS__03171	NA	NA	NA	22223.1	22406.1	27472.1	TSV292_RS__11165	TSV292_RS__11165	NA	NA	NA	1920.42	2168.71	1995.07	BPSL3043	TSV292_R_RS__03171	TSV292_R_RS__03171
TSV292_R_RS__03172	TSV292_R_RS__03172	NA	NA	NA	2958.94	4328.4	4565.91	TSV292_RS__30575	TSV292_RS__30575	NA	NA	NA	14094.3	12189.9	9632.69	BPSL3044	TSV292_R_RS__03172	TSV292_R_RS__03172
TSV292_R_RS__03173	TSV292_R_RS__03173	NA	NA	NA	4301.28	3733.02	5423.01	TSV292_RS__30580	TSV292_RS__30580	NA	NA	NA	44304.4	44561.1	40510	BPSL3045	TSV292_R_RS__03173	TSV292_R_RS__03173
TSV292_R_RS__03174	TSV292_R_RS__03174	NA	NA	NA	2649.25	2715.52	2696.38	TSV292_RS__30585	TSV292_RS__30585	NA	NA	NA	3746.3	3380.88	3019.83	BPSL3046	TSV292_R_RS__03174	TSV292_R_RS__03174
TSV292_R_RS__03176	TSV292_R_RS__03176	NA	NA	NA	1024.03	990.62	1154.51	TSV292_RS__30595	TSV292_RS__30595	NA	NA	NA	1886.37	2013.19	2073.31	BPSL3047	TSV292_R_RS__03176	TSV292_R_RS__03176
TSV292_R_RS__03177	TSV292_R_RS__03177	NA	NA	NA	6456.1	6267.11	6239.77	TSV292_RS__30600	TSV292_RS__30600	NA	NA	NA	15943.5	16712.6	16357.3	BPSL3048	TSV292_R_RS__03177	TSV292_R_RS__03177
TSV292_R_RS__03178	TSV292_R_RS__03178	NA	NA	NA	558.915	1154.26	801.265	TSV292_RS__30605	TSV292_RS__30605	NA	NA	NA	2883.36	2539.13	2717.14	BPSL3049	TSV292_R_RS__03178	TSV292_R_RS__03178
TSV292_R_RS__03179	TSV292_R_RS__03179	NA	NA	NA	11190.3	11070.9	10454	TSV292_RS__30610	TSV292_RS__30610	NA	NA	NA	17665.2	18669.1	20493.5	BPSL3050	TSV292_R_RS__03179	TSV292_R_RS__03179
TSV292_R_RS__03180	TSV292_R_RS__03180	NA	NA	NA	8720.78	9656.42	9774.52	TSV292_RS__30615	TSV292_RS__30615	NA	NA	NA	16363.4	17552	16605.7	BPSL3051	TSV292_R_RS__03180	TSV292_R_RS__03180
TSV292_R_RS__03181	TSV292_R_RS__03181	NA	NA	NA	5736.54	5539.94	4937.73	TSV292_RS__30620	TSV292_RS__30620	NA	NA	NA	10674.7	9949.28	9849.43	BPSL3052	TSV292_R_RS__03181	TSV292_R_RS__03181
TSV292_R_RS__03182	TSV292_R_RS__03182	NA	NA	NA	12791.9	11179.7	14057.1	TSV292_RS__30625	TSV292_RS__30625	NA	NA	NA	29679.4	29200	33091.5	BPSL3053	TSV292_R_RS__03182	TSV292_R_RS__03182
TSV292_R_RS__03183	TSV292_R_RS__03183	NA	NA	NA	5129.1	4581.73	5382.99	TSV292_RS__30630	TSV292_RS__30630	NA	NA	NA	7953.35	9308.4	8547.43	BPSL3054	TSV292_R_RS__03183	TSV292_R_RS__03183
TSV292_R_RS__03184	TSV292_R_RS__03184	NA	NA	NA	2962.34	2335.58	2621.94	TSV292_RS__30635	TSV292_RS__30635	NA	NA	NA	14837.8	16682.3	15383.9	BPSL3055	TSV292_R_RS__03184	TSV292_R_RS__03184
TSV292_R_RS__03185	TSV292_R_RS__03185	NA	NA	NA	1737.62	2629.46	2270.16	TSV292_RS__30640	TSV292_RS__30640	NA	NA	NA	11606.1	11991	10505.1	BPSL3056	TSV292_R_RS__03185	TSV292_R_RS__03185
TSV292_R_RS__03186	TSV292_R_RS__03186	NA	NA	NA	7799.47	7578.88	8140.67	TSV292_RS__30645	TSV292_RS__30645	NA	NA	NA	15090.1	14958.9	15620	BPSL3057	TSV292_R_RS__03186	TSV292_R_RS__03186
TSV292_R_RS__03187	TSV292_R_RS__03187	NA	NA	NA	11443.7	10244.2	10842.8	TSV292_RS__30650	TSV292_RS__30650	NA	NA	NA	31614.4	28964.9	31040.2	BPSL3058	TSV292_R_RS__03187	TSV292_R_RS__03187
TSV292_R_RS__03188	TSV292_R_RS__03188	NA	NA	NA	3928.09	4404.6	3017.47	TSV292_RS__30655	TSV292_RS__30655	NA	NA	NA	6233.56	7069	8843.55	BPSL3059	TSV292_R_RS__03188	TSV292_R_RS__03188
TSV292_R_RS__03190	TSV292_R_RS__03190	NA	NA	NA	2960.56	2234	2226.41	TSV292_RS__30665	TSV292_RS__30665	NA	NA	NA	2946.21	2579.12	2612.74	BPSL3061	TSV292_R_RS__03190	TSV292_R_RS__03190
TSV292_R_RS__03191	TSV292_R_RS__03191	NA	NA	NA	9858.27	10151.5	8936.17	TSV292_RS__30685	TSV292_RS__30685	NA	NA	NA	29140.1	32607.6	27807.5	BPSL3062	TSV292_R_RS__03191	TSV292_R_RS__03191
TSV292_R_RS__03197	TSV292_R_RS__03197	NA	NA	NA	3786.66	4181.3	3140.95	TSV292_RS__30715	TSV292_RS__30715	NA	NA	NA	12475	10749.1	11617.9	BPSL3066	TSV292_R_RS__03197	TSV292_R_RS__03197
TSV292_R_RS__03199	TSV292_R_RS__03199	NA	NA	NA	11676.7	11150.6	12487.1	TSV292_RS__30725	TSV292_RS__30725	NA	NA	NA	36437.6	37806.3	32805.7	BPSL3067	TSV292_R_RS__03199	TSV292_R_RS__03199
TSV292_R_RS__03201	TSV292_R_RS__03201	NA	NA	NA	739.541	435.401	510.558	TSV292_RS__30735	TSV292_RS__30735	NA	NA	NA	2262.41	1737.66	2082.9	BPSL3069	TSV292_R_RS__03201	TSV292_R_RS__03201
TSV292_R_RS__03202	TSV292_R_RS__03202	NA	NA	NA	2955.57	2562.94	2318.1	TSV292_RS__13025	TSV292_RS__13025	NA	NA	NA	10070.2	11072.2	10398.7	BPSL3070	TSV292_R_RS__03202	TSV292_R_RS__03202
TSV292_R_RS__03204	TSV292_R_RS__03204	NA	NA	NA	1459.82	765.338	542.721	TSV292_RS__13035	TSV292_RS__13035	NA	NA	NA	1693.25	1206.92	1501.08	BPSL3072	TSV292_R_RS__03204	TSV292_R_RS__03204
TSV292_R_RS__03205	TSV292_R_RS__03205	NA	NA	NA	1413.61	1260.06	1310.45	TSV292_RS__13040	TSV292_RS__13040	NA	NA	NA	5298.72	4758.13	5358.61	BPSL3073	TSV292_R_RS__03205	TSV292_R_RS__03205
TSV292_R_RS__03206	NA	NA	NA	NA	NA	NA	NA	TSV292_RS__13045	TSV292_RS__13045	NA	NA	NA	2151.81	2082.03	1865.09	BPSL3074	TSV292_R_RS__03206	TSV292_R_RS__03206
TSV292_R_RS__03207	TSV292_R_RS__03207	NA	NA	NA	41016.2	37628.3	32146.8	TSV292_RS__13050	TSV292_RS__13050	NA	NA	NA	51727.4	51741.2	48469.3	BPSL3075	TSV292_R_RS__03207	TSV292_R_RS__03207
TSV292_R_RS__03208	NA	NA	NA	NA	NA	NA	NA	TSV292_RS__13055	TSV292_RS__13055	NA	NA	NA	1340.77	NA	2014.35	BPSL3076	TSV292_R_RS__03208	TSV292_R_RS__03208
TSV292_R_RS__03211	TSV292_R_RS__03211	NA	NA	NA	27312.4	32102.6	35251.3	TSV292_RS__13070	TSV292_RS__13070	NA	NA	NA	181581	128513	86505.9	BPSL3079	TSV292_R_RS__03211	TSV292_R_RS__03211
TSV292_R_RS__03213	TSV292_R_RS__03213	NA	NA	NA	170.329	NA	547.777	TSV292_RS__13075	TSV292_RS__13075	NA	NA	NA	NA	830.845	1063.29	BPSL3080	TSV292_R_RS__03213	TSV292_R_RS__03213
TSV292_R_RS__03214	TSV292_R_RS__03214	NA	NA	NA	7676.19	6319.1	10656.7	TSV292_RS__13080	TSV292_RS__13080	NA	NA	NA	48448.9	46779.3	50321.6	BPSL3081	TSV292_R_RS__03214	TSV292_R_RS__03214
TSV292_R_RS__03216	TSV292_R_RS__03216	NA	NA	NA	374.553	453.94	419.686	TSV292_RS__13090	TSV292_RS__13090	NA	NA	NA	1523.93	1293.3	1275.77	BPSL3083	TSV292_R_RS__03216	TSV292_R_RS__03216
TSV292_R_RS__03217	NA	NA	NA	NA	NA	NA	NA	TSV292_RS__13095	TSV292_RS__13095	NA	NA	NA	6324.89	7001.66	6255.63	BPSL3084	TSV292_R_RS__03217	TSV292_R_RS__03217
TSV292_R_RS__03218	NA	NA	NA	NA	NA	NA	NA	TSV292_RS__13100	TSV292_RS__13100	NA	NA	NA	1899.83	2611.54	2603.34	BPSL3085	TSV292_R_RS__03218	TSV292_R_RS__03218
TSV292_R_RS__03219	NA	NA	NA	NA	NA	NA	NA	TSV292_RS__13105	TSV292_RS__13105	NA	NA	NA	2007.13	3326.42	2472.42	BPSL3086	TSV292_R_RS__03219	TSV292_R_RS__03219
TSV292_R_RS__03221	NA	NA	NA	NA	NA	NA	NA	TSV292_RS__13115	TSV292_RS__13115	NA	NA	NA	2023.12	2008.21	3075.83	BPSL3088	TSV292_R_RS__03221	TSV292_R_RS__03221
TSV292_R_RS__03222	TSV292_R_RS__03222	NA	NA	NA	6598.81	5846.35	8545.67	NA	NA	NA	NA	NA	NA	NA	NA	BPSL3089	TSV292_R_RS__03222	TSV292_R_RS__03222
TSV292_R_RS__03228	TSV292_R_RS__03228	NA	NA	NA	9506.04	8678.37	9238.07	TSV292_RS__13150	TSV292_RS__13150	NA	NA	NA	12365.7	12110.6	10531.2	BPSL3095	TSV292_R_RS__03228	TSV292_R_RS__03228
TSV292_R_RS__03230	TSV292_R_RS__03230	NA	NA	NA	11463.3	11117.2	9923.55	TSV292_RS__13160	TSV292_RS__13160	NA	NA	NA	10402	8855.39	10270.6	BPSL3097	TSV292_R_RS__03230	TSV292_R_RS__03230
TSV292_R_RS__03231	TSV292_R_RS__03231	NA	NA	NA	4259.57	5535.82	6029.41	TSV292_RS__13165	TSV292_RS__13165	NA	NA	NA	3387.78	4477.53	4290.6	BPSL3098	TSV292_R_RS__03231	TSV292_R_RS__03231
TSV292_R_RS__03232	TSV292_R_RS__03232	NA	NA	NA	3272.2	3714.42	3677.21	TSV292_RS__13170	TSV292_RS__13170	NA	NA	NA	3459.57	3793.89	2724.96	BPSL3099	TSV292_R_RS__03232	TSV292_R_RS__03232
TSV292_R_RS__03233	TSV292_R_RS__03233	NA	NA	NA	4145.76	3611.41	4096.55	TSV292_RS__13175	TSV292_RS__13175	NA	NA	NA	6042.46	7469.33	5872.67	BPSL3100	TSV292_R_RS__03233	TSV292_R_RS__03233
TSV292_R_RS__03234	TSV292_R_RS__03234	NA	NA	NA	6656.8	7063.17	7082.55	TSV292_RS__13180	TSV292_RS__13180	NA	NA	NA	14925.6	16911.3	15220	BPSL3101	TSV292_R_RS__03234	TSV292_R_RS__03234
TSV292_R_RS__03238	TSV292_R_RS__03238	NA	NA	NA	23264.8	18739.8	20016	TSV292_RS__13200	TSV292_RS__13200	NA	NA	NA	13470.7	13598.5	19076.3	BPSL3105	TSV292_R_RS__03238	TSV292_R_RS__03238
TSV292_R_RS__03239	TSV292_R_RS__03239	NA	NA	NA	22342.1	23831.1	22732.4	TSV292_RS__13205	TSV292_RS__13205	NA	NA	NA	53079.4	55352	61084.7	BPSL3106	TSV292_R_RS__03239	TSV292_R_RS__03239
TSV292_R_RS__03240	TSV292_R_RS__03240	NA	NA	NA	17342.3	14881.8	17873.5	TSV292_RS__13210	TSV292_RS__13210	NA	NA	NA	37851	37841.5	27301.4	BPSL3107	TSV292_R_RS__03240	TSV292_R_RS__03240
TSV292_R_RS__03241	TSV292_R_RS__03241	NA	NA	NA	65660.7	62983.7	66924.7	TSV292_RS__13215	TSV292_RS__13215	NA	NA	NA	100013	88441.1	79468.5	BPSL3108	TSV292_R_RS__03241	TSV292_R_RS__03241
TSV292_R_RS__03242	NA	NA	NA	NA	NA	NA	NA	TSV292_RS__13220	TSV292_RS__13220	NA	NA	NA	2087.23	2139.91	1821.52	BPSL3109	TSV292_R_RS__03242	TSV292_R_RS__03242
TSV292_R_RS__03243	TSV292_R_RS__03243	NA	NA	NA	2687.06	3036.64	3164.22	TSV292_RS__13225	TSV292_RS__13225	NA	NA	NA	7402.98	8469.44	6995.4	BPSL3110	TSV292_R_RS__03243	TSV292_R_RS__03243
TSV292_R_RS__03244	TSV292_R_RS__03244	NA	NA	NA	5044.56	5220.47	5247.4	TSV292_RS__13230	TSV292_RS__13230	NA	NA	NA	19461.6	21208.3	26665	BPSL3111	TSV292_R_RS__03244	TSV292_R_RS__03244
TSV292_R_RS__03246	TSV292_R_RS__03246	NA	NA	NA	3318.04	3848.23	3000.35	NA	NA	NA	NA	NA	NA	NA	NA	BPSL3062	TSV292_R_RS__03246	TSV292_R_RS__03246
TSV292_R_RS__03251	TSV292_R_RS__03251	NA	NA	NA	2131.39	2920.39	2293.29	NA	NA	NA	NA	NA	NA	NA	NA	BPSL0043	TSV292_R_RS__03251	TSV292_R_RS__03251
TSV292_R_RS__03252	TSV292_R_RS__03252	NA	NA	NA	2420.02	1982.25	2093.96	NA	NA	NA	NA	NA	NA	NA	NA	BPSL0042	TSV292_R_RS__03252	TSV292_R_RS__03252
TSV292_R_RS__03253	NA	NA	NA	NA	NA	NA	NA	TSV292_RS__15555	TSV292_RS__15555	NA	NA	NA	5740.22	5240.93	6092.04	BPSL0763	TSV292_R_RS__03253	TSV292_R_RS__03253
TSV292_R_RS__03254	TSV292_R_RS__03254	NA	NA	NA	3497.04	3210.42	2345.88	NA	NA	NA	NA	NA	NA	NA	NA	BPSL1286	TSV292_R_RS__03254	TSV292_R_RS__03254
TSV292_R_RS__03255	TSV292_R_RS__03255	NA	NA	NA	2134.63	1766.57	2038.75	NA	NA	NA	NA	NA	NA	NA	NA	BPSL2165	TSV292_R_RS__03255	TSV292_R_RS__03255
TSV292_R_RS__03267	TSV292_R_RS__03267	NA	NA	NA	2021.79	2123.79	1467.46	NA	NA	NA	NA	NA	NA	NA	NA	BPSL2683	TSV292_R_RS__03267	TSV292_R_RS__03267
TSV292_R_RS__03268	TSV292_R_RS__03268	NA	NA	NA	2301.39	2722.11	2585.72	NA	NA	NA	NA	NA	NA	NA	NA	BPSL0562	TSV292_R_RS__03268	TSV292_R_RS__03268
TSV292_R_RS__03283	NA	NA	NA	NA	NA	NA	NA	TSV292_RS__26410	TSV292_RS__26410	NA	NA	NA	715.56	1158.96	711.723	BPSL2586	TSV292_R_RS__03283	TSV292_R_RS__03283
TSV292_R_RS__03285	TSV292_R_RS__03285	NA	NA	NA	1807.14	2200.06	2037.88	TSV292_RS__13270	TSV292_RS__13270	NA	NA	NA	7428.48	7092.78	5889.81	BPSL3119	TSV292_R_RS__03285	TSV292_R_RS__03285
TSV292_R_RS__03286	TSV292_R_RS__03286	NA	NA	NA	14684.7	11974.1	10623.5	TSV292_RS__13275	TSV292_RS__13275	NA	NA	NA	47724.9	53192.2	61092.9	BPSL3120	TSV292_R_RS__03286	TSV292_R_RS__03286
TSV292_R_RS__03287	TSV292_R_RS__03287	NA	NA	NA	19049.6	23501.1	24123.6	TSV292_RS__13280	TSV292_RS__13280	NA	NA	NA	16680.2	14500.2	12877	BPSL3121	TSV292_R_RS__03287	TSV292_R_RS__03287
TSV292_R_RS__03288	NA	NA	NA	NA	NA	NA	NA	TSV292_RS__13285	TSV292_RS__13285	NA	NA	NA	NA	260.646	322.47	BPSL3122	TSV292_R_RS__03288	TSV292_R_RS__03288
TSV292_R_RS__03289	TSV292_R_RS__03289	NA	NA	NA	7602.81	9460.28	8491.31	TSV292_RS__13290	TSV292_RS__13290	NA	NA	NA	6685.4	6892.88	6808.96	BPSL3123	TSV292_R_RS__03289	TSV292_R_RS__03289
TSV292_R_RS__03290	TSV292_R_RS__03290	NA	NA	NA	8889.92	8293.73	8645.88	TSV292_RS__13295	TSV292_RS__13295	NA	NA	NA	14218.6	18831.5	20436.9	BPSL3124	TSV292_R_RS__03290	TSV292_R_RS__03290
TSV292_R_RS__03291	TSV292_R_RS__03291	NA	NA	NA	3754.03	3300.81	3133.53	TSV292_RS__13300	TSV292_RS__13300	NA	NA	NA	10010.2	10866.5	10422.9	BPSL3125	TSV292_R_RS__03291	TSV292_R_RS__03291
TSV292_R_RS__03293	NA	NA	NA	NA	NA	NA	NA	TSV292_RS__13310	TSV292_RS__13310	NA	NA	NA	4607.82	5936.19	6519.44	BPSL3127	TSV292_R_RS__03293	TSV292_R_RS__03293
TSV292_R_RS__03294	TSV292_R_RS__03294	NA	NA	NA	6387.66	6751.17	6551.46	TSV292_RS__13315	TSV292_RS__13315	NA	NA	NA	2927.82	5157.07	5118.39	BPSL3128	TSV292_R_RS__03294	TSV292_R_RS__03294
TSV292_R_RS__03295	TSV292_R_RS__03295	NA	NA	NA	5283.75	4849.38	4274.78	TSV292_RS__13320	TSV292_RS__13320	NA	NA	NA	7661.88	7043.29	7216.36	BPSL3129	TSV292_R_RS__03295	TSV292_R_RS__03295
TSV292_R_RS__03297	TSV292_R_RS__03297	NA	NA	NA	6543.5	6070.15	5008.61	TSV292_RS__13330	TSV292_RS__13330	NA	NA	NA	8596.38	8265.31	6108.23	BPSL3131	TSV292_R_RS__03297	TSV292_R_RS__03297
TSV292_R_RS__03298	TSV292_R_RS__03298	NA	NA	NA	763.868	1796.7	1311.25	TSV292_RS__13335	TSV292_RS__13335	NA	NA	NA	1880.32	1859.24	1604.55	BPSL3132	TSV292_R_RS__03298	TSV292_R_RS__03298
TSV292_R_RS__03299	TSV292_R_RS__03299	NA	NA	NA	5493.01	6389.91	5806.94	TSV292_RS__13340	TSV292_RS__13340	NA	NA	NA	26144.9	26042	27252.5	BPSL3133	TSV292_R_RS__03299	TSV292_R_RS__03299
TSV292_R_RS__03300	TSV292_R_RS__03300	NA	NA	NA	8398.67	7348.29	6678.54	TSV292_RS__13345	TSV292_RS__13345	NA	NA	NA	42617.6	37853.5	40826.3	BPSL3134	TSV292_R_RS__03300	TSV292_R_RS__03300
TSV292_R_RS__03301	TSV292_R_RS__03301	NA	NA	NA	686.595	1204.76	1086.12	TSV292_RS__13350	TSV292_RS__13350	NA	NA	NA	3678.11	3604.62	4251.75	BPSL3135	TSV292_R_RS__03301	TSV292_R_RS__03301
TSV292_R_RS__03303	TSV292_R_RS__03303	NA	NA	NA	1927.37	1909.63	1708.39	TSV292_RS__13360	TSV292_RS__13360	NA	NA	NA	23906.3	23892.8	24352.4	BPSL3137	TSV292_R_RS__03303	TSV292_R_RS__03303
TSV292_R_RS__03305	TSV292_R_RS__03305	NA	NA	NA	7800.58	9281.26	8175.55	TSV292_RS__13370	TSV292_RS__13370	NA	NA	NA	16293.2	16576.4	15447.5	BPSL3139	TSV292_R_RS__03305	TSV292_R_RS__03305
TSV292_R_RS__03306	TSV292_R_RS__03306	NA	NA	NA	10838.4	11833.4	11646.8	TSV292_RS__13375	TSV292_RS__13375	NA	NA	NA	29760.1	33651.5	30193.2	BPSL3140	TSV292_R_RS__03306	TSV292_R_RS__03306
TSV292_R_RS__03307	TSV292_R_RS__03307	NA	NA	NA	NA	NA	175.921	TSV292_RS__13380	TSV292_RS__13380	NA	NA	NA	3435.69	4280.22	3503.51	BPSL3141	TSV292_R_RS__03307	TSV292_R_RS__03307
TSV292_R_RS__03308	TSV292_R_RS__03308	NA	NA	NA	10796.5	9925.36	9787.95	TSV292_RS__13385	TSV292_RS__13385	NA	NA	NA	17867.4	18153	15764.3	BPSL3142	TSV292_R_RS__03308	TSV292_R_RS__03308
TSV292_R_RS__03310	TSV292_R_RS__03310	NA	NA	NA	1366.59	1656.17	1477.99	TSV292_RS__13395	TSV292_RS__13395	NA	NA	NA	3928.65	4210.45	2908.36	BPSL3144	TSV292_R_RS__03310	TSV292_R_RS__03310
TSV292_R_RS__03311	NA	NA	NA	NA	NA	NA	NA	TSV292_RS__13400	TSV292_RS__13400	NA	NA	NA	1033.5	691.763	1210.11	BPSL3145	TSV292_R_RS__03311	TSV292_R_RS__03311
TSV292_R_RS__03312	TSV292_R_RS__03312	NA	NA	NA	13578.1	13869.7	13028.2	TSV292_RS__13405	TSV292_RS__13405	NA	NA	NA	30820.4	28928.5	29257.9	BPSL3146	TSV292_R_RS__03312	TSV292_R_RS__03312
TSV292_R_RS__03313	TSV292_R_RS__03313	NA	NA	NA	3909.21	3733.48	3927.48	TSV292_RS__13410	TSV292_RS__13410	NA	NA	NA	4654.14	5821.95	10950	BPSL3147	TSV292_R_RS__03313	TSV292_R_RS__03313
TSV292_R_RS__03314	TSV292_R_RS__03314	NA	NA	NA	765.017	NA	940.694	TSV292_RS__13415	TSV292_RS__13415	NA	NA	NA	4130.7	3429.16	4246.3	BPSL3148	TSV292_R_RS__03314	TSV292_R_RS__03314
TSV292_R_RS__03315	NA	NA	NA	NA	NA	NA	NA	TSV292_RS__13420	TSV292_RS__13420	NA	NA	NA	3369.36	3793.99	4976.06	BPSL3149	TSV292_R_RS__03315	TSV292_R_RS__03315
TSV292_R_RS__03316	TSV292_R_RS__03316	NA	NA	NA	2261.25	2628.77	2926.98	TSV292_RS__13425	TSV292_RS__13425	NA	NA	NA	3554.64	3819.46	4680.73	BPSL3150	TSV292_R_RS__03316	TSV292_R_RS__03316
TSV292_R_RS__03317	TSV292_R_RS__03317	NA	NA	NA	1392.96	1519.52	1331.5	TSV292_RS__13430	TSV292_RS__13430	NA	NA	NA	2802.23	3263.24	2208.27	BPSL3151	TSV292_R_RS__03317	TSV292_R_RS__03317
TSV292_R_RS__03318	TSV292_R_RS__03318	NA	NA	NA	2302.98	2490.13	2280.55	TSV292_RS__13435	TSV292_RS__13435	NA	NA	NA	14082.7	14525	14028.1	BPSL3152	TSV292_R_RS__03318	TSV292_R_RS__03318
TSV292_R_RS__03319	NA	NA	NA	NA	NA	NA	NA	TSV292_RS__13440	TSV292_RS__13440	NA	NA	NA	3112.49	3470.79	2326.99	BPSL3153	TSV292_R_RS__03319	TSV292_R_RS__03319
TSV292_R_RS__03320	NA	NA	NA	NA	NA	NA	NA	TSV292_RS__13445	TSV292_RS__13445	NA	NA	NA	4467.28	5072.02	4618.67	BPSL3154	TSV292_R_RS__03320	TSV292_R_RS__03320
TSV292_R_RS__03321	NA	NA	NA	NA	NA	NA	NA	TSV292_RS__13450	TSV292_RS__13450	NA	NA	NA	3621.2	3342.31	3521.84	BPSL3155	TSV292_R_RS__03321	TSV292_R_RS__03321
TSV292_R_RS__03322	NA	NA	NA	NA	NA	NA	NA	TSV292_RS__13455	TSV292_RS__13455	NA	NA	NA	745.058	NA	915.174	BPSL3156	TSV292_R_RS__03322	TSV292_R_RS__03322
TSV292_R_RS__03323	TSV292_R_RS__03323	NA	NA	NA	2959.93	3458.19	2901.3	TSV292_RS__13460	TSV292_RS__13460	NA	NA	NA	13559.4	16242.1	19481	BPSL3157	TSV292_R_RS__03323	TSV292_R_RS__03323
TSV292_R_RS__03324	TSV292_R_RS__03324	NA	NA	NA	3801.35	3632.65	3178.18	TSV292_RS__13465	TSV292_RS__13465	NA	NA	NA	8428.45	8285.92	7656.05	BPSL3158	TSV292_R_RS__03324	TSV292_R_RS__03324
TSV292_R_RS__03325	TSV292_R_RS__03325	NA	NA	NA	2867.82	3009.17	2592.86	TSV292_RS__13470	TSV292_RS__13470	NA	NA	NA	10995.2	11915.9	10183.5	BPSL3159	TSV292_R_RS__03325	TSV292_R_RS__03325
TSV292_R_RS__03326	TSV292_R_RS__03326	NA	NA	NA	27584.5	25979.7	26700.2	TSV292_RS__13475	TSV292_RS__13475	NA	NA	NA	35437.7	42742.2	36952.2	BPSL3160	TSV292_R_RS__03326	TSV292_R_RS__03326
TSV292_R_RS__03328	TSV292_R_RS__03328	NA	NA	NA	2843.03	2714.35	3340.7	TSV292_RS__13485	TSV292_RS__13485	NA	NA	NA	5578.34	7447.7	6273.14	BPSL3162	TSV292_R_RS__03328	TSV292_R_RS__03328
TSV292_R_RS__03329	NA	NA	NA	NA	NA	NA	NA	TSV292_RS__13490	TSV292_RS__13490	NA	NA	NA	5643.78	5698.98	7119.65	BPSL3163	TSV292_R_RS__03329	TSV292_R_RS__03329
TSV292_R_RS__03332	TSV292_R_RS__03332	NA	NA	NA	12315.6	11590.3	10603	TSV292_RS__13505	TSV292_RS__13505	NA	NA	NA	26516.7	22614.8	24889	BPSL3166	TSV292_R_RS__03332	TSV292_R_RS__03332
TSV292_R_RS__03333	TSV292_R_RS__03333	NA	NA	NA	6282.14	5979.86	5995.16	TSV292_RS__13510	TSV292_RS__13510	NA	NA	NA	4862.64	4290	5787.52	BPSL3167	TSV292_R_RS__03333	TSV292_R_RS__03333
TSV292_R_RS__03334	TSV292_R_RS__03334	NA	NA	NA	692.373	531.743	564.834	TSV292_RS__13515	TSV292_RS__13515	NA	NA	NA	8723.02	8754.57	9257.21	BPSL3168	TSV292_R_RS__03334	TSV292_R_RS__03334
TSV292_R_RS__03335	TSV292_R_RS__03335	NA	NA	NA	NA	1197.42	NA	TSV292_RS__13520	TSV292_RS__13520	NA	NA	NA	24051	19683.7	14990.7	BPSL3169	TSV292_R_RS__03335	TSV292_R_RS__03335
TSV292_R_RS__03340	TSV292_R_RS__03340	NA	NA	NA	954.381	731.36	1160.66	TSV292_RS__13545	TSV292_RS__13545	NA	NA	NA	2565.99	2480.46	2476.73	BPSL3174	TSV292_R_RS__03340	TSV292_R_RS__03340
TSV292_R_RS__03341	TSV292_R_RS__03341	NA	NA	NA	4506.89	4325.12	3612.69	TSV292_RS__13550	TSV292_RS__13550	NA	NA	NA	11286.6	11716.1	15635	BPSL3175	TSV292_R_RS__03341	TSV292_R_RS__03341
TSV292_R_RS__03342	TSV292_R_RS__03342	NA	NA	NA	5750.68	5067.66	5399.39	TSV292_RS__13555	TSV292_RS__13555	NA	NA	NA	2076.93	2122.13	1516.48	BPSL3175A	TSV292_R_RS__03342	TSV292_R_RS__03342
TSV292_R_RS__03343	TSV292_R_RS__03343	NA	NA	NA	3612.7	3639.44	4090.18	TSV292_RS__13560	TSV292_RS__13560	NA	NA	NA	11921.6	11665.2	12099.4	BPSL3176	TSV292_R_RS__03343	TSV292_R_RS__03343
TSV292_R_RS__03345	TSV292_R_RS__03345	NA	NA	NA	1338.98	1358.49	1775.3	NA	NA	NA	NA	NA	NA	NA	NA	BPSL3178	TSV292_R_RS__03345	TSV292_R_RS__03345
TSV292_R_RS__03346	TSV292_R_RS__03346	NA	NA	NA	1537.28	1730.2	2192.39	TSV292_RS__13575	TSV292_RS__13575	NA	NA	NA	1614.86	2030.18	1473.78	BPSL3179	TSV292_R_RS__03346	TSV292_R_RS__03346
TSV292_R_RS__03347	TSV292_R_RS__03347	NA	NA	NA	3071.66	3522.89	3452.15	TSV292_RS__13580	TSV292_RS__13580	NA	NA	NA	1666.72	1698.66	2192.21	BPSL3180	TSV292_R_RS__03347	TSV292_R_RS__03347
TSV292_R_RS__03348	TSV292_R_RS__03348	NA	NA	NA	4733.37	7478.41	7508.15	TSV292_RS__13585	TSV292_RS__13585	NA	NA	NA	10889.8	10524.1	11319.9	BPSL3181	TSV292_R_RS__03348	TSV292_R_RS__03348
TSV292_R_RS__03349	TSV292_R_RS__03349	NA	NA	NA	1379.22	1959.73	1761.42	TSV292_RS__13590	TSV292_RS__13590	NA	NA	NA	4113.82	3314.05	4077.03	BPSL3182	TSV292_R_RS__03349	TSV292_R_RS__03349
TSV292_R_RS__03351	TSV292_R_RS__03351	NA	NA	NA	10380.2	11894.4	11201.4	TSV292_RS__13600	TSV292_RS__13600	NA	NA	NA	20810.2	21539.6	19938.9	BPSL3183	TSV292_R_RS__03351	TSV292_R_RS__03351
TSV292_R_RS__03352	TSV292_R_RS__03352	NA	NA	NA	6411.74	7360.85	6807.9	TSV292_RS__13605	TSV292_RS__13605	NA	NA	NA	14380.3	13120.4	13482.4	BPSL3184	TSV292_R_RS__03352	TSV292_R_RS__03352
TSV292_R_RS__03353	TSV292_R_RS__03353	NA	NA	NA	11874.1	8405.6	8806.59	TSV292_RS__13610	TSV292_RS__13610	NA	NA	NA	10244	11207.8	14732.4	BPSL3185	TSV292_R_RS__03353	TSV292_R_RS__03353
TSV292_R_RS__03354	TSV292_R_RS__03354	NA	NA	NA	47883.6	56473.4	49121.7	TSV292_RS__13615	TSV292_RS__13615	NA	NA	NA	307187	339694	283564	BPSL3186	TSV292_R_RS__03354	TSV292_R_RS__03354
TSV292_R_RS__03355	TSV292_R_RS__03355	NA	NA	NA	59849.6	53465.6	50244.1	TSV292_RS__13620	TSV292_RS__13620	NA	NA	NA	144634	134225	120247	BPSL3187	TSV292_R_RS__03355	TSV292_R_RS__03355
TSV292_R_RS__03356	TSV292_R_RS__03356	NA	NA	NA	91396.5	86720.9	84808.5	TSV292_RS__13625	TSV292_RS__13625	NA	NA	NA	367257	413918	337512	BPSL3188	TSV292_R_RS__03356	TSV292_R_RS__03356
TSV292_R_RS__03357	TSV292_R_RS__03357	NA	NA	NA	58888.8	58162.9	53018.5	TSV292_RS__13630	TSV292_RS__13630	NA	NA	NA	188264	179248	157853	BPSL3189	TSV292_R_RS__03357	TSV292_R_RS__03357
TSV292_R_RS__03358	TSV292_R_RS__03358	NA	NA	NA	74055.8	67147.3	67308.7	TSV292_RS__13635	TSV292_RS__13635	NA	NA	NA	198100	197774	203457	BPSL3190	TSV292_R_RS__03358	TSV292_R_RS__03358
TSV292_R_RS__03359	TSV292_R_RS__03359	NA	NA	NA	8785.81	5678.14	5914.49	TSV292_RS__13640	TSV292_RS__13640	NA	NA	NA	60003	52699.4	48713.2	BPSL3192	TSV292_R_RS__03359	TSV292_R_RS__03359
TSV292_R_RS__03360	TSV292_R_RS__03360	NA	NA	NA	7161.38	7367.86	9623.81	TSV292_RS__13645	TSV292_RS__13645	NA	NA	NA	8373.35	10654.2	11188.3	BPSL3193	TSV292_R_RS__03360	TSV292_R_RS__03360
TSV292_R_RS__03361	TSV292_R_RS__03361	NA	NA	NA	38818.2	44127.5	44945.9	TSV292_RS__13650	TSV292_RS__13650	NA	NA	NA	168978	199909	159169	BPSL3194	TSV292_R_RS__03361	TSV292_R_RS__03361
TSV292_R_RS__03362	TSV292_R_RS__03362	NA	NA	NA	36455.1	34963.9	29543.4	TSV292_RS__13655	TSV292_RS__13655	NA	NA	NA	110072	100310	84104.7	BPSL3195	TSV292_R_RS__03362	TSV292_R_RS__03362
TSV292_R_RS__03363	TSV292_R_RS__03363	NA	NA	NA	30641.1	32235.6	31124	TSV292_RS__13660	TSV292_RS__13660	NA	NA	NA	185599	195241	155990	BPSL3196	TSV292_R_RS__03363	TSV292_R_RS__03363
TSV292_R_RS__03364	TSV292_R_RS__03364	NA	NA	NA	112460	117456	108030	TSV292_RS__13665	TSV292_RS__13665	NA	NA	NA	235226	216875	189680	BPSL3197	TSV292_R_RS__03364	TSV292_R_RS__03364
TSV292_R_RS__03365	TSV292_R_RS__03365	NA	NA	NA	117637	112523	105300	TSV292_RS__13670	TSV292_RS__13670	NA	NA	NA	196594	181212	166827	BPSL3198	TSV292_R_RS__03365	TSV292_R_RS__03365
TSV292_R_RS__03366	TSV292_R_RS__03366	NA	NA	NA	92367.6	111185	108464	TSV292_RS__13675	TSV292_RS__13675	NA	NA	NA	372692	388995	334641	BPSL3199	TSV292_R_RS__03366	TSV292_R_RS__03366
TSV292_R_RS__03367	TSV292_R_RS__03367	NA	NA	NA	61373.9	80931.7	97755.3	TSV292_RS__13680	TSV292_RS__13680	NA	NA	NA	175901	196609	160141	BPSL3200	TSV292_R_RS__03367	TSV292_R_RS__03367
TSV292_R_RS__03368	TSV292_R_RS__03368	NA	NA	NA	180899	185086	164438	TSV292_RS__13685	TSV292_RS__13685	NA	NA	NA	481502	484826	481287	BPSL3201	TSV292_R_RS__03368	TSV292_R_RS__03368
TSV292_R_RS__03369	TSV292_R_RS__03369	NA	NA	NA	9419.78	8527.52	7611.91	TSV292_RS__13690	TSV292_RS__13690	NA	NA	NA	32208.2	23611.9	27233	BPSL3202	TSV292_R_RS__03369	TSV292_R_RS__03369
TSV292_R_RS__03370	TSV292_R_RS__03370	NA	NA	NA	89210.5	98990.9	86018.1	TSV292_RS__13695	TSV292_RS__13695	NA	NA	NA	340809	335138	301457	BPSL3203	TSV292_R_RS__03370	TSV292_R_RS__03370
TSV292_R_RS__03371	TSV292_R_RS__03371	NA	NA	NA	1087.19	330.197	NA	TSV292_RS__13700	TSV292_RS__13700	NA	NA	NA	18018.3	17861.7	9914.09	BPSL3204	TSV292_R_RS__03371	TSV292_R_RS__03371
TSV292_R_RS__03372	TSV292_R_RS__03372	NA	NA	NA	41037.4	39713.5	39390.2	TSV292_RS__13705	TSV292_RS__13705	NA	NA	NA	58803.8	48843.8	47295.3	BPSL3205	TSV292_R_RS__03372	TSV292_R_RS__03372
TSV292_R_RS__03373	TSV292_R_RS__03373	NA	NA	NA	51113.4	57749.6	57511	TSV292_RS__13710	TSV292_RS__13710	NA	NA	NA	66695.8	65942.8	56472.7	BPSL3206	TSV292_R_RS__03373	TSV292_R_RS__03373
TSV292_R_RS__03374	TSV292_R_RS__03374	NA	NA	NA	79704.4	71894.2	67683.7	TSV292_RS__13715	TSV292_RS__13715	NA	NA	NA	175678	214593	201339	BPSL3207	TSV292_R_RS__03374	TSV292_R_RS__03374
TSV292_R_RS__03375	TSV292_R_RS__03375	NA	NA	NA	53340.3	52292.4	57489.5	TSV292_RS__13720	TSV292_RS__13720	NA	NA	NA	523309	449575	464281	BPSL3208	TSV292_R_RS__03375	TSV292_R_RS__03375
TSV292_R_RS__03376	TSV292_R_RS__03376	NA	NA	NA	97962.7	84301.1	76132.3	TSV292_RS__13725	TSV292_RS__13725	NA	NA	NA	214889	193521	183091	BPSL3209	TSV292_R_RS__03376	TSV292_R_RS__03376
TSV292_R_RS__03377	TSV292_R_RS__03377	NA	NA	NA	53464.1	52080.2	50382.4	TSV292_RS__13730	TSV292_RS__13730	NA	NA	NA	132682	121105	109250	BPSL3210	TSV292_R_RS__03377	TSV292_R_RS__03377
TSV292_R_RS__03378	TSV292_R_RS__03378	NA	NA	NA	49113.2	39454.2	36588	TSV292_RS__13735	TSV292_RS__13735	NA	NA	NA	272669	289875	274499	BPSL3211	TSV292_R_RS__03378	TSV292_R_RS__03378
TSV292_R_RS__03379	TSV292_R_RS__03379	NA	NA	NA	72294.2	66910.7	72317	TSV292_RS__13740	TSV292_RS__13740	NA	NA	NA	168215	183283	152436	BPSL3212	TSV292_R_RS__03379	TSV292_R_RS__03379
TSV292_R_RS__03380	TSV292_R_RS__03380	NA	NA	NA	149642	145781	151554	TSV292_RS__13745	TSV292_RS__13745	NA	NA	NA	311118	290587	216173	BPSL3213	TSV292_R_RS__03380	TSV292_R_RS__03380
TSV292_R_RS__03381	TSV292_R_RS__03381	NA	NA	NA	215975	228750	227507	TSV292_RS__13750	TSV292_RS__13750	NA	NA	NA	388497	399823	301834	BPSL3214	TSV292_R_RS__03381	TSV292_R_RS__03381
TSV292_R_RS__03382	TSV292_R_RS__03382	NA	NA	NA	423934	458759	463606	TSV292_RS__13755	TSV292_RS__13755	NA	NA	NA	1200000	1040000	1130000	BPSL3228	TSV292_R_RS__03382	TSV292_R_RS__03382
TSV292_R_RS__03383	TSV292_R_RS__03383	NA	NA	NA	98924.1	106291	96247.2	TSV292_RS__13760	TSV292_RS__13760	NA	NA	NA	275932	263650	232852	BPSL3216	TSV292_R_RS__03383	TSV292_R_RS__03383
TSV292_R_RS__03384	TSV292_R_RS__03384	NA	NA	NA	100975	100005	83405.8	TSV292_RS__13765	TSV292_RS__13765	NA	NA	NA	305945	323744	279872	BPSL3217	TSV292_R_RS__03384	TSV292_R_RS__03384
TSV292_R_RS__03385	TSV292_R_RS__03385	NA	NA	NA	85999	88485.1	84122.5	TSV292_RS__13770	TSV292_RS__13770	NA	NA	NA	242301	286713	233244	BPSL3218	TSV292_R_RS__03385	TSV292_R_RS__03385
TSV292_R_RS__03386	TSV292_R_RS__03386	NA	NA	NA	1236.05	825.033	1743.53	TSV292_RS__13775	TSV292_RS__13775	NA	NA	NA	7431.67	7852.72	7142.52	BPSL3219	TSV292_R_RS__03386	TSV292_R_RS__03386
TSV292_R_RS__03387	TSV292_R_RS__03387	NA	NA	NA	70534.5	69215.2	69990.5	TSV292_RS__13780	TSV292_RS__13780	NA	NA	NA	147479	161184	136881	BPSL3220	TSV292_R_RS__03387	TSV292_R_RS__03387
TSV292_R_RS__03388	TSV292_R_RS__03388	NA	NA	NA	50329	52303.8	53467	TSV292_RS__13785	TSV292_RS__13785	NA	NA	NA	146551	149132	133236	BPSL3221	TSV292_R_RS__03388	TSV292_R_RS__03388
TSV292_R_RS__03389	TSV292_R_RS__03389	NA	NA	NA	18146.6	16601.9	18203.6	TSV292_RS__13790	TSV292_RS__13790	NA	NA	NA	73912.1	61600.9	85574.4	BPSL3222	TSV292_R_RS__03389	TSV292_R_RS__03389
TSV292_R_RS__03390	TSV292_R_RS__03390	NA	NA	NA	103045	104881	96439.2	TSV292_RS__13795	TSV292_RS__13795	NA	NA	NA	391366	442549	390370	BPSL3223	TSV292_R_RS__03390	TSV292_R_RS__03390
TSV292_R_RS__03391	TSV292_R_RS__03391	NA	NA	NA	116007	103546	98246.8	TSV292_RS__13800	TSV292_RS__13800	NA	NA	NA	299033	262920	246373	BPSL3224	TSV292_R_RS__03391	TSV292_R_RS__03391
TSV292_R_RS__03392	TSV292_R_RS__03392	NA	NA	NA	77059.7	84655.3	70347	TSV292_RS__13805	TSV292_RS__13805	NA	NA	NA	155893	162712	143085	BPSL3225	TSV292_R_RS__03392	TSV292_R_RS__03392
TSV292_R_RS__03393	TSV292_R_RS__03393	NA	NA	NA	25881.8	22432.6	23758.9	TSV292_RS__13810	TSV292_RS__13810	NA	NA	NA	75709	76797.8	63594.5	BPSL3226	TSV292_R_RS__03393	TSV292_R_RS__03393
TSV292_R_RS__03405	TSV292_R_RS__03405	NA	NA	NA	974.022	1427.72	587.381	NA	NA	NA	NA	NA	NA	NA	NA	BPSL3229	TSV292_R_RS__03405	TSV292_R_RS__03405
TSV292_R_RS__03406	TSV292_R_RS__03406	NA	NA	NA	5153.59	6131.51	7876.48	TSV292_RS__13895	TSV292_RS__13895	NA	NA	NA	49628.3	46882	42680	BPSL3230	TSV292_R_RS__03406	TSV292_R_RS__03406
TSV292_R_RS__03407	TSV292_R_RS__03407	NA	NA	NA	3711.98	3318.84	3973.13	TSV292_RS__13900	TSV292_RS__13900	NA	NA	NA	11560	9329.94	10350.6	BPSL3231	TSV292_R_RS__03407	TSV292_R_RS__03407
TSV292_R_RS__03408	TSV292_R_RS__03408	NA	NA	NA	7985.5	6694.03	6640.37	TSV292_RS__13905	TSV292_RS__13905	NA	NA	NA	31773	27067.2	29092.6	BPSL3232	TSV292_R_RS__03408	TSV292_R_RS__03408
TSV292_R_RS__03409	NA	NA	NA	NA	NA	NA	NA	TSV292_RS__13910	TSV292_RS__13910	NA	NA	NA	7685.4	6857.89	6737.76	BPSL3233	TSV292_R_RS__03409	TSV292_R_RS__03409
TSV292_R_RS__03410	TSV292_R_RS__03410	NA	NA	NA	10881.6	10044.6	11144.2	TSV292_RS__13915	TSV292_RS__13915	NA	NA	NA	57729.3	55626.7	57075.8	BPSL3234	TSV292_R_RS__03410	TSV292_R_RS__03410
TSV292_R_RS__03411	TSV292_R_RS__03411	NA	NA	NA	1579.81	1295.77	1767.75	TSV292_RS__13920	TSV292_RS__13920	NA	NA	NA	5410.54	5031.8	6196.21	BPSL3235	TSV292_R_RS__03411	TSV292_R_RS__03411
TSV292_R_RS__03412	TSV292_R_RS__03412	NA	NA	NA	3855.26	3091.51	3845.66	TSV292_RS__13925	TSV292_RS__13925	NA	NA	NA	7480	9015.62	8040.91	BPSL3236	TSV292_R_RS__03412	TSV292_R_RS__03412
TSV292_R_RS__03412	TSV292_R_RS__03412	NA	NA	NA	3855.26	3091.51	3845.66	TSV292_RS__11155	TSV292_RS__11155	NA	NA	NA	2064.93	2012.28	1782.83	BPSL3236	TSV292_R_RS__03412	TSV292_R_RS__03412
TSV292_R_RS__03413	NA	NA	NA	NA	NA	NA	NA	TSV292_RS__13930	TSV292_RS__13930	NA	NA	NA	3961.07	4592.72	5860.15	BPSL3237	TSV292_R_RS__03413	TSV292_R_RS__03413
TSV292_R_RS__03414	TSV292_R_RS__03414	NA	NA	NA	2837.84	1925.04	1730.58	TSV292_RS__13935	TSV292_RS__13935	NA	NA	NA	4659.96	3960	3651.21	BPSL3238	TSV292_R_RS__03414	TSV292_R_RS__03414
TSV292_R_RS__03415	TSV292_R_RS__03415	NA	NA	NA	4883.33	5117.57	6065.93	TSV292_RS__13940	TSV292_RS__13940	NA	NA	NA	49506.2	49707	52140.6	BPSL3239	TSV292_R_RS__03415	TSV292_R_RS__03415
TSV292_R_RS__03417	NA	NA	NA	NA	NA	NA	NA	TSV292_RS__13950	TSV292_RS__13950	NA	NA	NA	6079	4395.75	9461.23	BPSL3241	TSV292_R_RS__03417	TSV292_R_RS__03417
TSV292_R_RS__03418	TSV292_R_RS__03418	NA	NA	NA	7320.98	7327.36	6747.15	TSV292_RS__13955	TSV292_RS__13955	NA	NA	NA	28651.7	29233.7	26866	BPSL3242	TSV292_R_RS__03418	TSV292_R_RS__03418
TSV292_R_RS__03419	TSV292_R_RS__03419	NA	NA	NA	7680.4	7956.13	6691.86	TSV292_RS__13960	TSV292_RS__13960	NA	NA	NA	38755.3	40620.8	38948.3	BPSL3243	TSV292_R_RS__03419	TSV292_R_RS__03419
TSV292_R_RS__03421	NA	NA	NA	NA	NA	NA	NA	TSV292_RS__13970	TSV292_RS__13970	NA	NA	NA	2408.68	2379.01	1665.99	BPSL3245	TSV292_R_RS__03421	TSV292_R_RS__03421
TSV292_R_RS__03422	TSV292_R_RS__03422	NA	NA	NA	12136.2	9946.73	10981	TSV292_RS__13975	TSV292_RS__13975	NA	NA	NA	37860.7	38132.6	35103.8	BPSL3246	TSV292_R_RS__03422	TSV292_R_RS__03422
TSV292_R_RS__03427	NA	NA	NA	NA	NA	NA	NA	TSV292_RS__14000	TSV292_RS__14000	NA	NA	NA	1420.52	1891.12	1011.35	BPSL3250	TSV292_R_RS__03427	TSV292_R_RS__03427
TSV292_R_RS__03430	TSV292_R_RS__03430	NA	NA	NA	8638.76	6767.82	9155.43	TSV292_RS__14015	TSV292_RS__14015	NA	NA	NA	11911	13566.6	17666	BPSL3253	TSV292_R_RS__03430	TSV292_R_RS__03430
TSV292_R_RS__03433	NA	NA	NA	NA	NA	NA	NA	TSV292_RS__14030	TSV292_RS__14030	NA	NA	NA	646.707	564.849	503.017	BPSL3254B	TSV292_R_RS__03433	TSV292_R_RS__03433
TSV292_R_RS__03435	NA	NA	NA	NA	NA	NA	NA	TSV292_RS__14040	TSV292_RS__14040	NA	NA	NA	4004.43	2726.89	4256.26	BPSL3256	TSV292_R_RS__03435	TSV292_R_RS__03435
TSV292_R_RS__03437	TSV292_R_RS__03437	NA	NA	NA	1101.38	NA	1457.59	TSV292_RS__14050	TSV292_RS__14050	NA	NA	NA	6151.33	6555.44	5502.23	BPSL3271	TSV292_R_RS__03437	TSV292_R_RS__03437
TSV292_R_RS__03438	TSV292_R_RS__03438	NA	NA	NA	7827.73	8577.03	8984.07	TSV292_RS__14055	TSV292_RS__14055	NA	NA	NA	31031.2	34704.1	23262.3	BPSL3272	TSV292_R_RS__03438	TSV292_R_RS__03438
TSV292_R_RS__03439	TSV292_R_RS__03439	NA	NA	NA	1763.92	1585.52	1490.1	TSV292_RS__14060	TSV292_RS__14060	NA	NA	NA	9253.39	9709.34	8304.88	BPSL3273	TSV292_R_RS__03439	TSV292_R_RS__03439
TSV292_R_RS__03441	TSV292_R_RS__03441	NA	NA	NA	1801.61	1358.17	1449.96	TSV292_RS__14070	TSV292_RS__14070	NA	NA	NA	1718.54	1285.69	968.27	BPSL3275	TSV292_R_RS__03441	TSV292_R_RS__03441
TSV292_R_RS__03443	NA	NA	NA	NA	NA	NA	NA	TSV292_RS__14085	TSV292_RS__14085	NA	NA	NA	2735.31	3063.21	3622.85	BPSL3277	TSV292_R_RS__03443	TSV292_R_RS__03443
TSV292_R_RS__03445	TSV292_R_RS__03445	NA	NA	NA	971.437	1407.52	773.994	TSV292_RS__14095	TSV292_RS__14095	NA	NA	NA	3013.51	3430.39	2976.88	BPSL3279	TSV292_R_RS__03445	TSV292_R_RS__03445
TSV292_R_RS__03446	TSV292_R_RS__03446	NA	NA	NA	2126.91	2230.14	1577.69	TSV292_RS__14100	TSV292_RS__14100	NA	NA	NA	3055.45	2776.84	3367.3	BPSL3280	TSV292_R_RS__03446	TSV292_R_RS__03446
TSV292_R_RS__03447	TSV292_R_RS__03447	NA	NA	NA	66344.7	68463.9	65932.1	TSV292_RS__14105	TSV292_RS__14105	NA	NA	NA	84366.2	88057.6	74015.4	BPSL3281	TSV292_R_RS__03447	TSV292_R_RS__03447
TSV292_R_RS__03448	NA	NA	NA	NA	NA	NA	NA	TSV292_RS__14110	TSV292_RS__14110	NA	NA	NA	1386.71	1419.46	1620.38	BPSL3282	TSV292_R_RS__03448	TSV292_R_RS__03448
TSV292_R_RS__03450	TSV292_R_RS__03450	NA	NA	NA	14509.2	NA	18306.7	TSV292_RS__14120	TSV292_RS__14120	NA	NA	NA	19157	14891.8	12875.1	BPSL3284	TSV292_R_RS__03450	TSV292_R_RS__03450
TSV292_R_RS__03451	TSV292_R_RS__03451	NA	NA	NA	3330.2	3290.23	2771.88	TSV292_RS__14125	TSV292_RS__14125	NA	NA	NA	648.913	546.673	473.134	BPSL3285	TSV292_R_RS__03451	TSV292_R_RS__03451
TSV292_R_RS__03452	TSV292_R_RS__03452	NA	NA	NA	40480.2	41951.5	40901.5	TSV292_RS__14130	TSV292_RS__14130	NA	NA	NA	67467	63487.3	74746.7	BPSL3286	TSV292_R_RS__03452	TSV292_R_RS__03452
TSV292_R_RS__03453	TSV292_R_RS__03453	NA	NA	NA	2502.27	1919.17	2322.41	TSV292_RS__14135	TSV292_RS__14135	NA	NA	NA	6011.49	7066.65	6952.28	BPSL3287	TSV292_R_RS__03453	TSV292_R_RS__03453
TSV292_R_RS__03454	TSV292_R_RS__03454	NA	NA	NA	8450.08	8574.62	8092.91	TSV292_RS__14140	TSV292_RS__14140	NA	NA	NA	12124.8	13254.5	13666.5	BPSL3288	TSV292_R_RS__03454	TSV292_R_RS__03454
TSV292_R_RS__03456	TSV292_R_RS__03456	NA	NA	NA	25236.1	22627.2	23515.2	TSV292_RS__14150	TSV292_RS__14150	NA	NA	NA	67042.6	62191.1	86798.5	BPSL3290	TSV292_R_RS__03456	TSV292_R_RS__03456
TSV292_R_RS__03457	NA	NA	NA	NA	NA	NA	NA	TSV292_RS__14155	TSV292_RS__14155	NA	NA	NA	5876.41	7630.29	6447.32	BPSL3291	TSV292_R_RS__03457	TSV292_R_RS__03457
TSV292_R_RS__03458	NA	NA	NA	NA	NA	NA	NA	TSV292_RS__14160	TSV292_RS__14160	NA	NA	NA	1766.26	2556.77	2305.93	BPSL3292	TSV292_R_RS__03458	TSV292_R_RS__03458
TSV292_R_RS__03459	NA	NA	NA	NA	NA	NA	NA	TSV292_RS__14165	TSV292_RS__14165	NA	NA	NA	3298.14	4225.52	3669.48	BPSL3293	TSV292_R_RS__03459	TSV292_R_RS__03459
TSV292_R_RS__03460	NA	NA	NA	NA	NA	NA	NA	TSV292_RS__14170	TSV292_RS__14170	NA	NA	NA	2496.89	2347.42	2675.8	BPSL3294	TSV292_R_RS__03460	TSV292_R_RS__03460
TSV292_R_RS__03463	TSV292_R_RS__03463	NA	NA	NA	1656.34	2035.17	2289.43	TSV292_RS__14185	TSV292_RS__14185	NA	NA	NA	6758.47	6703.73	6256.48	BPSL3297	TSV292_R_RS__03463	TSV292_R_RS__03463
TSV292_R_RS__03464	TSV292_R_RS__03464	NA	NA	NA	1587.59	643.032	1155.76	TSV292_RS__14190	TSV292_RS__14190	NA	NA	NA	1620.01	1653.47	2410.59	BPSL3298	TSV292_R_RS__03464	TSV292_R_RS__03464
TSV292_R_RS__03465	TSV292_R_RS__03465	NA	NA	NA	5608.97	5211.23	4385.77	TSV292_RS__14195	TSV292_RS__14195	NA	NA	NA	15055.5	16581	14386.8	BPSL3299	TSV292_R_RS__03465	TSV292_R_RS__03465
TSV292_R_RS__03466	TSV292_R_RS__03466	NA	NA	NA	4165.65	4458.03	3388.91	TSV292_RS__14200	TSV292_RS__14200	NA	NA	NA	21785.8	28705.9	21982.7	BPSL3300	TSV292_R_RS__03466	TSV292_R_RS__03466
TSV292_R_RS__03467	TSV292_R_RS__03467	NA	NA	NA	3884.33	4444.09	2728.62	TSV292_RS__14205	TSV292_RS__14205	NA	NA	NA	7612.11	10441.8	6799.86	BPSL3301	TSV292_R_RS__03467	TSV292_R_RS__03467
TSV292_R_RS__03467	TSV292_R_RS__03467	NA	NA	NA	3884.33	4444.09	2728.62	TSV292_RS__07720	TSV292_RS__07720	NA	NA	NA	676.024	754.982	756.359	BPSL3301	TSV292_R_RS__03467	TSV292_R_RS__03467
TSV292_R_RS__03468	NA	NA	NA	NA	NA	NA	NA	TSV292_RS__14210	TSV292_RS__14210	NA	NA	NA	1199.34	2344.7	1181.18	BPSL3302	TSV292_R_RS__03468	TSV292_R_RS__03468
TSV292_R_RS__03469	NA	NA	NA	NA	NA	NA	NA	TSV292_RS__14215	TSV292_RS__14215	NA	NA	NA	1467.24	1311.88	1179.06	BPSL3303	TSV292_R_RS__03469	TSV292_R_RS__03469
TSV292_R_RS__03470	TSV292_R_RS__03470	NA	NA	NA	4800.96	5820.57	3836.66	TSV292_RS__14220	TSV292_RS__14220	NA	NA	NA	6290.55	6415.39	6298.99	BPSL3304	TSV292_R_RS__03470	TSV292_R_RS__03470
TSV292_R_RS__03471	TSV292_R_RS__03471	NA	NA	NA	2156.83	3174.35	2183.16	TSV292_RS__14225	TSV292_RS__14225	NA	NA	NA	6768.53	9678.06	9831.77	BPSL3305	TSV292_R_RS__03471	TSV292_R_RS__03471
TSV292_R_RS__03472	TSV292_R_RS__03472	NA	NA	NA	4202.58	3538.91	1857.6	TSV292_RS__14230	TSV292_RS__14230	NA	NA	NA	4780.92	5649.43	4441.27	BPSL3306	TSV292_R_RS__03472	TSV292_R_RS__03472
TSV292_R_RS__03473	TSV292_R_RS__03473	NA	NA	NA	3990.98	3271.19	3538.24	TSV292_RS__14235	TSV292_RS__14235	NA	NA	NA	5679.28	7140.1	3892.13	BPSL3307	TSV292_R_RS__03473	TSV292_R_RS__03473
TSV292_R_RS__03477	NA	NA	NA	NA	NA	NA	NA	TSV292_RS__14255	TSV292_RS__14255	NA	NA	NA	2767.14	2879.12	1649.55	BPSL3311	TSV292_R_RS__03477	TSV292_R_RS__03477
TSV292_R_RS__03479	TSV292_R_RS__03479	NA	NA	NA	7380.5	7191.13	7455.93	TSV292_RS__14265	TSV292_RS__14265	NA	NA	NA	25312.1	22694.2	22485.8	BPSL3313	TSV292_R_RS__03479	TSV292_R_RS__03479
TSV292_R_RS__03481	TSV292_R_RS__03481	NA	NA	NA	1034.58	902.576	977.853	TSV292_RS__14275	TSV292_RS__14275	NA	NA	NA	10239.3	9637.82	10048.6	BPSL3315	TSV292_R_RS__03481	TSV292_R_RS__03481
TSV292_R_RS__03482	TSV292_R_RS__03482	NA	NA	NA	1891.47	1237.98	1653.11	TSV292_RS__14280	TSV292_RS__14280	NA	NA	NA	2306.97	1885.51	1633.84	BPSL3316	TSV292_R_RS__03482	TSV292_R_RS__03482
TSV292_R_RS__03484	TSV292_R_RS__03484	NA	NA	NA	14211	13767.5	14023.1	TSV292_RS__14290	TSV292_RS__14290	NA	NA	NA	36747.5	42135.1	33227.2	BPSL3318	TSV292_R_RS__03484	TSV292_R_RS__03484
TSV292_R_RS__03485	TSV292_R_RS__03485	NA	NA	NA	24148	24834.9	16248.9	TSV292_RS__14295	TSV292_RS__14295	NA	NA	NA	68084.9	73348.5	48097.7	BPSL3319	TSV292_R_RS__03485	TSV292_R_RS__03485
TSV292_R_RS__03487	NA	NA	NA	NA	NA	NA	NA	TSV292_RS__14305	TSV292_RS__14305	NA	NA	NA	4673.44	4983.84	3336.59	BPSL3321	TSV292_R_RS__03487	TSV292_R_RS__03487
TSV292_R_RS__03488	TSV292_R_RS__03488	NA	NA	NA	1659.44	1628.21	2024.17	TSV292_RS__14310	TSV292_RS__14310	NA	NA	NA	5755.29	7158.87	6831.16	BPSL3322	TSV292_R_RS__03488	TSV292_R_RS__03488
TSV292_R_RS__03489	NA	NA	NA	NA	NA	NA	NA	TSV292_RS__14315	TSV292_RS__14315	NA	NA	NA	4895.76	5216.67	4277.87	BPSL3323	TSV292_R_RS__03489	TSV292_R_RS__03489
TSV292_R_RS__03490	TSV292_R_RS__03490	NA	NA	NA	7369.73	5514.28	6917.99	TSV292_RS__14320	TSV292_RS__14320	NA	NA	NA	5403.07	5931.85	5031.8	BPSL3324	TSV292_R_RS__03490	TSV292_R_RS__03490
TSV292_R_RS__03491	TSV292_R_RS__03491	NA	NA	NA	6501.11	5764.89	3841.42	TSV292_RS__14325	TSV292_RS__14325	NA	NA	NA	16472.4	18076.9	15967.8	BPSL3325	TSV292_R_RS__03491	TSV292_R_RS__03491
TSV292_R_RS__03492	TSV292_R_RS__03492	NA	NA	NA	1502.88	994.743	679.267	TSV292_RS__14330	TSV292_RS__14330	NA	NA	NA	8692.41	9644.73	8560.54	BPSL3326	TSV292_R_RS__03492	TSV292_R_RS__03492
TSV292_R_RS__03493	TSV292_R_RS__03493	NA	NA	NA	2355.92	2985.96	2100.77	TSV292_RS__14335	TSV292_RS__14335	NA	NA	NA	10227.4	10618.4	10643.6	BPSL3327	TSV292_R_RS__03493	TSV292_R_RS__03493
TSV292_R_RS__03494	NA	NA	NA	NA	NA	NA	NA	TSV292_RS__14340	TSV292_RS__14340	NA	NA	NA	6262.87	8588.57	6277.55	BPSL3328	TSV292_R_RS__03494	TSV292_R_RS__03494
TSV292_R_RS__03495	NA	NA	NA	NA	NA	NA	NA	TSV292_RS__14345	TSV292_RS__14345	NA	NA	NA	4240.76	4120.58	4322.71	BPSL3329	TSV292_R_RS__03495	TSV292_R_RS__03495
TSV292_R_RS__03497	NA	NA	NA	NA	NA	NA	NA	TSV292_RS__14355	TSV292_RS__14355	NA	NA	NA	6563.2	5157.59	5592.98	BPSL3331	TSV292_R_RS__03497	TSV292_R_RS__03497
TSV292_R_RS__03499	TSV292_R_RS__03499	NA	NA	NA	718.346	469.703	494.326	TSV292_RS__14365	TSV292_RS__14365	NA	NA	NA	14007.5	12961.3	13664.8	BPSL3333	TSV292_R_RS__03499	TSV292_R_RS__03499
TSV292_R_RS__03500	NA	NA	NA	NA	NA	NA	NA	TSV292_RS__14370	TSV292_RS__14370	NA	NA	NA	1872.99	2879.7	1820.3	BPSL3334	TSV292_R_RS__03500	TSV292_R_RS__03500
TSV292_R_RS__03502	TSV292_R_RS__03502	NA	NA	NA	4308.73	4216.39	4205.98	TSV292_RS__14380	TSV292_RS__14380	NA	NA	NA	47484.3	49855.5	44546.9	BPSL3336	TSV292_R_RS__03502	TSV292_R_RS__03502
TSV292_R_RS__03504	TSV292_R_RS__03504	NA	NA	NA	13876.1	14106.9	14804.3	TSV292_RS__14390	TSV292_RS__14390	NA	NA	NA	24066.5	24432.6	23428.5	BPSL3337	TSV292_R_RS__03504	TSV292_R_RS__03504
TSV292_R_RS__03505	NA	NA	NA	NA	NA	NA	NA	TSV292_RS__14395	TSV292_RS__14395	NA	NA	NA	1784.98	2865.45	1304.39	BPSL3338	TSV292_R_RS__03505	TSV292_R_RS__03505
TSV292_R_RS__03506	TSV292_R_RS__03506	NA	NA	NA	2121.52	1775.71	1492.64	NA	NA	NA	NA	NA	NA	NA	NA	BPSL3339	TSV292_R_RS__03506	TSV292_R_RS__03506
TSV292_R_RS__03507	TSV292_R_RS__03507	NA	NA	NA	17439.2	16484.8	17125.8	NA	NA	NA	NA	NA	NA	NA	NA	BPSL3340	TSV292_R_RS__03507	TSV292_R_RS__03507
TSV292_R_RS__03510	TSV292_R_RS__03510	NA	NA	NA	1884.05	1597.4	2228.94	TSV292_RS__15560	TSV292_RS__15560	NA	NA	NA	4063.12	3759.27	5043.9	BPSS1059	TSV292_R_RS__03510	TSV292_R_RS__03510
TSV292_R_RS__03511	TSV292_R_RS__03511	NA	NA	NA	298.242	223.857	191.39	NA	NA	NA	NA	NA	NA	NA	NA	BPSS1058	TSV292_R_RS__03511	TSV292_R_RS__03511
TSV292_R_RS__03516	TSV292_R_RS__03516	NA	NA	NA	3928.66	NA	3389.85	NA	NA	NA	NA	NA	NA	NA	NA	BPSL0740	TSV292_R_RS__03516	TSV292_R_RS__03516
TSV292_R_RS__03528	TSV292_R_RS__03528	NA	NA	NA	596.65	428.773	533.052	NA	NA	NA	NA	NA	NA	NA	NA	BPSL0669	TSV292_R_RS__03528	TSV292_R_RS__03528
TSV292_R_RS__03534	TSV292_R_RS__03534	NA	NA	NA	21648.4	25082.2	26439.3	TSV292_RS__14465	TSV292_RS__14465	NA	NA	NA	5119.72	5709.41	7308.23	BPSL3354	TSV292_R_RS__03534	TSV292_R_RS__03534
TSV292_R_RS__03539	TSV292_R_RS__03539	NA	NA	NA	2989.35	2946.66	2399.02	TSV292_RS__14485	TSV292_RS__14485	NA	NA	NA	11451.3	10678.3	10430.3	BPSL3358	TSV292_R_RS__03539	TSV292_R_RS__03539
TSV292_R_RS__03540	TSV292_R_RS__03540	NA	NA	NA	2026.65	2947.47	3135.31	TSV292_RS__14490	TSV292_RS__14490	NA	NA	NA	1937.11	1167.95	765.586	BPSL3359	TSV292_R_RS__03540	TSV292_R_RS__03540
TSV292_R_RS__03543	TSV292_R_RS__03543	NA	NA	NA	7378.51	7078.17	7874.51	TSV292_RS__14495	TSV292_RS__14495	NA	NA	NA	31501.3	26712.2	23929.3	BPSL3360	TSV292_R_RS__03543	TSV292_R_RS__03543
TSV292_R_RS__03544	TSV292_R_RS__03544	NA	NA	NA	8894.15	8356.32	8308.73	TSV292_RS__14500	TSV292_RS__14500	NA	NA	NA	38015.7	34488.3	35262.2	BPSL3361	TSV292_R_RS__03544	TSV292_R_RS__03544
TSV292_R_RS__03545	TSV292_R_RS__03545	NA	NA	NA	6888.45	6145.42	6648.08	TSV292_RS__14505	TSV292_RS__14505	NA	NA	NA	32225.6	32789	29324.2	BPSL3362	TSV292_R_RS__03545	TSV292_R_RS__03545
TSV292_R_RS__03546	TSV292_R_RS__03546	NA	NA	NA	3691.86	3190.93	2929.1	TSV292_RS__14510	TSV292_RS__14510	NA	NA	NA	2417.67	2106.59	2457.38	BPSL3363	TSV292_R_RS__03546	TSV292_R_RS__03546
TSV292_R_RS__03547	TSV292_R_RS__03547	NA	NA	NA	2671.31	2513.78	2440.77	TSV292_RS__03230	TSV292_RS__03230	NA	NA	NA	3212.98	3653.8	3181.24	BPSL3364	TSV292_R_RS__03547	TSV292_R_RS__03547
TSV292_R_RS__03547	TSV292_R_RS__03547	NA	NA	NA	2671.31	2513.78	2440.77	TSV292_RS__14515	TSV292_RS__14515	NA	NA	NA	5720.79	5258.73	7144.1	BPSL3364	TSV292_R_RS__03547	TSV292_R_RS__03547
TSV292_R_RS__03549	TSV292_R_RS__03549	NA	NA	NA	10232.9	9471.67	10248.7	TSV292_RS__14525	TSV292_RS__14525	NA	NA	NA	7616.12	8919.07	7936.36	BPSL3366	TSV292_R_RS__03549	TSV292_R_RS__03549
TSV292_R_RS__03550	TSV292_R_RS__03550	NA	NA	NA	1215.89	1515.89	797.29	NA	NA	NA	NA	NA	NA	NA	NA	BPSL3367	TSV292_R_RS__03550	TSV292_R_RS__03550
TSV292_R_RS__03552	TSV292_R_RS__03552	NA	NA	NA	21888.6	21151.3	22394.6	TSV292_RS__14540	TSV292_RS__14540	NA	NA	NA	43526.5	38670.5	46829.9	BPSL3369	TSV292_R_RS__03552	TSV292_R_RS__03552
TSV292_R_RS__03560	TSV292_R_RS__03560	NA	NA	NA	1783.7	1585.81	1990.68	TSV292_RS__14580	TSV292_RS__14580	NA	NA	NA	10810.6	9299.37	9811.41	BPSL3378	TSV292_R_RS__03560	TSV292_R_RS__03560
TSV292_R_RS__03562	TSV292_R_RS__03562	NA	NA	NA	6165.01	5386.93	5088.89	NA	NA	NA	NA	NA	NA	NA	NA	BPSL3380	TSV292_R_RS__03562	TSV292_R_RS__03562
TSV292_R_RS__03569	TSV292_R_RS__03569	NA	NA	NA	431.244	533.348	350.889	TSV292_RS__14625	TSV292_RS__14625	NA	NA	NA	1680.84	1918.13	2525.91	BPSL3386	TSV292_R_RS__03569	TSV292_R_RS__03569
TSV292_R_RS__03571	TSV292_R_RS__03571	NA	NA	NA	299959	285712	289834	TSV292_RS__14635	TSV292_RS__14635	NA	NA	NA	263780	234017	221117	BPSL3388	TSV292_R_RS__03571	TSV292_R_RS__03571
TSV292_R_RS__03572	TSV292_R_RS__03572	NA	NA	NA	8342.46	9133.29	8890.62	TSV292_RS__14640	TSV292_RS__14640	NA	NA	NA	14258.2	14916.4	13311.4	BPSL3389	TSV292_R_RS__03572	TSV292_R_RS__03572
TSV292_R_RS__03574	NA	NA	NA	NA	NA	NA	NA	TSV292_RS__14650	TSV292_RS__14650	NA	NA	NA	1238.57	1388.39	1655.24	BPSL3390	TSV292_R_RS__03574	TSV292_R_RS__03574
TSV292_R_RS__03575	TSV292_R_RS__03575	NA	NA	NA	5682.29	5795.34	5642.63	TSV292_RS__14655	TSV292_RS__14655	NA	NA	NA	18331.5	20097.3	19770.7	BPSL3391	TSV292_R_RS__03575	TSV292_R_RS__03575
TSV292_R_RS__03576	TSV292_R_RS__03576	NA	NA	NA	2142.63	1587.31	2305.92	TSV292_RS__14660	TSV292_RS__14660	NA	NA	NA	4638.01	3255.39	2741.97	BPSL3392	TSV292_R_RS__03576	TSV292_R_RS__03576
TSV292_R_RS__03579	NA	NA	NA	NA	NA	NA	NA	TSV292_RS__14675	TSV292_RS__14675	NA	NA	NA	1166.91	807.267	806.534	BPSL3394	TSV292_R_RS__03579	TSV292_R_RS__03579
TSV292_R_RS__03580	TSV292_R_RS__03580	NA	NA	NA	8740.46	8496.45	8901.52	TSV292_RS__14680	TSV292_RS__14680	NA	NA	NA	64154.8	57641.6	49928.9	BPSL3395	TSV292_R_RS__03580	TSV292_R_RS__03580
TSV292_R_RS__03581	TSV292_R_RS__03581	NA	NA	NA	110466	112494	110255	TSV292_RS__14685	TSV292_RS__14685	NA	NA	NA	472505	472506	483240	BPSL3396	TSV292_R_RS__03581	TSV292_R_RS__03581
TSV292_R_RS__03582	TSV292_R_RS__03582	NA	NA	NA	15634.8	15110.3	17340.9	TSV292_RS__14690	TSV292_RS__14690	NA	NA	NA	72921.6	68918.2	85300.3	BPSL3397	TSV292_R_RS__03582	TSV292_R_RS__03582
TSV292_R_RS__03583	TSV292_R_RS__03583	NA	NA	NA	152819	156863	155891	TSV292_RS__14695	TSV292_RS__14695	NA	NA	NA	787704	793632	775182	BPSL3398	TSV292_R_RS__03583	TSV292_R_RS__03583
TSV292_R_RS__03584	TSV292_R_RS__03584	NA	NA	NA	25416.2	23340.5	19970	TSV292_RS__14700	TSV292_RS__14700	NA	NA	NA	81902	83176.5	78817.4	BPSL3399	TSV292_R_RS__03584	TSV292_R_RS__03584
TSV292_R_RS__03585	TSV292_R_RS__03585	NA	NA	NA	51612.7	54850.6	50648.6	TSV292_RS__14705	TSV292_RS__14705	NA	NA	NA	81373.8	65756	58031.5	BPSL3400	TSV292_R_RS__03585	TSV292_R_RS__03585
TSV292_R_RS__03586	TSV292_R_RS__03586	NA	NA	NA	39729.1	51362.8	42158.6	TSV292_RS__14710	TSV292_RS__14710	NA	NA	NA	16732.5	21915.7	33922.7	BPSL3401	TSV292_R_RS__03586	TSV292_R_RS__03586
TSV292_R_RS__03590	TSV292_R_RS__03590	NA	NA	NA	5929.57	6876.59	6990.67	TSV292_RS__14730	TSV292_RS__14730	NA	NA	NA	14808.3	14977.6	15824.9	BPSL3405	TSV292_R_RS__03590	TSV292_R_RS__03590
TSV292_R_RS__03591	TSV292_R_RS__03591	NA	NA	NA	5071.19	5784.85	4843.42	TSV292_RS__14735	TSV292_RS__14735	NA	NA	NA	6949.45	7237.46	7287.69	BPSL3406	TSV292_R_RS__03591	TSV292_R_RS__03591
TSV292_R_RS__03592	TSV292_R_RS__03592	NA	NA	NA	1176.29	938.548	1346.63	TSV292_RS__14740	TSV292_RS__14740	NA	NA	NA	3934.91	3257.49	3621.96	BPSL3407	TSV292_R_RS__03592	TSV292_R_RS__03592
TSV292_R_RS__03593	TSV292_R_RS__03593	NA	NA	NA	1401.86	1545.58	1123.7	TSV292_RS__14745	TSV292_RS__14745	NA	NA	NA	8845.15	7924.5	8512.7	BPSL3408	TSV292_R_RS__03593	TSV292_R_RS__03593
TSV292_R_RS__03597	TSV292_R_RS__03597	NA	NA	NA	2326.28	2725.39	2136.49	TSV292_RS__14765	TSV292_RS__14765	NA	NA	NA	2710.58	2881.12	2410.54	BPSL3412	TSV292_R_RS__03597	TSV292_R_RS__03597
TSV292_R_RS__03602	NA	NA	NA	NA	NA	NA	NA	TSV292_RS__14790	TSV292_RS__14790	NA	NA	NA	6251.51	4750.15	5481.47	BPSL3416	TSV292_R_RS__03602	TSV292_R_RS__03602
TSV292_R_RS__03605	TSV292_R_RS__03605	NA	NA	NA	502.289	278.366	374.145	NA	NA	NA	NA	NA	NA	NA	NA	BPSL3419	TSV292_R_RS__03605	TSV292_R_RS__03605
TSV292_R_RS__03606	TSV292_R_RS__03606	NA	NA	NA	5256.25	4833.82	4259.2	TSV292_RS__14810	TSV292_RS__14810	NA	NA	NA	9956.17	11138.9	10356.4	BPSL3420	TSV292_R_RS__03606	TSV292_R_RS__03606
TSV292_R_RS__03608	TSV292_R_RS__03608	NA	NA	NA	17437	20371.9	18958.7	TSV292_RS__14820	TSV292_RS__14820	NA	NA	NA	32999.2	33949.7	29290.7	BPSL3422	TSV292_R_RS__03608	TSV292_R_RS__03608
TSV292_R_RS__03609	TSV292_R_RS__03609	NA	NA	NA	2391.82	2052.98	2850.52	TSV292_RS__14825	TSV292_RS__14825	NA	NA	NA	4068.54	4014.17	5765.86	BPSL3423	TSV292_R_RS__03609	TSV292_R_RS__03609
TSV292_R_RS__03610	TSV292_R_RS__03610	NA	NA	NA	904.345	1331.06	860.474	NA	NA	NA	NA	NA	NA	NA	NA	BPSL3424	TSV292_R_RS__03610	TSV292_R_RS__03610
TSV292_R_RS__03611	TSV292_R_RS__03611	NA	NA	NA	2789	2334.84	2774.55	TSV292_RS__14835	TSV292_RS__14835	NA	NA	NA	15031.2	13354.2	12272.7	BPSL3425	TSV292_R_RS__03611	TSV292_R_RS__03611
TSV292_R_RS__03612	TSV292_R_RS__03612	NA	NA	NA	11122.2	12972	11962.9	NA	NA	NA	NA	NA	NA	NA	NA	BPSS1107	TSV292_R_RS__03612	TSV292_R_RS__03612
TSV292_R_RS__03613	TSV292_R_RS__03613	NA	NA	NA	4949.16	3754.24	3598.07	TSV292_RS__14845	TSV292_RS__14845	NA	NA	NA	26673.3	25521.8	27396.6	BPSL3426	TSV292_R_RS__03613	TSV292_R_RS__03613
TSV292_R_RS__03615	TSV292_R_RS__03615	NA	NA	NA	8370.7	7135.78	6659.41	TSV292_RS__14855	TSV292_RS__14855	NA	NA	NA	33347	26928.9	25561.7	BPSL3428	TSV292_R_RS__03615	TSV292_R_RS__03615
TSV292_R_RS__03616	TSV292_R_RS__03616	NA	NA	NA	5912.58	5718.11	5881.36	TSV292_RS__14860	TSV292_RS__14860	NA	NA	NA	18053.8	17771.5	23226.4	BPSL3429	TSV292_R_RS__03616	TSV292_R_RS__03616
TSV292_R_RS__03617	NA	NA	NA	NA	NA	NA	NA	TSV292_RS__14865	TSV292_RS__14865	NA	NA	NA	3965.53	3727.65	3974.6	BPSL3430	TSV292_R_RS__03617	TSV292_R_RS__03617
TSV292_R_RS__03618	TSV292_R_RS__03618	NA	NA	NA	36050.2	35588	29668.7	TSV292_RS__14870	TSV292_RS__14870	NA	NA	NA	62825.5	67369.6	53559.3	BPSL3431	TSV292_R_RS__03618	TSV292_R_RS__03618
TSV292_R_RS__03619	TSV292_R_RS__03619	NA	NA	NA	9324.62	9710.44	10653.1	TSV292_RS__14875	TSV292_RS__14875	NA	NA	NA	11047.2	11803	11592.1	BPSL0001	TSV292_R_RS__03619	TSV292_R_RS__03619
TSV292_R_RS__03621	NA	NA	NA	NA	NA	NA	NA	TSV292_RS__14885	TSV292_RS__14885	NA	NA	NA	4861.82	4895.28	5572.22	BPSL0003	TSV292_R_RS__03621	TSV292_R_RS__03621
TSV292_R_RS__03622	TSV292_R_RS__03622	NA	NA	NA	211680	168121	152146	TSV292_RS__14890	TSV292_RS__14890	NA	NA	NA	393215	331644	376766	BPSL0004	TSV292_R_RS__03622	TSV292_R_RS__03622
TSV292_R_RS__03623	TSV292_R_RS__03623	NA	NA	NA	4968.78	4725.09	5177.67	TSV292_RS__14895	TSV292_RS__14895	NA	NA	NA	4086.11	4558.6	7505.02	BPSL0005	TSV292_R_RS__03623	TSV292_R_RS__03623
TSV292_R_RS__03625	TSV292_R_RS__03625	NA	NA	NA	4425.42	5239.28	5124.17	TSV292_RS__14905	TSV292_RS__14905	NA	NA	NA	17387.4	22005.4	19657.1	BPSL0007	TSV292_R_RS__03625	TSV292_R_RS__03625
TSV292_R_RS__03626	TSV292_R_RS__03626	NA	NA	NA	3824.4	3599.25	4834.54	TSV292_RS__14910	TSV292_RS__14910	NA	NA	NA	4304.23	3844.08	3309.23	BPSL0008	TSV292_R_RS__03626	TSV292_R_RS__03626
TSV292_R_RS__03627	TSV292_R_RS__03627	NA	NA	NA	1725.73	1254.44	1356.41	TSV292_RS__14915	TSV292_RS__14915	NA	NA	NA	1497.79	1052.65	1154.18	BPSL0009	TSV292_R_RS__03627	TSV292_R_RS__03627
TSV292_R_RS__03628	TSV292_R_RS__03628	NA	NA	NA	1096.23	1318.45	1081.03	TSV292_RS__14920	TSV292_RS__14920	NA	NA	NA	2010.96	1195.02	1616.02	BPSL0010	TSV292_R_RS__03628	TSV292_R_RS__03628
TSV292_R_RS__03629	TSV292_R_RS__03629	NA	NA	NA	7339.83	7600.88	8293	TSV292_RS__14925	TSV292_RS__14925	NA	NA	NA	18685.5	18521.5	19776	BPSL0011	TSV292_R_RS__03629	TSV292_R_RS__03629
TSV292_R_RS__03634	TSV292_R_RS__03634	NA	NA	NA	2603.43	3427.02	3076.56	TSV292_RS__14950	TSV292_RS__14950	NA	NA	NA	3263.37	2544.06	2988.87	BPSL0016	TSV292_R_RS__03634	TSV292_R_RS__03634
TSV292_R_RS__03635	TSV292_R_RS__03635	NA	NA	NA	2084.75	2000.23	1557.75	TSV292_RS__14955	TSV292_RS__14955	NA	NA	NA	2273.07	1315.12	1868.38	BPSL0017	TSV292_R_RS__03635	TSV292_R_RS__03635
TSV292_R_RS__03637	TSV292_R_RS__03637	NA	NA	NA	560.521	559.51	798.131	NA	NA	NA	NA	NA	NA	NA	NA	BPSL0019	TSV292_R_RS__03637	TSV292_R_RS__03637
TSV292_R_RS__03641	TSV292_R_RS__03641	NA	NA	NA	411.461	463.318	566.633	NA	NA	NA	NA	NA	NA	NA	NA	BPSL0023	TSV292_R_RS__03641	TSV292_R_RS__03641
TSV292_R_RS__03644	TSV292_R_RS__03644	NA	NA	NA	1793.19	1972.68	1109.02	TSV292_RS__15000	TSV292_RS__15000	NA	NA	NA	4772.73	5588.24	3674.04	BPSL0026	TSV292_R_RS__03644	TSV292_R_RS__03644
TSV292_R_RS__03645	TSV292_R_RS__03645	NA	NA	NA	949.34	997.613	1056.3	TSV292_RS__15005	TSV292_RS__15005	NA	NA	NA	4527.15	4508.38	4625.54	BPSL0027	TSV292_R_RS__03645	TSV292_R_RS__03645
TSV292_R_RS__03646	TSV292_R_RS__03646	NA	NA	NA	4728.81	5270.84	3990.22	TSV292_RS__15010	TSV292_RS__15010	NA	NA	NA	30475.8	30016.5	28807.9	BPSL0028	TSV292_R_RS__03646	TSV292_R_RS__03646
TSV292_R_RS__03647	TSV292_R_RS__03647	NA	NA	NA	858.003	603.07	NA	TSV292_RS__15015	TSV292_RS__15015	NA	NA	NA	10958.3	10094.5	10393.8	BPSL0029	TSV292_R_RS__03647	TSV292_R_RS__03647
TSV292_R_RS__03652	NA	NA	NA	NA	NA	NA	NA	TSV292_RS__15040	TSV292_RS__15040	NA	NA	NA	677.513	707.22	722.256	BPSL0034	TSV292_R_RS__03652	TSV292_R_RS__03652
TSV292_R_RS__03660	TSV292_R_RS__03660	NA	NA	NA	1118.54	801.329	1143.57	TSV292_RS__15080	TSV292_RS__15080	NA	NA	NA	5222.86	4238.92	4103.65	BPSL0042	TSV292_R_RS__03660	TSV292_R_RS__03660
TSV292_R_RS__03660	TSV292_R_RS__03660	NA	NA	NA	1118.54	801.329	1143.57	TSV292_RS__15535	TSV292_RS__15535	NA	NA	NA	7707.46	8496.08	8832.13	BPSL0042	TSV292_R_RS__03660	TSV292_R_RS__03660
TSV292_R_RS__03661	NA	NA	NA	NA	NA	NA	NA	TSV292_RS__15085	TSV292_RS__15085	NA	NA	NA	994.871	1180.61	1601.97	BPSL0043	TSV292_R_RS__03661	TSV292_R_RS__03661
TSV292_R_RS__03661	NA	NA	NA	NA	NA	NA	NA	TSV292_RS__15530	TSV292_RS__15530	NA	NA	NA	3652.33	4608.1	4332.73	BPSL0043	TSV292_R_RS__03661	TSV292_R_RS__03661
TSV292_R_RS__03671	TSV292_R_RS__03671	NA	NA	NA	1258.41	1299.79	914.304	NA	NA	NA	NA	NA	NA	NA	NA	BPSL0053	TSV292_R_RS__03671	TSV292_R_RS__03671
TSV292_R_RS__03672	TSV292_R_RS__03672	NA	NA	NA	250.487	NA	NA	TSV292_RS__15140	TSV292_RS__15140	NA	NA	NA	1614.91	1163.73	1477.52	BPSL0054	TSV292_R_RS__03672	TSV292_R_RS__03672
TSV292_R_RS__03675	TSV292_R_RS__03675	NA	NA	NA	2458.1	1641.19	1629.74	TSV292_RS__15155	TSV292_RS__15155	NA	NA	NA	1752.35	1433.8	2060.75	BPSL0057	TSV292_R_RS__03675	TSV292_R_RS__03675
TSV292_R_RS__03677	TSV292_R_RS__03677	NA	NA	NA	1382.52	1701.08	2285.46	TSV292_RS__15165	TSV292_RS__15165	NA	NA	NA	1562.71	1219.96	1466.14	BPSL0059	TSV292_R_RS__03677	TSV292_R_RS__03677
TSV292_R_RS__03681	TSV292_R_RS__03681	NA	NA	NA	1892.8	2030.89	1539.88	TSV292_RS__15185	TSV292_RS__15185	NA	NA	NA	2724.15	2547.75	2864.47	BPSL0063	TSV292_R_RS__03681	TSV292_R_RS__03681
TSV292_R_RS__03682	TSV292_R_RS__03682	NA	NA	NA	1017.03	516.603	1016.76	NA	NA	NA	NA	NA	NA	NA	NA	BPSL0064	TSV292_R_RS__03682	TSV292_R_RS__03682
TSV292_R_RS__03685	NA	NA	NA	NA	NA	NA	NA	TSV292_RS__15210	TSV292_RS__15210	NA	NA	NA	1075.21	912.305	1226.79	BPSL0067	TSV292_R_RS__03685	TSV292_R_RS__03685
TSV292_R_RS__03686	NA	NA	NA	NA	NA	NA	NA	TSV292_RS__15215	TSV292_RS__15215	NA	NA	NA	4065.59	5284.19	2593.8	BPSL0068	TSV292_R_RS__03686	TSV292_R_RS__03686
TSV292_R_RS__03696	TSV292_R_RS__03696	NA	NA	NA	12024.9	13158	13646.1	TSV292_RS__15250	TSV292_RS__15250	NA	NA	NA	32399.8	30669.1	28150	BPSL0073	TSV292_R_RS__03696	TSV292_R_RS__03696
TSV292_R_RS__03697	TSV292_R_RS__03697	NA	NA	NA	19367.1	16905.7	18354.4	TSV292_RS__15255	TSV292_RS__15255	NA	NA	NA	26303.9	28219.1	31714.7	BPSL0074	TSV292_R_RS__03697	TSV292_R_RS__03697
TSV292_R_RS__03698	TSV292_R_RS__03698	NA	NA	NA	2033.7	2554.34	2693.63	TSV292_RS__15260	TSV292_RS__15260	NA	NA	NA	6581.09	7165.98	10140.2	BPSL0075	TSV292_R_RS__03698	TSV292_R_RS__03698
TSV292_R_RS__03701	TSV292_R_RS__03701	NA	NA	NA	12337.3	11536.5	12246.6	TSV292_RS__15275	TSV292_RS__15275	NA	NA	NA	33409.4	37662.4	35915.9	BPSL0078	TSV292_R_RS__03701	TSV292_R_RS__03701
TSV292_R_RS__03702	TSV292_R_RS__03702	NA	NA	NA	1130.41	1411.7	NA	NA	NA	NA	NA	NA	NA	NA	NA	BPSL0079	TSV292_R_RS__03702	TSV292_R_RS__03702
TSV292_R_RS__03703	TSV292_R_RS__03703	NA	NA	NA	1666.38	1871.82	1381.72	TSV292_RS__15285	TSV292_RS__15285	NA	NA	NA	2540.89	2544.84	1093.96	BPSL0080	TSV292_R_RS__03703	TSV292_R_RS__03703
TSV292_R_RS__03708	TSV292_R_RS__03708	NA	NA	NA	7256.58	7916.41	7253.98	NA	NA	NA	NA	NA	NA	NA	NA	BPSL0096	TSV292_R_RS__03708	TSV292_R_RS__03708
TSV292_R_RS__03709	TSV292_R_RS__03709	NA	NA	NA	1309.07	1612.99	1352.16	NA	NA	NA	NA	NA	NA	NA	NA	BPSL0097	TSV292_R_RS__03709	TSV292_R_RS__03709
TSV292_R_RS__03710	NA	NA	NA	NA	NA	NA	NA	TSV292_RS__15355	TSV292_RS__15355	NA	NA	NA	4472.23	3686.41	5506.23	BPSL0098	TSV292_R_RS__03710	TSV292_R_RS__03710
TSV292_R_RS__03711	TSV292_R_RS__03711	NA	NA	NA	8398.92	8364.59	7612.1	NA	NA	NA	NA	NA	NA	NA	NA	BPSL0099	TSV292_R_RS__03711	TSV292_R_RS__03711
TSV292_R_RS__03714	TSV292_R_RS__03714	NA	NA	NA	898.043	720.923	1047.76	NA	NA	NA	NA	NA	NA	NA	NA	BPSL0100	TSV292_R_RS__03714	TSV292_R_RS__03714
TSV292_R_RS__03716	TSV292_R_RS__03716	NA	NA	NA	5162.52	4387.12	3504.49	TSV292_RS__15385	TSV292_RS__15385	NA	NA	NA	4671.15	5494.93	4132.52	BPSL0102	TSV292_R_RS__03716	TSV292_R_RS__03716
TSV292_R_RS__03718	TSV292_R_RS__03718	NA	NA	NA	21762.2	21520.4	20243.2	TSV292_RS__15395	TSV292_RS__15395	NA	NA	NA	1912.95	2463.66	2411.17	BPSL0104	TSV292_R_RS__03718	TSV292_R_RS__03718
TSV292_R_RS__03719	TSV292_R_RS__03719	NA	NA	NA	40285.4	59579.2	65649.1	TSV292_RS__15400	TSV292_RS__15400	NA	NA	NA	21564.4	18804.2	16018.2	BPSL0106	TSV292_R_RS__03719	TSV292_R_RS__03719
TSV292_R_RS__03722	TSV292_R_RS__03722	NA	NA	NA	2487.58	2406.63	1629.86	TSV292_RS__15415	TSV292_RS__15415	NA	NA	NA	423.607	NA	568.898	BPSL0109	TSV292_R_RS__03722	TSV292_R_RS__03722
TSV292_R_RS__03723	TSV292_R_RS__03723	NA	NA	NA	1758.01	710.426	1598.11	NA	NA	NA	NA	NA	NA	NA	NA	BPSL0110	TSV292_R_RS__03723	TSV292_R_RS__03723
TSV292_R_RS__03724	NA	NA	NA	NA	NA	NA	NA	TSV292_RS__07400	TSV292_RS__07400	NA	NA	NA	1982.14	2332.46	1735.31	BPSS1336	TSV292_R_RS__03724	TSV292_R_RS__03724
TSV292_R_RS__03727	TSV292_R_RS__03727	NA	NA	NA	3412.65	3390.88	3484.26	TSV292_RS__15440	TSV292_RS__15440	NA	NA	NA	5091.62	6015.03	4773.07	BPSL0113	TSV292_R_RS__03727	TSV292_R_RS__03727
TSV292_R_RS__03734	TSV292_R_RS__03734	NA	NA	NA	4496.85	4506.65	4859.18	TSV292_RS__15590	TSV292_RS__15590	NA	NA	NA	10106.9	8823.9	10724.4	BPSL0116	TSV292_R_RS__03734	TSV292_R_RS__03734
TSV292_R_RS__03735	TSV292_R_RS__03735	NA	NA	NA	4550.59	4992.66	4454.35	TSV292_RS__15595	TSV292_RS__15595	NA	NA	NA	20068.7	17471.6	18347.4	BPSL0117	TSV292_R_RS__03735	TSV292_R_RS__03735
TSV292_R_RS__03736	TSV292_R_RS__03736	NA	NA	NA	13898	14553.7	14549.8	TSV292_RS__15600	TSV292_RS__15600	NA	NA	NA	23298	26872.8	23413.8	BPSL0118	TSV292_R_RS__03736	TSV292_R_RS__03736
TSV292_R_RS__03737	TSV292_R_RS__03737	NA	NA	NA	809.259	1153.5	741.522	TSV292_RS__15605	TSV292_RS__15605	NA	NA	NA	1312.31	2700.51	2252.71	BPSL0119	TSV292_R_RS__03737	TSV292_R_RS__03737
TSV292_R_RS__03739	TSV292_R_RS__03739	NA	NA	NA	1774	1864.94	1540.35	TSV292_RS__15615	TSV292_RS__15615	NA	NA	NA	6801.31	6485.63	7393.73	BPSL0121	TSV292_R_RS__03739	TSV292_R_RS__03739
TSV292_R_RS__03740	TSV292_R_RS__03740	NA	NA	NA	1819.72	1779.57	1939.23	TSV292_RS__15620	TSV292_RS__15620	NA	NA	NA	6628.32	7023.62	5787.38	BPSL0122	TSV292_R_RS__03740	TSV292_R_RS__03740
TSV292_R_RS__03742	TSV292_R_RS__03742	NA	NA	NA	6618.97	6557.57	7257.82	TSV292_RS__15630	TSV292_RS__15630	NA	NA	NA	11703.2	13987.5	15501.5	BPSL0124	TSV292_R_RS__03742	TSV292_R_RS__03742
TSV292_R_RS__03744	TSV292_R_RS__03744	NA	NA	NA	1224.13	724.705	653.462	TSV292_RS__15635	TSV292_RS__15635	NA	NA	NA	6365.02	7812.59	6228.79	BPSL0125	TSV292_R_RS__03744	TSV292_R_RS__03744
TSV292_R_RS__03745	NA	NA	NA	NA	NA	NA	NA	TSV292_RS__15640	TSV292_RS__15640	NA	NA	NA	911.117	942.098	1826.32	BPSL0126	TSV292_R_RS__03745	TSV292_R_RS__03745
TSV292_R_RS__03746	TSV292_R_RS__03746	NA	NA	NA	2218.75	2147.94	2143.6	TSV292_RS__15645	TSV292_RS__15645	NA	NA	NA	6405.93	5870.07	6242.21	BPSL0127	TSV292_R_RS__03746	TSV292_R_RS__03746
TSV292_R_RS__03747	NA	NA	NA	NA	NA	NA	NA	TSV292_RS__15650	TSV292_RS__15650	NA	NA	NA	8427.21	7582.15	7591.26	BPSL0128	TSV292_R_RS__03747	TSV292_R_RS__03747
TSV292_R_RS__03749	NA	NA	NA	NA	NA	NA	NA	TSV292_RS__15660	TSV292_RS__15660	NA	NA	NA	2221.3	1852.5	2841.77	BPSL0177	TSV292_R_RS__03749	TSV292_R_RS__03749
TSV292_R_RS__03750	TSV292_R_RS__03750	NA	NA	NA	2469.66	3147.8	2100.46	TSV292_RS__15665	TSV292_RS__15665	NA	NA	NA	8441.84	8957.47	8462.03	BPSL0178	TSV292_R_RS__03750	TSV292_R_RS__03750
TSV292_R_RS__03751	TSV292_R_RS__03751	NA	NA	NA	948.922	1008.85	1204.62	TSV292_RS__15670	TSV292_RS__15670	NA	NA	NA	NA	921.281	1558.09	BPSL0179	TSV292_R_RS__03751	TSV292_R_RS__03751
TSV292_R_RS__03758	TSV292_R_RS__03758	NA	NA	NA	19038.1	19539.8	19981.4	TSV292_RS__15705	TSV292_RS__15705	NA	NA	NA	90275.4	86138.6	83412.8	BPSL0186	TSV292_R_RS__03758	TSV292_R_RS__03758
TSV292_R_RS__03759	TSV292_R_RS__03759	NA	NA	NA	15852.2	12837	10293.9	TSV292_RS__15710	TSV292_RS__15710	NA	NA	NA	32349.1	40351.3	54766.9	BPSL0187	TSV292_R_RS__03759	TSV292_R_RS__03759
TSV292_R_RS__03760	TSV292_R_RS__03760	NA	NA	NA	4521.34	4639.56	4174.64	TSV292_RS__15715	TSV292_RS__15715	NA	NA	NA	25239	22966	22369.6	BPSL0188	TSV292_R_RS__03760	TSV292_R_RS__03760
TSV292_R_RS__03761	TSV292_R_RS__03761	NA	NA	NA	6793.65	6363.78	6203.7	TSV292_RS__15720	TSV292_RS__15720	NA	NA	NA	21632.8	22013.7	20058.9	BPSL0189	TSV292_R_RS__03761	TSV292_R_RS__03761
TSV292_R_RS__03762	TSV292_R_RS__03762	NA	NA	NA	4575.86	4267.07	4675.44	TSV292_RS__15725	TSV292_RS__15725	NA	NA	NA	9685.2	9445.37	8694.56	BPSL0190	TSV292_R_RS__03762	TSV292_R_RS__03762
TSV292_R_RS__03763	TSV292_R_RS__03763	NA	NA	NA	5738.18	5153.6	5769.58	TSV292_RS__15730	TSV292_RS__15730	NA	NA	NA	11756.4	12169.6	11794.5	BPSL0191	TSV292_R_RS__03763	TSV292_R_RS__03763
TSV292_R_RS__03766	TSV292_R_RS__03766	NA	NA	NA	1359.35	1205.7	1980.37	TSV292_RS__15745	TSV292_RS__15745	NA	NA	NA	4422.04	3792.31	4405.67	BPSL0194	TSV292_R_RS__03766	TSV292_R_RS__03766
TSV292_R_RS__03769	TSV292_R_RS__03769	NA	NA	NA	2235.87	2276.07	2525.44	TSV292_RS__15760	TSV292_RS__15760	NA	NA	NA	900.617	1349.49	1651.54	BPSL0197	TSV292_R_RS__03769	TSV292_R_RS__03769
TSV292_R_RS__03770	TSV292_R_RS__03770	NA	NA	NA	2516.16	2856.15	2413.63	NA	NA	NA	NA	NA	NA	NA	NA	BPSL0198	TSV292_R_RS__03770	TSV292_R_RS__03770
TSV292_R_RS__03772	TSV292_R_RS__03772	NA	NA	NA	4822.76	5373.8	4778.1	TSV292_RS__15775	TSV292_RS__15775	NA	NA	NA	16605.8	18696.6	17358.6	BPSL0200	TSV292_R_RS__03772	TSV292_R_RS__03772
TSV292_R_RS__03774	TSV292_R_RS__03774	NA	NA	NA	796.193	613.681	532.207	TSV292_RS__15785	TSV292_RS__15785	NA	NA	NA	3078.96	2649.17	4238.05	BPSL0201	TSV292_R_RS__03774	TSV292_R_RS__03774
TSV292_R_RS__03775	TSV292_R_RS__03775	NA	NA	NA	5893.83	5064.21	5076.24	TSV292_RS__15790	TSV292_RS__15790	NA	NA	NA	18343.1	12983	13611.7	BPSL0202	TSV292_R_RS__03775	TSV292_R_RS__03775
TSV292_R_RS__03776	TSV292_R_RS__03776	NA	NA	NA	15843.4	15347.2	13922.8	TSV292_RS__15795	TSV292_RS__15795	NA	NA	NA	50612.2	52361.5	53447.9	BPSL0203	TSV292_R_RS__03776	TSV292_R_RS__03776
TSV292_R_RS__03777	TSV292_R_RS__03777	NA	NA	NA	8710.28	10170.9	6235.65	TSV292_RS__15800	TSV292_RS__15800	NA	NA	NA	10810.1	8057.19	9535.29	BPSL0204	TSV292_R_RS__03777	TSV292_R_RS__03777
TSV292_R_RS__03778	TSV292_R_RS__03778	NA	NA	NA	43182.1	47566.7	40021.5	TSV292_RS__15805	TSV292_RS__15805	NA	NA	NA	113170	103102	103028	BPSL0205	TSV292_R_RS__03778	TSV292_R_RS__03778
TSV292_R_RS__03779	TSV292_R_RS__03779	NA	NA	NA	12467.2	13353.7	13314.1	TSV292_RS__15810	TSV292_RS__15810	NA	NA	NA	23976.4	25602.3	21628.7	BPSL0206	TSV292_R_RS__03779	TSV292_R_RS__03779
TSV292_R_RS__03780	TSV292_R_RS__03780	NA	NA	NA	1073.79	1098.54	1337.35	TSV292_RS__15815	TSV292_RS__15815	NA	NA	NA	5364.95	4348.53	5350.64	BPSL0207	TSV292_R_RS__03780	TSV292_R_RS__03780
TSV292_R_RS__03781	NA	NA	NA	NA	NA	NA	NA	TSV292_RS__15820	TSV292_RS__15820	NA	NA	NA	1162.9	845.52	804.05	BPSL0208	TSV292_R_RS__03781	TSV292_R_RS__03781
TSV292_R_RS__03782	TSV292_R_RS__03782	NA	NA	NA	3040.27	2234.92	2070.21	TSV292_RS__15825	TSV292_RS__15825	NA	NA	NA	10532.5	10750.5	8101.49	BPSL0209	TSV292_R_RS__03782	TSV292_R_RS__03782
TSV292_R_RS__03783	TSV292_R_RS__03783	NA	NA	NA	6236.16	4938.96	6622.7	TSV292_RS__15830	TSV292_RS__15830	NA	NA	NA	15843.5	14005.3	13790.6	BPSL0210	TSV292_R_RS__03783	TSV292_R_RS__03783
TSV292_R_RS__03785	TSV292_R_RS__03785	NA	NA	NA	39044.3	43100.9	47333.9	TSV292_RS__15840	TSV292_RS__15840	NA	NA	NA	220427	192231	228058	BPSL0212	TSV292_R_RS__03785	TSV292_R_RS__03785
TSV292_R_RS__03787	TSV292_R_RS__03787	NA	NA	NA	7222.6	6820.9	7285.09	TSV292_RS__15850	TSV292_RS__15850	NA	NA	NA	9198.56	11290.4	8981.74	BPSL0213	TSV292_R_RS__03787	TSV292_R_RS__03787
TSV292_R_RS__03789	TSV292_R_RS__03789	NA	NA	NA	4422.02	3149.5	4357.26	TSV292_RS__15860	TSV292_RS__15860	NA	NA	NA	5141.04	2562.63	5413.68	BPSL0215	TSV292_R_RS__03789	TSV292_R_RS__03789
TSV292_R_RS__03794	TSV292_R_RS__03794	NA	NA	NA	1667.6	1753.6	1885.67	TSV292_RS__15885	TSV292_RS__15885	NA	NA	NA	3602.91	2551.14	2857.83	BPSL0220	TSV292_R_RS__03794	TSV292_R_RS__03794
TSV292_R_RS__03796	TSV292_R_RS__03796	NA	NA	NA	503.934	415.195	289.599	TSV292_RS__15895	TSV292_RS__15895	NA	NA	NA	3381.61	3508.33	3822.3	BPSL0222	TSV292_R_RS__03796	TSV292_R_RS__03796
TSV292_R_RS__03800	NA	NA	NA	NA	NA	NA	NA	TSV292_RS__15915	TSV292_RS__15915	NA	NA	NA	877.62	670.76	915.318	BPSL0226	TSV292_R_RS__03800	TSV292_R_RS__03800
TSV292_R_RS__03801	NA	NA	NA	NA	NA	NA	NA	TSV292_RS__15920	TSV292_RS__15920	NA	NA	NA	1495.69	2054.04	1840.35	BPSL0227	TSV292_R_RS__03801	TSV292_R_RS__03801
TSV292_R_RS__03802	NA	NA	NA	NA	NA	NA	NA	TSV292_RS__15925	TSV292_RS__15925	NA	NA	NA	1603.73	1080.02	1709.79	BPSL0228	TSV292_R_RS__03802	TSV292_R_RS__03802
TSV292_R_RS__03803	TSV292_R_RS__03803	NA	NA	NA	808.477	181.634	288.707	TSV292_RS__15930	TSV292_RS__15930	NA	NA	NA	5327.76	7474.77	7362.34	BPSL0229	TSV292_R_RS__03803	TSV292_R_RS__03803
TSV292_R_RS__03804	NA	NA	NA	NA	NA	NA	NA	TSV292_RS__15935	TSV292_RS__15935	NA	NA	NA	4825.79	3668.18	5024.98	BPSL0230	TSV292_R_RS__03804	TSV292_R_RS__03804
TSV292_R_RS__03806	NA	NA	NA	NA	NA	NA	NA	TSV292_RS__15945	TSV292_RS__15945	NA	NA	NA	1615.65	2061.22	2031.53	BPSL0232	TSV292_R_RS__03806	TSV292_R_RS__03806
TSV292_R_RS__03807	TSV292_R_RS__03807	NA	NA	NA	372.294	NA	NA	TSV292_RS__15950	TSV292_RS__15950	NA	NA	NA	1324.78	1151.39	1424.26	BPSL0233	TSV292_R_RS__03807	TSV292_R_RS__03807
TSV292_R_RS__03809	NA	NA	NA	NA	NA	NA	NA	TSV292_RS__15960	TSV292_RS__15960	NA	NA	NA	2986.79	NA	NA	BPSL0235	TSV292_R_RS__03809	TSV292_R_RS__03809
TSV292_R_RS__03810	NA	NA	NA	NA	NA	NA	NA	TSV292_RS__15965	TSV292_RS__15965	NA	NA	NA	4623.2	3166.68	3784.5	BPSL0236	TSV292_R_RS__03810	TSV292_R_RS__03810
TSV292_R_RS__03811	NA	NA	NA	NA	NA	NA	NA	TSV292_RS__15970	TSV292_RS__15970	NA	NA	NA	2292.76	1903.58	2380.31	BPSL0237	TSV292_R_RS__03811	TSV292_R_RS__03811
TSV292_R_RS__03812	TSV292_R_RS__03812	NA	NA	NA	1755.69	1537.02	1810.5	TSV292_RS__15975	TSV292_RS__15975	NA	NA	NA	3715.42	5280.08	5022.65	BPSL0238	TSV292_R_RS__03812	TSV292_R_RS__03812
TSV292_R_RS__03815	TSV292_R_RS__03815	NA	NA	NA	34320.5	33767.5	34013.5	TSV292_RS__15990	TSV292_RS__15990	NA	NA	NA	150581	147878	204410	BPSL0241	TSV292_R_RS__03815	TSV292_R_RS__03815
TSV292_R_RS__03817	NA	NA	NA	NA	NA	NA	NA	TSV292_RS__16000	TSV292_RS__16000	NA	NA	NA	955.161	1096.38	682.283	BPSL0243	TSV292_R_RS__03817	TSV292_R_RS__03817
TSV292_R_RS__03819	TSV292_R_RS__03819	NA	NA	NA	309.004	379.6	161.852	NA	NA	NA	NA	NA	NA	NA	NA	BPSL0245	TSV292_R_RS__03819	TSV292_R_RS__03819
TSV292_R_RS__03820	TSV292_R_RS__03820	NA	NA	NA	1476.82	1391.66	1920.93	TSV292_RS__16015	TSV292_RS__16015	NA	NA	NA	2294.34	3541.41	3441.66	BPSL0246	TSV292_R_RS__03820	TSV292_R_RS__03820
TSV292_R_RS__03821	TSV292_R_RS__03821	NA	NA	NA	41915.2	44064.4	37297.9	TSV292_RS__16020	TSV292_RS__16020	NA	NA	NA	13524.7	13280.3	12432.4	BPSL0247	TSV292_R_RS__03821	TSV292_R_RS__03821
TSV292_R_RS__03823	TSV292_R_RS__03823	NA	NA	NA	53293.4	56342.9	55455.7	TSV292_RS__16030	TSV292_RS__16030	NA	NA	NA	100637	94388.9	108546	BPSL0249	TSV292_R_RS__03823	TSV292_R_RS__03823
TSV292_R_RS__03824	NA	NA	NA	NA	NA	NA	NA	TSV292_RS__16035	TSV292_RS__16035	NA	NA	NA	2423.92	2057.2	2813.73	BPSL0250	TSV292_R_RS__03824	TSV292_R_RS__03824
TSV292_R_RS__03826	TSV292_R_RS__03826	NA	NA	NA	2901.1	3198.01	2272.6	TSV292_RS__16045	TSV292_RS__16045	NA	NA	NA	14025.3	14345.3	14873.3	BPSL0252	TSV292_R_RS__03826	TSV292_R_RS__03826
TSV292_R_RS__03827	TSV292_R_RS__03827	NA	NA	NA	2024.55	1697.49	1686.79	TSV292_RS__16050	TSV292_RS__16050	NA	NA	NA	25571.1	30059.7	26027.5	BPSL0253	TSV292_R_RS__03827	TSV292_R_RS__03827
TSV292_R_RS__03831	NA	NA	NA	NA	NA	NA	NA	TSV292_RS__16070	TSV292_RS__16070	NA	NA	NA	2127.46	2437.2	4456.9	BPSL0256	TSV292_R_RS__03831	TSV292_R_RS__03831
TSV292_R_RS__03832	NA	NA	NA	NA	NA	NA	NA	TSV292_RS__16075	TSV292_RS__16075	NA	NA	NA	5494.55	5489.33	4407.18	BPSL0257	TSV292_R_RS__03832	TSV292_R_RS__03832
TSV292_R_RS__03833	TSV292_R_RS__03833	NA	NA	NA	2344.72	2584.3	2469.87	TSV292_RS__16080	TSV292_RS__16080	NA	NA	NA	11298.4	10846.9	9764.58	BPSL0258	TSV292_R_RS__03833	TSV292_R_RS__03833
TSV292_R_RS__03834	TSV292_R_RS__03834	NA	NA	NA	2055.03	2075.43	2041.03	TSV292_RS__16085	TSV292_RS__16085	NA	NA	NA	12811.1	12067.4	13281.3	BPSL0259	TSV292_R_RS__03834	TSV292_R_RS__03834
TSV292_R_RS__03835	NA	NA	NA	NA	NA	NA	NA	TSV292_RS__16090	TSV292_RS__16090	NA	NA	NA	2611.52	3059.42	1960.82	BPSL0260	TSV292_R_RS__03835	TSV292_R_RS__03835
TSV292_R_RS__03836	NA	NA	NA	NA	NA	NA	NA	TSV292_RS__16095	TSV292_RS__16095	NA	NA	NA	5218.69	6342.81	5351.06	BPSL0261	TSV292_R_RS__03836	TSV292_R_RS__03836
TSV292_R_RS__03837	TSV292_R_RS__03837	NA	NA	NA	2483.82	2470.3	3236.22	TSV292_RS__16100	TSV292_RS__16100	NA	NA	NA	3679.06	2935.74	3275.78	BPSL0262	TSV292_R_RS__03837	TSV292_R_RS__03837
TSV292_R_RS__03838	NA	NA	NA	NA	NA	NA	NA	TSV292_RS__16105	TSV292_RS__16105	NA	NA	NA	997.276	NA	769.74	BPSL0263	TSV292_R_RS__03838	TSV292_R_RS__03838
TSV292_R_RS__03839	TSV292_R_RS__03839	NA	NA	NA	17178.6	17776.6	18428.3	TSV292_RS__16110	TSV292_RS__16110	NA	NA	NA	32657	35804.2	30737.4	BPSL0264	TSV292_R_RS__03839	TSV292_R_RS__03839
TSV292_R_RS__03840	TSV292_R_RS__03840	NA	NA	NA	1895.2	2011.02	1875.19	TSV292_RS__16115	TSV292_RS__16115	NA	NA	NA	4702.24	4309.75	5893.92	BPSL0265	TSV292_R_RS__03840	TSV292_R_RS__03840
TSV292_R_RS__03842	NA	NA	NA	NA	NA	NA	NA	TSV292_RS__16125	TSV292_RS__16125	NA	NA	NA	4718.68	5501.15	5569.75	BPSL0267	TSV292_R_RS__03842	TSV292_R_RS__03842
TSV292_R_RS__03843	TSV292_R_RS__03843	NA	NA	NA	2428.53	2575.28	1750.24	TSV292_RS__16130	TSV292_RS__16130	NA	NA	NA	8497.39	7417.19	5281.26	BPSL0268	TSV292_R_RS__03843	TSV292_R_RS__03843
TSV292_R_RS__03844	NA	NA	NA	NA	NA	NA	NA	TSV292_RS__07840	TSV292_RS__07840	NA	NA	NA	680.744	NA	1128.03	BPSL0269	TSV292_R_RS__03844	TSV292_R_RS__03844
TSV292_R_RS__03848	TSV292_R_RS__03848	NA	NA	NA	426.625	1140.8	1151.72	TSV292_RS__16155	TSV292_RS__16155	NA	NA	NA	1690.31	1877.47	2569.76	BPSL0273	TSV292_R_RS__03848	TSV292_R_RS__03848
TSV292_R_RS__03850	NA	NA	NA	NA	NA	NA	NA	TSV292_RS__16165	TSV292_RS__16165	NA	NA	NA	2965.69	4185.54	2018.35	BPSL0275	TSV292_R_RS__03850	TSV292_R_RS__03850
TSV292_R_RS__03852	TSV292_R_RS__03852	NA	NA	NA	664.621	1147.71	781.594	TSV292_RS__16175	TSV292_RS__16175	NA	NA	NA	753.45	NA	608.947	BPSL0277	TSV292_R_RS__03852	TSV292_R_RS__03852
TSV292_R_RS__03854	TSV292_R_RS__03854	NA	NA	NA	2618.27	2041.04	1963.61	TSV292_RS__16185	TSV292_RS__16185	NA	NA	NA	8140.56	8199.64	8888.21	BPSL0279	TSV292_R_RS__03854	TSV292_R_RS__03854
TSV292_R_RS__03856	NA	NA	NA	NA	NA	NA	NA	TSV292_RS__16195	TSV292_RS__16195	NA	NA	NA	1205.95	1004.76	1468.45	BPSL0281	TSV292_R_RS__03856	TSV292_R_RS__03856
TSV292_R_RS__03862	NA	NA	NA	NA	NA	NA	NA	TSV292_RS__16225	TSV292_RS__16225	NA	NA	NA	4308.53	4133.81	3193.65	BPSL0287	TSV292_R_RS__03862	TSV292_R_RS__03862
TSV292_R_RS__03864	TSV292_R_RS__03864	NA	NA	NA	3621.36	4732.3	3398.08	TSV292_RS__16235	TSV292_RS__16235	NA	NA	NA	21561.4	16985.1	32035.7	BPSL0289	TSV292_R_RS__03864	TSV292_R_RS__03864
TSV292_R_RS__03869	TSV292_R_RS__03869	NA	NA	NA	4039.54	3065.13	2658.41	TSV292_RS__16260	TSV292_RS__16260	NA	NA	NA	39895.1	33159.9	37353.8	BPSL0294	TSV292_R_RS__03869	TSV292_R_RS__03869
TSV292_R_RS__03874	NA	NA	NA	NA	NA	NA	NA	TSV292_RS__16290	TSV292_RS__16290	NA	NA	NA	2327.26	3125.46	2116.11	BPSL0296	TSV292_R_RS__03874	TSV292_R_RS__03874
TSV292_R_RS__03876	TSV292_R_RS__03876	NA	NA	NA	4795.21	5180.8	4953.86	TSV292_RS__16295	TSV292_RS__16295	NA	NA	NA	9983.06	9045.01	8691.7	BPSL0297	TSV292_R_RS__03876	TSV292_R_RS__03876
TSV292_R_RS__03877	TSV292_R_RS__03877	NA	NA	NA	20406	23005.4	23403.4	TSV292_RS__16300	TSV292_RS__16300	NA	NA	NA	44713.6	48052.2	52829.2	BPSL0298	TSV292_R_RS__03877	TSV292_R_RS__03877
TSV292_R_RS__03880	NA	NA	NA	NA	NA	NA	NA	TSV292_RS__16315	TSV292_RS__16315	NA	NA	NA	5228.58	3965.26	NA	BPSL0301	TSV292_R_RS__03880	TSV292_R_RS__03880
TSV292_R_RS__03881	TSV292_R_RS__03881	NA	NA	NA	10538.5	10608.5	10976.5	TSV292_RS__16320	TSV292_RS__16320	NA	NA	NA	2254.37	1547.83	1897.92	BPSL0302	TSV292_R_RS__03881	TSV292_R_RS__03881
TSV292_R_RS__03882	TSV292_R_RS__03882	NA	NA	NA	1693.32	1638.22	1522.25	TSV292_RS__16325	TSV292_RS__16325	NA	NA	NA	7092.81	8447.38	5408.1	BPSL0303	TSV292_R_RS__03882	TSV292_R_RS__03882
TSV292_R_RS__03883	NA	NA	NA	NA	NA	NA	NA	TSV292_RS__16330	TSV292_RS__16330	NA	NA	NA	1450.66	1276.01	1832.61	BPSL0304	TSV292_R_RS__03883	TSV292_R_RS__03883
TSV292_R_RS__03884	NA	NA	NA	NA	NA	NA	NA	TSV292_RS__16335	TSV292_RS__16335	NA	NA	NA	1527.96	1614.83	2465.26	BPSL0305	TSV292_R_RS__03884	TSV292_R_RS__03884
TSV292_R_RS__03890	TSV292_R_RS__03890	NA	NA	NA	1039.99	1372.09	1953.48	NA	NA	NA	NA	NA	NA	NA	NA	BPSL0311	TSV292_R_RS__03890	TSV292_R_RS__03890
TSV292_R_RS__03891	TSV292_R_RS__03891	NA	NA	NA	1619.59	1614.23	1202.47	TSV292_RS__16370	TSV292_RS__16370	NA	NA	NA	15467.5	17870.9	20281.8	BPSL0312	TSV292_R_RS__03891	TSV292_R_RS__03891
TSV292_R_RS__03892	TSV292_R_RS__03892	NA	NA	NA	8627.97	7369.73	8078.06	TSV292_RS__16375	TSV292_RS__16375	NA	NA	NA	9770.68	8422.08	7216.77	BPSL0313	TSV292_R_RS__03892	TSV292_R_RS__03892
TSV292_R_RS__03893	NA	NA	NA	NA	NA	NA	NA	TSV292_RS__16380	TSV292_RS__16380	NA	NA	NA	7406.07	7980.04	9205.88	BPSL0314	TSV292_R_RS__03893	TSV292_R_RS__03893
TSV292_R_RS__03894	TSV292_R_RS__03894	NA	NA	NA	1634.02	1616.8	1234.1	TSV292_RS__16385	TSV292_RS__16385	NA	NA	NA	5042.1	4415.11	4156.01	BPSL0315	TSV292_R_RS__03894	TSV292_R_RS__03894
TSV292_R_RS__03895	TSV292_R_RS__03895	NA	NA	NA	2302.43	2161.53	2941.79	TSV292_RS__16390	TSV292_RS__16390	NA	NA	NA	5756.14	5643.28	5171.41	BPSL0316	TSV292_R_RS__03895	TSV292_R_RS__03895
TSV292_R_RS__03896	TSV292_R_RS__03896	NA	NA	NA	4189.31	4136.43	3640.84	TSV292_RS__16395	TSV292_RS__16395	NA	NA	NA	6244.14	6728.49	6725.36	BPSL0317	TSV292_R_RS__03896	TSV292_R_RS__03896
TSV292_R_RS__03898	TSV292_R_RS__03898	NA	NA	NA	2832.31	3348.07	3709.36	TSV292_RS__16405	TSV292_RS__16405	NA	NA	NA	7266.34	7553.78	6955.43	BPSL0319	TSV292_R_RS__03898	TSV292_R_RS__03898
TSV292_R_RS__03899	TSV292_R_RS__03899	NA	NA	NA	2337.34	1999.4	2160.24	TSV292_RS__16410	TSV292_RS__16410	NA	NA	NA	1941.56	1891.1	1370.67	BPSL0320	TSV292_R_RS__03899	TSV292_R_RS__03899
TSV292_R_RS__03903	TSV292_R_RS__03903	NA	NA	NA	2394.41	2206.11	1511.46	NA	NA	NA	NA	NA	NA	NA	NA	BPSL0324	TSV292_R_RS__03903	TSV292_R_RS__03903
TSV292_R_RS__03906	NA	NA	NA	NA	NA	NA	NA	TSV292_RS__16445	TSV292_RS__16445	NA	NA	NA	658.804	1247.19	1380.66	BPSL0327	TSV292_R_RS__03906	TSV292_R_RS__03906
TSV292_R_RS__03907	NA	NA	NA	NA	NA	NA	NA	TSV292_RS__16450	TSV292_RS__16450	NA	NA	NA	2276.16	748.545	2003.31	BPSL0328	TSV292_R_RS__03907	TSV292_R_RS__03907
TSV292_R_RS__03909	NA	NA	NA	NA	NA	NA	NA	TSV292_RS__16460	TSV292_RS__16460	NA	NA	NA	976.468	809.541	1697.85	BPSL0330	TSV292_R_RS__03909	TSV292_R_RS__03909
TSV292_R_RS__03912	TSV292_R_RS__03912	NA	NA	NA	4664.61	4147.74	4185.84	TSV292_RS__16475	TSV292_RS__16475	NA	NA	NA	8713.85	8821.12	8320.12	BPSL0332	TSV292_R_RS__03912	TSV292_R_RS__03912
TSV292_R_RS__03913	TSV292_R_RS__03913	NA	NA	NA	4410.22	5172.53	4760.75	TSV292_RS__16480	TSV292_RS__16480	NA	NA	NA	7841.85	9090.17	8680.23	BPSL0333	TSV292_R_RS__03913	TSV292_R_RS__03913
TSV292_R_RS__03914	TSV292_R_RS__03914	NA	NA	NA	772.98	591.549	392.695	TSV292_RS__16485	TSV292_RS__16485	NA	NA	NA	1714.27	1403.46	2533.59	BPSL0334	TSV292_R_RS__03914	TSV292_R_RS__03914
TSV292_R_RS__03915	TSV292_R_RS__03915	NA	NA	NA	2909.11	2205.38	1830.63	TSV292_RS__16490	TSV292_RS__16490	NA	NA	NA	8708.77	10560.6	9482.91	BPSL0335	TSV292_R_RS__03915	TSV292_R_RS__03915
TSV292_R_RS__03918	TSV292_R_RS__03918	NA	NA	NA	601.066	489.011	791.472	NA	NA	NA	NA	NA	NA	NA	NA	BPSL0338	TSV292_R_RS__03918	TSV292_R_RS__03918
TSV292_R_RS__03926	TSV292_R_RS__03926	NA	NA	NA	2431.37	2848.19	2833.78	TSV292_RS__16545	TSV292_RS__16545	NA	NA	NA	4493.81	3837.06	4848.66	BPSL0346	TSV292_R_RS__03926	TSV292_R_RS__03926
TSV292_R_RS__03928	TSV292_R_RS__03928	NA	NA	NA	12299.9	13225.6	12918.7	NA	NA	NA	NA	NA	NA	NA	NA	BPSL0348	TSV292_R_RS__03928	TSV292_R_RS__03928
TSV292_R_RS__03929	TSV292_R_RS__03929	NA	NA	NA	25909.8	23959.7	22462	TSV292_RS__16560	TSV292_RS__16560	NA	NA	NA	3376.3	2368.9	3405.5	BPSL0349	TSV292_R_RS__03929	TSV292_R_RS__03929
TSV292_R_RS__03931	TSV292_R_RS__03931	NA	NA	NA	7082.7	8784.74	8378.55	TSV292_RS__16575	TSV292_RS__16575	NA	NA	NA	9693.56	9974.07	8094.24	BPSL0352	TSV292_R_RS__03931	TSV292_R_RS__03931
TSV292_R_RS__03935	TSV292_R_RS__03935	NA	NA	NA	1254.3	1057.46	1512.81	TSV292_RS__16595	TSV292_RS__16595	NA	NA	NA	7929.08	8242	8144.26	BPSL0356	TSV292_R_RS__03935	TSV292_R_RS__03935
TSV292_R_RS__03936	TSV292_R_RS__03936	NA	NA	NA	1006.91	1083.6	NA	NA	NA	NA	NA	NA	NA	NA	NA	BPSL0357	TSV292_R_RS__03936	TSV292_R_RS__03936
TSV292_R_RS__03943	TSV292_R_RS__03943	NA	NA	NA	933.335	830.721	1339.68	TSV292_RS__16635	TSV292_RS__16635	NA	NA	NA	11570.5	10123.7	9656.85	BPSL0364	TSV292_R_RS__03943	TSV292_R_RS__03943
TSV292_R_RS__03944	NA	NA	NA	NA	NA	NA	NA	TSV292_RS__16640	TSV292_RS__16640	NA	NA	NA	5127.54	4057.08	5975.91	BPSL0365	TSV292_R_RS__03944	TSV292_R_RS__03944
TSV292_R_RS__03945	NA	NA	NA	NA	NA	NA	NA	TSV292_RS__16645	TSV292_RS__16645	NA	NA	NA	4377.48	3954.55	3035.71	BPSL0366	TSV292_R_RS__03945	TSV292_R_RS__03945
TSV292_R_RS__03946	TSV292_R_RS__03946	NA	NA	NA	1759.75	2040.87	1645.66	TSV292_RS__16650	TSV292_RS__16650	NA	NA	NA	4477.96	4207.54	4613.31	BPSL0367	TSV292_R_RS__03946	TSV292_R_RS__03946
TSV292_R_RS__03948	TSV292_R_RS__03948	NA	NA	NA	453.633	534.846	NA	TSV292_RS__16660	TSV292_RS__16660	NA	NA	NA	1048.32	NA	1630.22	BPSL0369	TSV292_R_RS__03948	TSV292_R_RS__03948
TSV292_R_RS__03949	TSV292_R_RS__03949	NA	NA	NA	4576.17	4668.92	5997	TSV292_RS__16665	TSV292_RS__16665	NA	NA	NA	8467.93	9167.14	8156.18	BPSL0370	TSV292_R_RS__03949	TSV292_R_RS__03949
TSV292_R_RS__03950	TSV292_R_RS__03950	NA	NA	NA	73732	78871.9	73411.9	TSV292_RS__16670	TSV292_RS__16670	NA	NA	NA	114630	112475	107834	BPSL0371	TSV292_R_RS__03950	TSV292_R_RS__03950
TSV292_R_RS__03951	TSV292_R_RS__03951	NA	NA	NA	10497.8	10022.5	9739.47	TSV292_RS__16675	TSV292_RS__16675	NA	NA	NA	14008.1	14234.7	14470.4	BPSL0372	TSV292_R_RS__03951	TSV292_R_RS__03951
TSV292_R_RS__03952	TSV292_R_RS__03952	NA	NA	NA	1331.46	957.224	1182.9	TSV292_RS__16680	TSV292_RS__16680	NA	NA	NA	1860.23	2385.8	1991.6	BPSL0373	TSV292_R_RS__03952	TSV292_R_RS__03952
TSV292_R_RS__03953	NA	NA	NA	NA	NA	NA	NA	TSV292_RS__16685	TSV292_RS__16685	NA	NA	NA	9647.53	6578.65	7920.97	BPSL0374	TSV292_R_RS__03953	TSV292_R_RS__03953
TSV292_R_RS__03955	TSV292_R_RS__03955	NA	NA	NA	1870.09	2585.25	2362.14	TSV292_RS__16695	TSV292_RS__16695	NA	NA	NA	22479.2	19437.1	21152.8	BPSL0376	TSV292_R_RS__03955	TSV292_R_RS__03955
TSV292_R_RS__03957	NA	NA	NA	NA	NA	NA	NA	TSV292_RS__16705	TSV292_RS__16705	NA	NA	NA	2060.6	2299.53	2726.37	BPSL0378	TSV292_R_RS__03957	TSV292_R_RS__03957
TSV292_R_RS__03958	TSV292_R_RS__03958	NA	NA	NA	5878.69	6477.01	6238.64	TSV292_RS__16710	TSV292_RS__16710	NA	NA	NA	16885	16489.6	13761.8	BPSL0379	TSV292_R_RS__03958	TSV292_R_RS__03958
TSV292_R_RS__03959	TSV292_R_RS__03959	NA	NA	NA	4610.84	3969.66	3870.21	TSV292_RS__16715	TSV292_RS__16715	NA	NA	NA	6850.76	6074.72	7127.11	BPSL0380	TSV292_R_RS__03959	TSV292_R_RS__03959
TSV292_R_RS__03960	TSV292_R_RS__03960	NA	NA	NA	28755.8	26019.7	26329.5	TSV292_RS__16720	TSV292_RS__16720	NA	NA	NA	37831.9	33268.4	39739.2	BPSL0381	TSV292_R_RS__03960	TSV292_R_RS__03960
TSV292_R_RS__03961	TSV292_R_RS__03961	NA	NA	NA	15735.9	14971.7	16462.4	TSV292_RS__16725	TSV292_RS__16725	NA	NA	NA	40440.5	39980.5	41119.2	BPSL0382	TSV292_R_RS__03961	TSV292_R_RS__03961
TSV292_R_RS__03962	TSV292_R_RS__03962	NA	NA	NA	15666.6	14206.4	16012.9	TSV292_RS__16730	TSV292_RS__16730	NA	NA	NA	18073.3	17520.1	21928.5	BPSL0383	TSV292_R_RS__03962	TSV292_R_RS__03962
TSV292_R_RS__03963	TSV292_R_RS__03963	NA	NA	NA	30397	31561.7	31865.8	TSV292_RS__16735	TSV292_RS__16735	NA	NA	NA	56381.2	58993.7	60785.4	BPSL0384	TSV292_R_RS__03963	TSV292_R_RS__03963
TSV292_R_RS__03964	TSV292_R_RS__03964	NA	NA	NA	8044.81	8795.96	8597.29	TSV292_RS__16740	TSV292_RS__16740	NA	NA	NA	18268.4	18938.9	21934.8	BPSL0385	TSV292_R_RS__03964	TSV292_R_RS__03964
TSV292_R_RS__03965	TSV292_R_RS__03965	NA	NA	NA	13925.4	13806.3	14216.7	TSV292_RS__16745	TSV292_RS__16745	NA	NA	NA	26913.8	27674.7	24447.3	BPSL0386	TSV292_R_RS__03965	TSV292_R_RS__03965
TSV292_R_RS__03966	TSV292_R_RS__03966	NA	NA	NA	1545.39	1096.69	NA	TSV292_RS__16750	TSV292_RS__16750	NA	NA	NA	6287.3	3951.9	7453.91	BPSL0387	TSV292_R_RS__03966	TSV292_R_RS__03966
TSV292_R_RS__03968	NA	NA	NA	NA	NA	NA	NA	TSV292_RS__16760	TSV292_RS__16760	NA	NA	NA	3614.5	3437.05	3867.43	BPSL0389	TSV292_R_RS__03968	TSV292_R_RS__03968
TSV292_R_RS__03969	TSV292_R_RS__03969	NA	NA	NA	10296.3	8294.8	8086.4	TSV292_RS__16765	TSV292_RS__16765	NA	NA	NA	20041.3	21155.8	15754.2	BPSL0390	TSV292_R_RS__03969	TSV292_R_RS__03969
TSV292_R_RS__03970	TSV292_R_RS__03970	NA	NA	NA	2931.82	2875.99	1782.17	TSV292_RS__16770	TSV292_RS__16770	NA	NA	NA	3937	4451.38	5307.02	BPSL0391	TSV292_R_RS__03970	TSV292_R_RS__03970
TSV292_R_RS__03974	TSV292_R_RS__03974	NA	NA	NA	11968.7	11855	12209.3	TSV292_RS__16790	TSV292_RS__16790	NA	NA	NA	34656.6	40604	41904.6	BPSL0394	TSV292_R_RS__03974	TSV292_R_RS__03974
TSV292_R_RS__03975	NA	NA	NA	NA	NA	NA	NA	TSV292_RS__16795	TSV292_RS__16795	NA	NA	NA	2029.85	1974.75	2385.55	BPSL0395	TSV292_R_RS__03975	TSV292_R_RS__03975
TSV292_R_RS__03976	TSV292_R_RS__03976	NA	NA	NA	2345.86	2763.4	1762.48	NA	NA	NA	NA	NA	NA	NA	NA	BPSL0396	TSV292_R_RS__03976	TSV292_R_RS__03976
TSV292_R_RS__03977	TSV292_R_RS__03977	NA	NA	NA	541.21	465.491	636.697	TSV292_RS__16805	TSV292_RS__16805	NA	NA	NA	2197.34	1308.61	2903.14	BPSL0397	TSV292_R_RS__03977	TSV292_R_RS__03977
TSV292_R_RS__03978	TSV292_R_RS__03978	NA	NA	NA	NA	1493.16	929.017	TSV292_RS__16810	TSV292_RS__16810	NA	NA	NA	1939.36	1221.97	1559.68	BPSL0398	TSV292_R_RS__03978	TSV292_R_RS__03978
TSV292_R_RS__03983	TSV292_R_RS__03983	NA	NA	NA	1839.62	2065.17	2577.54	TSV292_RS__16835	TSV292_RS__16835	NA	NA	NA	4508.31	3821.77	3893.56	BPSL0403	TSV292_R_RS__03983	TSV292_R_RS__03983
TSV292_R_RS__03984	TSV292_R_RS__03984	NA	NA	NA	3607	2303.12	2903.18	TSV292_RS__16840	TSV292_RS__16840	NA	NA	NA	5827.13	5689.64	5954.4	BPSL0404	TSV292_R_RS__03984	TSV292_R_RS__03984
TSV292_R_RS__03986	NA	NA	NA	NA	NA	NA	NA	TSV292_RS__16850	TSV292_RS__16850	NA	NA	NA	2770.45	2808.57	863.059	BPSL0406	TSV292_R_RS__03986	TSV292_R_RS__03986
TSV292_R_RS__03987	TSV292_R_RS__03987	NA	NA	NA	1579.24	1480.26	1614.54	TSV292_RS__16855	TSV292_RS__16855	NA	NA	NA	10421.9	8661.87	7891.9	BPSL0407	TSV292_R_RS__03987	TSV292_R_RS__03987
TSV292_R_RS__03988	TSV292_R_RS__03988	NA	NA	NA	9036.15	8292.65	7993.28	TSV292_RS__16860	TSV292_RS__16860	NA	NA	NA	91922.7	77485.5	77542.8	BPSL0408	TSV292_R_RS__03988	TSV292_R_RS__03988
TSV292_R_RS__03989	TSV292_R_RS__03989	NA	NA	NA	6218.97	7597.97	5795.23	TSV292_RS__16865	TSV292_RS__16865	NA	NA	NA	11887.7	13537	12477.6	BPSL0409	TSV292_R_RS__03989	TSV292_R_RS__03989
TSV292_R_RS__03990	TSV292_R_RS__03990	NA	NA	NA	10668	10608.3	9330.42	TSV292_RS__16870	TSV292_RS__16870	NA	NA	NA	22410.9	18755.6	19268	BPSL0410	TSV292_R_RS__03990	TSV292_R_RS__03990
TSV292_R_RS__03993	NA	NA	NA	NA	NA	NA	NA	TSV292_RS__16885	TSV292_RS__16885	NA	NA	NA	2089.51	3723.92	1183.77	BPSL0413	TSV292_R_RS__03993	TSV292_R_RS__03993
TSV292_R_RS__03994	TSV292_R_RS__03994	NA	NA	NA	4019.5	3537.5	3615.41	TSV292_RS__16890	TSV292_RS__16890	NA	NA	NA	27215.7	24284.1	20301.7	BPSL0414	TSV292_R_RS__03994	TSV292_R_RS__03994
TSV292_R_RS__03999	TSV292_R_RS__03999	NA	NA	NA	2847.3	2810.17	2799.69	TSV292_RS__16915	TSV292_RS__16915	NA	NA	NA	8700.25	9160.38	8383.84	BPSL0419	TSV292_R_RS__03999	TSV292_R_RS__03999
TSV292_R_RS__04000	TSV292_R_RS__04000	NA	NA	NA	1169.68	1100.12	745.213	TSV292_RS__16920	TSV292_RS__16920	NA	NA	NA	2632.11	2375.16	2257.4	BPSL0420	TSV292_R_RS__04000	TSV292_R_RS__04000
TSV292_R_RS__04001	TSV292_R_RS__04001	NA	NA	NA	6205.48	6454.78	5539.13	TSV292_RS__16925	TSV292_RS__16925	NA	NA	NA	7360.94	10047.7	9544.18	BPSL0421	TSV292_R_RS__04001	TSV292_R_RS__04001
TSV292_R_RS__04002	TSV292_R_RS__04002	NA	NA	NA	6878.54	5721.58	5537.84	TSV292_RS__16930	TSV292_RS__16930	NA	NA	NA	3211.94	3069.95	3101.17	BPSL0422	TSV292_R_RS__04002	TSV292_R_RS__04002
TSV292_R_RS__04007	TSV292_R_RS__04007	NA	NA	NA	533.79	963.569	519.549	TSV292_RS__16955	TSV292_RS__16955	NA	NA	NA	4012.53	3748.97	4684.89	BPSL0427	TSV292_R_RS__04007	TSV292_R_RS__04007
TSV292_R_RS__04008	TSV292_R_RS__04008	NA	NA	NA	494.627	1079.97	1080.14	TSV292_RS__16960	TSV292_RS__16960	NA	NA	NA	3862.44	1432.85	2140.01	BPSL0428	TSV292_R_RS__04008	TSV292_R_RS__04008
TSV292_R_RS__04010	NA	NA	NA	NA	NA	NA	NA	TSV292_RS__16970	TSV292_RS__16970	NA	NA	NA	4571.68	4398.85	3782.92	BPSL0430	TSV292_R_RS__04010	TSV292_R_RS__04010
TSV292_R_RS__04012	NA	NA	NA	NA	NA	NA	NA	TSV292_RS__03930	TSV292_RS__03930	NA	NA	NA	514.466	316.586	412.705	BPSL0432	TSV292_R_RS__04012	TSV292_R_RS__04012
TSV292_R_RS__04013	TSV292_R_RS__04013	NA	NA	NA	8106.47	10184.5	8646.33	TSV292_RS__16985	TSV292_RS__16985	NA	NA	NA	28468.1	23786.1	19570.4	BPSL0433	TSV292_R_RS__04013	TSV292_R_RS__04013
TSV292_R_RS__04014	NA	NA	NA	NA	NA	NA	NA	TSV292_RS__16990	TSV292_RS__16990	NA	NA	NA	1810.03	2123.5	2069.83	BPSL0434	TSV292_R_RS__04014	TSV292_R_RS__04014
TSV292_R_RS__04016	TSV292_R_RS__04016	NA	NA	NA	7911.12	7964.86	8541.35	TSV292_RS__17000	TSV292_RS__17000	NA	NA	NA	13231.4	13134	13400.3	BPSL0436	TSV292_R_RS__04016	TSV292_R_RS__04016
TSV292_R_RS__04017	TSV292_R_RS__04017	NA	NA	NA	1763.97	2070.7	2024.44	TSV292_RS__17005	TSV292_RS__17005	NA	NA	NA	8232.14	8099.9	8053.13	BPSL0437	TSV292_R_RS__04017	TSV292_R_RS__04017
TSV292_R_RS__04018	TSV292_R_RS__04018	NA	NA	NA	5600.69	4245.76	6652.69	TSV292_RS__17010	TSV292_RS__17010	NA	NA	NA	10427.1	11432.2	11040.8	BPSL0438	TSV292_R_RS__04018	TSV292_R_RS__04018
TSV292_R_RS__04019	TSV292_R_RS__04019	NA	NA	NA	806.564	919.543	892.68	TSV292_RS__17015	TSV292_RS__17015	NA	NA	NA	4685.03	4511.42	5646.2	BPSL0439	TSV292_R_RS__04019	TSV292_R_RS__04019
TSV292_R_RS__04020	TSV292_R_RS__04020	NA	NA	NA	7988.34	6212.39	6167.52	TSV292_RS__17020	TSV292_RS__17020	NA	NA	NA	10027.6	10493.5	11113.3	BPSL0440	TSV292_R_RS__04020	TSV292_R_RS__04020
TSV292_R_RS__04021	TSV292_R_RS__04021	NA	NA	NA	1266.59	1530.18	817.005	TSV292_RS__17025	TSV292_RS__17025	NA	NA	NA	1239.69	1180.93	1774.43	BPSL0441	TSV292_R_RS__04021	TSV292_R_RS__04021
TSV292_R_RS__04022	TSV292_R_RS__04022	NA	NA	NA	13469.4	13539.8	14361.8	TSV292_RS__17030	TSV292_RS__17030	NA	NA	NA	52023.9	50487.7	55785.1	BPSL0442	TSV292_R_RS__04022	TSV292_R_RS__04022
TSV292_R_RS__04023	TSV292_R_RS__04023	NA	NA	NA	7005.81	5713.5	6312.24	TSV292_RS__17035	TSV292_RS__17035	NA	NA	NA	43977.7	50441.6	42091.2	BPSL0443	TSV292_R_RS__04023	TSV292_R_RS__04023
TSV292_R_RS__04024	TSV292_R_RS__04024	NA	NA	NA	10999.9	10108.5	10362.4	TSV292_RS__17040	TSV292_RS__17040	NA	NA	NA	19039.5	18158.6	15422.5	BPSL0444	TSV292_R_RS__04024	TSV292_R_RS__04024
TSV292_R_RS__04025	TSV292_R_RS__04025	NA	NA	NA	3869.39	3939.4	4532.35	TSV292_RS__17045	TSV292_RS__17045	NA	NA	NA	10172.4	7882.85	7584.89	BPSL0445	TSV292_R_RS__04025	TSV292_R_RS__04025
TSV292_R_RS__04026	TSV292_R_RS__04026	NA	NA	NA	47526.6	51018.8	56144.4	TSV292_RS__17050	TSV292_RS__17050	NA	NA	NA	88940.5	91771.3	95436.6	BPSL0446	TSV292_R_RS__04026	TSV292_R_RS__04026
TSV292_R_RS__04027	TSV292_R_RS__04027	NA	NA	NA	4412.2	4453.36	4521.39	TSV292_RS__17055	TSV292_RS__17055	NA	NA	NA	4952.15	3714.69	4789.03	BPSL0447	TSV292_R_RS__04027	TSV292_R_RS__04027
TSV292_R_RS__04029	NA	NA	NA	NA	NA	NA	NA	TSV292_RS__17065	TSV292_RS__17065	NA	NA	NA	2449.04	1799.26	2513.89	BPSL0449	TSV292_R_RS__04029	TSV292_R_RS__04029
TSV292_R_RS__04031	TSV292_R_RS__04031	NA	NA	NA	4327.15	4307.67	4531.62	TSV292_RS__17075	TSV292_RS__17075	NA	NA	NA	3227.6	4388.47	3963.14	BPSL0451	TSV292_R_RS__04031	TSV292_R_RS__04031
TSV292_R_RS__04033	TSV292_R_RS__04033	NA	NA	NA	43731	46084.5	44943.3	TSV292_RS__17085	TSV292_RS__17085	NA	NA	NA	33617.7	33847.1	36915	BPSL0453	TSV292_R_RS__04033	TSV292_R_RS__04033
TSV292_R_RS__04039	TSV292_R_RS__04039	NA	NA	NA	2193.88	2542.89	2817.46	TSV292_RS__17115	TSV292_RS__17115	NA	NA	NA	9964.97	5140.57	10118.8	BPSL0459	TSV292_R_RS__04039	TSV292_R_RS__04039
TSV292_R_RS__04040	TSV292_R_RS__04040	NA	NA	NA	20559.2	17873.2	20906.7	TSV292_RS__17120	TSV292_RS__17120	NA	NA	NA	15096.2	20673.7	15311.7	BPSL0460	TSV292_R_RS__04040	TSV292_R_RS__04040
TSV292_R_RS__04043	TSV292_R_RS__04043	NA	NA	NA	916.235	944.164	1098.31	TSV292_RS__17135	TSV292_RS__17135	NA	NA	NA	3445.18	4628.38	2844.78	BPSL0463	TSV292_R_RS__04043	TSV292_R_RS__04043
TSV292_R_RS__04044	TSV292_R_RS__04044	NA	NA	NA	2973.2	2972.91	3122.42	TSV292_RS__17140	TSV292_RS__17140	NA	NA	NA	5450.83	5917.3	5414.12	BPSL0464	TSV292_R_RS__04044	TSV292_R_RS__04044
TSV292_R_RS__04045	TSV292_R_RS__04045	NA	NA	NA	5320.93	5936.93	3525.44	TSV292_RS__17145	TSV292_RS__17145	NA	NA	NA	12801.4	15987.2	13068.5	BPSL0465	TSV292_R_RS__04045	TSV292_R_RS__04045
TSV292_R_RS__04046	TSV292_R_RS__04046	NA	NA	NA	16722	18244.6	14226.2	TSV292_RS__17150	TSV292_RS__17150	NA	NA	NA	38979.3	38667.8	39384.7	BPSL0466	TSV292_R_RS__04046	TSV292_R_RS__04046
TSV292_R_RS__04048	TSV292_R_RS__04048	NA	NA	NA	2620.31	2730.68	3448.98	TSV292_RS__17160	TSV292_RS__17160	NA	NA	NA	55299	50229.9	53344.3	BPSL0467	TSV292_R_RS__04048	TSV292_R_RS__04048
TSV292_R_RS__04050	NA	NA	NA	NA	NA	NA	NA	TSV292_RS__17170	TSV292_RS__17170	NA	NA	NA	11161.3	11951.2	11383.8	BPSL0469	TSV292_R_RS__04050	TSV292_R_RS__04050
TSV292_R_RS__04054	TSV292_R_RS__04054	NA	NA	NA	3513.47	3668.94	3095.16	NA	NA	NA	NA	NA	NA	NA	NA	BPSL0473	TSV292_R_RS__04054	TSV292_R_RS__04054
TSV292_R_RS__04057	TSV292_R_RS__04057	NA	NA	NA	448.263	974.43	717.941	NA	NA	NA	NA	NA	NA	NA	NA	BPSL0476	TSV292_R_RS__04057	TSV292_R_RS__04057
TSV292_R_RS__04059	TSV292_R_RS__04059	NA	NA	NA	2269.82	2229.38	2234.5	NA	NA	NA	NA	NA	NA	NA	NA	BPSL0478	TSV292_R_RS__04059	TSV292_R_RS__04059
TSV292_R_RS__04060	TSV292_R_RS__04060	NA	NA	NA	12997.5	11973.6	12473.2	NA	NA	NA	NA	NA	NA	NA	NA	BPSL0479	TSV292_R_RS__04060	TSV292_R_RS__04060
TSV292_R_RS__04061	TSV292_R_RS__04061	NA	NA	NA	13653.8	11460.5	11604.9	NA	NA	NA	NA	NA	NA	NA	NA	BPSL0480	TSV292_R_RS__04061	TSV292_R_RS__04061
TSV292_R_RS__04062	TSV292_R_RS__04062	NA	NA	NA	12005.5	13927.1	14162.6	NA	NA	NA	NA	NA	NA	NA	NA	BPSL0481	TSV292_R_RS__04062	TSV292_R_RS__04062
TSV292_R_RS__04063	TSV292_R_RS__04063	NA	NA	NA	6053.41	4217.54	5013.81	NA	NA	NA	NA	NA	NA	NA	NA	BPSL0482	TSV292_R_RS__04063	TSV292_R_RS__04063
TSV292_R_RS__04064	TSV292_R_RS__04064	NA	NA	NA	24558.8	22795	23392.8	NA	NA	NA	NA	NA	NA	NA	NA	BPSL0483	TSV292_R_RS__04064	TSV292_R_RS__04064
TSV292_R_RS__04065	TSV292_R_RS__04065	NA	NA	NA	10134.7	10608.7	10520.8	NA	NA	NA	NA	NA	NA	NA	NA	BPSL0484	TSV292_R_RS__04065	TSV292_R_RS__04065
TSV292_R_RS__04066	TSV292_R_RS__04066	NA	NA	NA	13416.5	13148.2	13987	NA	NA	NA	NA	NA	NA	NA	NA	BPSL0485	TSV292_R_RS__04066	TSV292_R_RS__04066
TSV292_R_RS__04067	TSV292_R_RS__04067	NA	NA	NA	5023.54	4103.66	5431.03	NA	NA	NA	NA	NA	NA	NA	NA	BPSL0486	TSV292_R_RS__04067	TSV292_R_RS__04067
TSV292_R_RS__04068	TSV292_R_RS__04068	NA	NA	NA	5200.93	5282.9	4568.38	NA	NA	NA	NA	NA	NA	NA	NA	BPSL0487	TSV292_R_RS__04068	TSV292_R_RS__04068
TSV292_R_RS__04069	TSV292_R_RS__04069	NA	NA	NA	16292.4	15701.8	18430.9	NA	NA	NA	NA	NA	NA	NA	NA	BPSL0488	TSV292_R_RS__04069	TSV292_R_RS__04069
TSV292_R_RS__04070	TSV292_R_RS__04070	NA	NA	NA	3129.82	3817.35	3886.9	NA	NA	NA	NA	NA	NA	NA	NA	BPSL0489	TSV292_R_RS__04070	TSV292_R_RS__04070
TSV292_R_RS__04071	TSV292_R_RS__04071	NA	NA	NA	1720.29	1901.77	1859.69	NA	NA	NA	NA	NA	NA	NA	NA	BPSL0490	TSV292_R_RS__04071	TSV292_R_RS__04071
TSV292_R_RS__04072	TSV292_R_RS__04072	NA	NA	NA	25892.5	29014.5	30698.4	NA	NA	NA	NA	NA	NA	NA	NA	BPSL0491	TSV292_R_RS__04072	TSV292_R_RS__04072
TSV292_R_RS__04073	TSV292_R_RS__04073	NA	NA	NA	4257.26	4677.63	5370.48	NA	NA	NA	NA	NA	NA	NA	NA	BPSL0492	TSV292_R_RS__04073	TSV292_R_RS__04073
TSV292_R_RS__04074	TSV292_R_RS__04074	NA	NA	NA	5883.14	6438.77	6537.23	NA	NA	NA	NA	NA	NA	NA	NA	BPSL0493	TSV292_R_RS__04074	TSV292_R_RS__04074
TSV292_R_RS__04075	TSV292_R_RS__04075	NA	NA	NA	3643.34	3459.16	2770.26	NA	NA	NA	NA	NA	NA	NA	NA	BPSL0494	TSV292_R_RS__04075	TSV292_R_RS__04075
TSV292_R_RS__04078	TSV292_R_RS__04078	NA	NA	NA	1067.28	935.308	NA	TSV292_RS__17315	TSV292_RS__17315	NA	NA	NA	1628.47	892.331	1275.1	BPSL0497	TSV292_R_RS__04078	TSV292_R_RS__04078
TSV292_R_RS__04079	TSV292_R_RS__04079	NA	NA	NA	728.301	555.653	454.053	TSV292_RS__17320	TSV292_RS__17320	NA	NA	NA	3703.51	3150.97	3817.41	BPSL0498	TSV292_R_RS__04079	TSV292_R_RS__04079
TSV292_R_RS__04081	TSV292_R_RS__04081	NA	NA	NA	2441.17	2135.12	3159.78	NA	NA	NA	NA	NA	NA	NA	NA	BPSL0500	TSV292_R_RS__04081	TSV292_R_RS__04081
TSV292_R_RS__04085	NA	NA	NA	NA	NA	NA	NA	TSV292_RS__17350	TSV292_RS__17350	NA	NA	NA	78561.9	73985.5	72988.7	BPSL0502	TSV292_R_RS__04085	TSV292_R_RS__04085
TSV292_R_RS__04088	NA	NA	NA	NA	NA	NA	NA	TSV292_RS__17365	TSV292_RS__17365	NA	NA	NA	795.824	1724.03	1294.93	BPSL0505	TSV292_R_RS__04088	TSV292_R_RS__04088
TSV292_R_RS__04089	TSV292_R_RS__04089	NA	NA	NA	5553.61	5240.68	5300.58	TSV292_RS__17370	TSV292_RS__17370	NA	NA	NA	7767.6	7696.89	8938.28	BPSL0506	TSV292_R_RS__04089	TSV292_R_RS__04089
TSV292_R_RS__04091	TSV292_R_RS__04091	NA	NA	NA	7283.59	8485.34	8445.71	TSV292_RS__17380	TSV292_RS__17380	NA	NA	NA	14047.8	15812.8	14696.7	BPSL0508	TSV292_R_RS__04091	TSV292_R_RS__04091
TSV292_R_RS__04092	TSV292_R_RS__04092	NA	NA	NA	4007.54	3758.21	4006.23	TSV292_RS__17385	TSV292_RS__17385	NA	NA	NA	5455.63	5155.77	7919.14	BPSL0509	TSV292_R_RS__04092	TSV292_R_RS__04092
TSV292_R_RS__04096	TSV292_R_RS__04096	NA	NA	NA	6060.54	6114.56	6119.73	TSV292_RS__17405	TSV292_RS__17405	NA	NA	NA	22994.3	10840.9	21924.3	BPSL0513	TSV292_R_RS__04096	TSV292_R_RS__04096
TSV292_R_RS__04097	TSV292_R_RS__04097	NA	NA	NA	1990.72	2236.34	2098.17	TSV292_RS__17410	TSV292_RS__17410	NA	NA	NA	14580.6	16384.3	15322.8	BPSL0514	TSV292_R_RS__04097	TSV292_R_RS__04097
TSV292_R_RS__04098	NA	NA	NA	NA	NA	NA	NA	TSV292_RS__17415	TSV292_RS__17415	NA	NA	NA	4663.04	4520.14	4693.86	BPSL0515	TSV292_R_RS__04098	TSV292_R_RS__04098
TSV292_R_RS__04099	TSV292_R_RS__04099	NA	NA	NA	10868.9	10252.9	11754.8	TSV292_RS__17420	TSV292_RS__17420	NA	NA	NA	32854.1	30603.9	33283.2	BPSL0516	TSV292_R_RS__04099	TSV292_R_RS__04099
TSV292_R_RS__04101	TSV292_R_RS__04101	NA	NA	NA	6358.14	7378.21	5382.39	TSV292_RS__17430	TSV292_RS__17430	NA	NA	NA	6682.67	11221.5	8224.27	BPSL0518	TSV292_R_RS__04101	TSV292_R_RS__04101
TSV292_R_RS__04102	TSV292_R_RS__04102	NA	NA	NA	1729.84	2285.17	NA	TSV292_RS__17435	TSV292_RS__17435	NA	NA	NA	3692.83	4514.22	2585.36	BPSL0519	TSV292_R_RS__04102	TSV292_R_RS__04102
TSV292_R_RS__04103	TSV292_R_RS__04103	NA	NA	NA	60706.2	48893.6	39229.7	TSV292_RS__17440	TSV292_RS__17440	NA	NA	NA	217140	218164	160072	BPSL0520	TSV292_R_RS__04103	TSV292_R_RS__04103
TSV292_R_RS__04104	TSV292_R_RS__04104	NA	NA	NA	18547.8	19735.6	16198.8	TSV292_RS__17445	TSV292_RS__17445	NA	NA	NA	75834.2	78632.6	73309.4	BPSL0521	TSV292_R_RS__04104	TSV292_R_RS__04104
TSV292_R_RS__04106	TSV292_R_RS__04106	NA	NA	NA	1269.99	1700.82	1292.2	TSV292_RS__17455	TSV292_RS__17455	NA	NA	NA	10349.9	11674.2	11362.2	BPSL0523	TSV292_R_RS__04106	TSV292_R_RS__04106
TSV292_R_RS__04107	TSV292_R_RS__04107	NA	NA	NA	2432.59	2458.09	3542.85	TSV292_RS__17460	TSV292_RS__17460	NA	NA	NA	14899.2	16261.6	12764.8	BPSL0524	TSV292_R_RS__04107	TSV292_R_RS__04107
TSV292_R_RS__04108	TSV292_R_RS__04108	NA	NA	NA	7903.5	7726.56	7612.01	TSV292_RS__17465	TSV292_RS__17465	NA	NA	NA	16702	14760.3	13433	BPSL0525	TSV292_R_RS__04108	TSV292_R_RS__04108
TSV292_R_RS__04109	NA	NA	NA	NA	NA	NA	NA	TSV292_RS__17470	TSV292_RS__17470	NA	NA	NA	NA	2580.6	1252.68	BPSL0526	TSV292_R_RS__04109	TSV292_R_RS__04109
TSV292_R_RS__04110	NA	NA	NA	NA	NA	NA	NA	TSV292_RS__17475	TSV292_RS__17475	NA	NA	NA	1145.07	712.09	850.571	BPSL0527	TSV292_R_RS__04110	TSV292_R_RS__04110
TSV292_R_RS__04111	TSV292_R_RS__04111	NA	NA	NA	3426.63	2858.23	2475.6	TSV292_RS__17480	TSV292_RS__17480	NA	NA	NA	5116.61	5660.52	5116	BPSL0528	TSV292_R_RS__04111	TSV292_R_RS__04111
TSV292_R_RS__04112	TSV292_R_RS__04112	NA	NA	NA	2237.61	1437.43	1903.24	TSV292_RS__17485	TSV292_RS__17485	NA	NA	NA	13600.9	10711.2	13701.8	BPSL0529	TSV292_R_RS__04112	TSV292_R_RS__04112
TSV292_R_RS__04113	TSV292_R_RS__04113	NA	NA	NA	1746.82	1630.95	2084.59	TSV292_RS__17490	TSV292_RS__17490	NA	NA	NA	8545.86	10049.7	9259.19	BPSL0530	TSV292_R_RS__04113	TSV292_R_RS__04113
TSV292_R_RS__04114	TSV292_R_RS__04114	NA	NA	NA	10842	7990.59	11790.4	TSV292_RS__17495	TSV292_RS__17495	NA	NA	NA	29549.3	30391.7	30409.6	BPSL0531	TSV292_R_RS__04114	TSV292_R_RS__04114
TSV292_R_RS__04115	TSV292_R_RS__04115	NA	NA	NA	7781.87	6301.12	7033.33	TSV292_RS__17500	TSV292_RS__17500	NA	NA	NA	51407.7	45655.1	58142.8	BPSL0532	TSV292_R_RS__04115	TSV292_R_RS__04115
TSV292_R_RS__04117	TSV292_R_RS__04117	NA	NA	NA	1762.33	1819.13	1188.17	TSV292_RS__17510	TSV292_RS__17510	NA	NA	NA	4004.28	4611.76	4606.93	BPSL0533	TSV292_R_RS__04117	TSV292_R_RS__04117
TSV292_R_RS__04118	TSV292_R_RS__04118	NA	NA	NA	2884.2	3324.42	3287.44	TSV292_RS__17515	TSV292_RS__17515	NA	NA	NA	9452.19	9824.23	8438.75	BPSL0534	TSV292_R_RS__04118	TSV292_R_RS__04118
TSV292_R_RS__04119	TSV292_R_RS__04119	NA	NA	NA	3703.22	3337.02	3336.7	TSV292_RS__17520	TSV292_RS__17520	NA	NA	NA	12581.3	10787.7	10385.5	BPSL0535	TSV292_R_RS__04119	TSV292_R_RS__04119
TSV292_R_RS__04120	TSV292_R_RS__04120	NA	NA	NA	1688.71	1014.32	1166.6	TSV292_RS__17525	TSV292_RS__17525	NA	NA	NA	12394.3	11379.1	11106.6	BPSL0536	TSV292_R_RS__04120	TSV292_R_RS__04120
TSV292_R_RS__04121	TSV292_R_RS__04121	NA	NA	NA	2947.13	2653.52	2750.5	TSV292_RS__17530	TSV292_RS__17530	NA	NA	NA	15066.9	12980.1	11789.7	BPSL0537	TSV292_R_RS__04121	TSV292_R_RS__04121
TSV292_R_RS__04122	TSV292_R_RS__04122	NA	NA	NA	2966.66	2923.66	3325.71	TSV292_RS__17535	TSV292_RS__17535	NA	NA	NA	12593.2	14375.4	14567.1	BPSL0538	TSV292_R_RS__04122	TSV292_R_RS__04122
TSV292_R_RS__04123	TSV292_R_RS__04123	NA	NA	NA	1758.1	683.53	704.713	TSV292_RS__17540	TSV292_RS__17540	NA	NA	NA	514.006	774.444	NA	BPSL0539	TSV292_R_RS__04123	TSV292_R_RS__04123
TSV292_R_RS__04124	TSV292_R_RS__04124	NA	NA	NA	202.703	164.312	159.085	TSV292_RS__17545	TSV292_RS__17545	NA	NA	NA	1906.39	3369.46	2979.91	BPSL0540	TSV292_R_RS__04124	TSV292_R_RS__04124
TSV292_R_RS__04127	TSV292_R_RS__04127	NA	NA	NA	5647.73	6222.16	5830.29	TSV292_RS__17560	TSV292_RS__17560	NA	NA	NA	9728.1	10318.7	10197.9	BPSL0543	TSV292_R_RS__04127	TSV292_R_RS__04127
TSV292_R_RS__04129	TSV292_R_RS__04129	NA	NA	NA	3639.02	3964.32	3824.88	TSV292_RS__17570	TSV292_RS__17570	NA	NA	NA	14341.9	16179.2	15314.8	BPSL0545	TSV292_R_RS__04129	TSV292_R_RS__04129
TSV292_R_RS__04129	TSV292_R_RS__04129	NA	NA	NA	3639.02	3964.32	3824.88	TSV292_RS__14425	TSV292_RS__14425	NA	NA	NA	2850.5	4203.88	3272.13	BPSL0545	TSV292_R_RS__04129	TSV292_R_RS__04129
TSV292_R_RS__04131	TSV292_R_RS__04131	NA	NA	NA	39759.4	43764.1	46495.6	TSV292_RS__17580	TSV292_RS__17580	NA	NA	NA	191289	165506	144780	BPSL0547	TSV292_R_RS__04131	TSV292_R_RS__04131
TSV292_R_RS__04132	NA	NA	NA	NA	NA	NA	NA	TSV292_RS__17585	TSV292_RS__17585	NA	NA	NA	919.443	563.619	556.652	BPSL0578	TSV292_R_RS__04132	TSV292_R_RS__04132
TSV292_R_RS__04133	TSV292_R_RS__04133	NA	NA	NA	519.365	831.275	876.078	NA	NA	NA	NA	NA	NA	NA	NA	BPSL0579	TSV292_R_RS__04133	TSV292_R_RS__04133
TSV292_R_RS__04134	TSV292_R_RS__04134	NA	NA	NA	1767.25	2003.14	1759.13	NA	NA	NA	NA	NA	NA	NA	NA	BPSL0580	TSV292_R_RS__04134	TSV292_R_RS__04134
TSV292_R_RS__04135	TSV292_R_RS__04135	NA	NA	NA	11535.7	11689	10361.1	NA	NA	NA	NA	NA	NA	NA	NA	BPSL0581	TSV292_R_RS__04135	TSV292_R_RS__04135
TSV292_R_RS__04137	TSV292_R_RS__04137	NA	NA	NA	3039.93	3128.64	1654.42	NA	NA	NA	NA	NA	NA	NA	NA	BPSS0100	TSV292_R_RS__04137	TSV292_R_RS__04137
TSV292_R_RS__04138	TSV292_R_RS__04138	NA	NA	NA	969.018	930.739	1070.44	NA	NA	NA	NA	NA	NA	NA	NA	BPSL3342	TSV292_R_RS__04138	TSV292_R_RS__04138
TSV292_R_RS__04145	TSV292_R_RS__04145	NA	NA	NA	17376.9	16520.5	19095.8	TSV292_RS__17690	TSV292_RS__17690	NA	NA	NA	79916.1	76893.7	123210	BPSL0594	TSV292_R_RS__04145	TSV292_R_RS__04145
TSV292_R_RS__04146	TSV292_R_RS__04146	NA	NA	NA	2867.92	2976.75	2176.45	TSV292_RS__17695	TSV292_RS__17695	NA	NA	NA	5570.01	4307.64	7241.17	BPSL0595	TSV292_R_RS__04146	TSV292_R_RS__04146
TSV292_R_RS__04149	TSV292_R_RS__04149	NA	NA	NA	33231.6	27416.3	26366.9	TSV292_RS__17710	TSV292_RS__17710	NA	NA	NA	3441.75	5166.98	6114.77	BPSL0598	TSV292_R_RS__04149	TSV292_R_RS__04149
TSV292_R_RS__04150	TSV292_R_RS__04150	NA	NA	NA	90069.4	66028.1	74635.8	TSV292_RS__17715	TSV292_RS__17715	NA	NA	NA	17736.3	22148.4	28055.5	BPSL0599	TSV292_R_RS__04150	TSV292_R_RS__04150
TSV292_R_RS__04151	TSV292_R_RS__04151	NA	NA	NA	4529.53	5467.69	5255.75	NA	NA	NA	NA	NA	NA	NA	NA	BPSL0600	TSV292_R_RS__04151	TSV292_R_RS__04151
TSV292_R_RS__04174	TSV292_R_RS__04174	NA	NA	NA	11715.4	14048.8	13288.1	TSV292_RS__17835	TSV292_RS__17835	NA	NA	NA	7874.99	6450.32	6048.04	BPSL0622	TSV292_R_RS__04174	TSV292_R_RS__04174
TSV292_R_RS__04176	TSV292_R_RS__04176	NA	NA	NA	5352.73	3792.85	4457.14	TSV292_RS__17845	TSV292_RS__17845	NA	NA	NA	7890.65	7631.05	8463.82	BPSL0624	TSV292_R_RS__04176	TSV292_R_RS__04176
TSV292_R_RS__04178	TSV292_R_RS__04178	NA	NA	NA	2696.54	2306.03	1891.91	TSV292_RS__17855	TSV292_RS__17855	NA	NA	NA	4846.42	4908.17	5889.93	BPSL0626	TSV292_R_RS__04178	TSV292_R_RS__04178
TSV292_R_RS__04179	TSV292_R_RS__04179	NA	NA	NA	46282.8	45072.9	48312.3	TSV292_RS__17860	TSV292_RS__17860	NA	NA	NA	36583.9	35766.4	36261	BPSL0627	TSV292_R_RS__04179	TSV292_R_RS__04179
TSV292_R_RS__04180	TSV292_R_RS__04180	NA	NA	NA	5225.9	5159.69	5028.79	TSV292_RS__17865	TSV292_RS__17865	NA	NA	NA	6079.38	6423.04	7725.81	BPSL0628	TSV292_R_RS__04180	TSV292_R_RS__04180
TSV292_R_RS__04182	TSV292_R_RS__04182	NA	NA	NA	2032	2478.14	2363.14	TSV292_RS__17875	TSV292_RS__17875	NA	NA	NA	4308.93	4532.69	5060.81	BPSL0630	TSV292_R_RS__04182	TSV292_R_RS__04182
TSV292_R_RS__04183	TSV292_R_RS__04183	NA	NA	NA	9637.56	9067.68	9082.89	TSV292_RS__17880	TSV292_RS__17880	NA	NA	NA	24750.4	30494.4	27995.7	BPSL0631	TSV292_R_RS__04183	TSV292_R_RS__04183
TSV292_R_RS__04184	TSV292_R_RS__04184	NA	NA	NA	4558.92	3196.59	5030.32	TSV292_RS__17885	TSV292_RS__17885	NA	NA	NA	4081.65	5801.22	4661.64	BPSL0632	TSV292_R_RS__04184	TSV292_R_RS__04184
TSV292_R_RS__04185	TSV292_R_RS__04185	NA	NA	NA	3632.27	3891.61	3369.98	TSV292_RS__17890	TSV292_RS__17890	NA	NA	NA	10736.1	10160	12568.5	BPSL0633	TSV292_R_RS__04185	TSV292_R_RS__04185
TSV292_R_RS__04186	TSV292_R_RS__04186	NA	NA	NA	8943.76	8481.26	8849.07	TSV292_RS__17895	TSV292_RS__17895	NA	NA	NA	5592.5	6432.83	5328.42	BPSL0634	TSV292_R_RS__04186	TSV292_R_RS__04186
TSV292_R_RS__04187	TSV292_R_RS__04187	NA	NA	NA	2143.53	2401.72	2204.96	TSV292_RS__17900	TSV292_RS__17900	NA	NA	NA	8669.72	8282.51	10122.5	BPSL0635	TSV292_R_RS__04187	TSV292_R_RS__04187
TSV292_R_RS__04188	TSV292_R_RS__04188	NA	NA	NA	3331.96	2775.24	2295.42	TSV292_RS__17905	TSV292_RS__17905	NA	NA	NA	6758.18	7492.06	8114.68	BPSL0636	TSV292_R_RS__04188	TSV292_R_RS__04188
TSV292_R_RS__04189	TSV292_R_RS__04189	NA	NA	NA	12203.3	11104.8	11354.4	TSV292_RS__17910	TSV292_RS__17910	NA	NA	NA	26006.3	30011.4	28195.1	BPSL0637	TSV292_R_RS__04189	TSV292_R_RS__04189
TSV292_R_RS__04190	TSV292_R_RS__04190	NA	NA	NA	23806.3	22218.6	23285.1	TSV292_RS__17915	TSV292_RS__17915	NA	NA	NA	48842.1	44621.5	51632.4	BPSL0638	TSV292_R_RS__04190	TSV292_R_RS__04190
TSV292_R_RS__04191	TSV292_R_RS__04191	NA	NA	NA	1785.96	2231.94	1613.42	TSV292_RS__17920	TSV292_RS__17920	NA	NA	NA	5558.52	6057.22	5239.41	BPSL0639	TSV292_R_RS__04191	TSV292_R_RS__04191
TSV292_R_RS__04192	TSV292_R_RS__04192	NA	NA	NA	6868.65	6334.03	6579.11	TSV292_RS__17925	TSV292_RS__17925	NA	NA	NA	8573.08	9906.49	9913.71	BPSL0640	TSV292_R_RS__04192	TSV292_R_RS__04192
TSV292_R_RS__04193	TSV292_R_RS__04193	NA	NA	NA	1806.14	1979.67	1872.23	TSV292_RS__17930	TSV292_RS__17930	NA	NA	NA	3844.39	4795.25	5231.07	BPSL0641	TSV292_R_RS__04193	TSV292_R_RS__04193
TSV292_R_RS__04194	TSV292_R_RS__04194	NA	NA	NA	3514.78	2858.06	3616.74	TSV292_RS__17935	TSV292_RS__17935	NA	NA	NA	29038.3	25080.9	24365	BPSL0642	TSV292_R_RS__04194	TSV292_R_RS__04194
TSV292_R_RS__04195	TSV292_R_RS__04195	NA	NA	NA	836.227	1639.56	1399.3	TSV292_RS__17940	TSV292_RS__17940	NA	NA	NA	4234.38	5224.74	5476.85	BPSL0643	TSV292_R_RS__04195	TSV292_R_RS__04195
TSV292_R_RS__04196	TSV292_R_RS__04196	NA	NA	NA	20191	20050.8	20311.6	TSV292_RS__17945	TSV292_RS__17945	NA	NA	NA	35694.9	38638.9	38940.2	BPSL0644	TSV292_R_RS__04196	TSV292_R_RS__04196
TSV292_R_RS__04197	NA	NA	NA	NA	NA	NA	NA	TSV292_RS__17950	TSV292_RS__17950	NA	NA	NA	2589.92	3494.33	2742.88	BPSL0645	TSV292_R_RS__04197	TSV292_R_RS__04197
TSV292_R_RS__04199	TSV292_R_RS__04199	NA	NA	NA	1214.35	781.168	1050.2	TSV292_RS__17960	TSV292_RS__17960	NA	NA	NA	636.271	NA	831.856	BPSL0647	TSV292_R_RS__04199	TSV292_R_RS__04199
TSV292_R_RS__04200	TSV292_R_RS__04200	NA	NA	NA	10642.9	10578.3	11084.3	TSV292_RS__17965	TSV292_RS__17965	NA	NA	NA	28342.9	29389.9	33663.4	BPSL0648	TSV292_R_RS__04200	TSV292_R_RS__04200
TSV292_R_RS__04201	TSV292_R_RS__04201	NA	NA	NA	12472.6	12326.5	12070.2	TSV292_RS__17970	TSV292_RS__17970	NA	NA	NA	21427.8	20574.7	20557.2	BPSL0649	TSV292_R_RS__04201	TSV292_R_RS__04201
TSV292_R_RS__04202	TSV292_R_RS__04202	NA	NA	NA	12720.2	11805.5	11306.6	TSV292_RS__17975	TSV292_RS__17975	NA	NA	NA	53337.7	52110.2	55550.1	BPSL0650	TSV292_R_RS__04202	TSV292_R_RS__04202
TSV292_R_RS__04203	TSV292_R_RS__04203	NA	NA	NA	8303.99	9168.75	11206.9	TSV292_RS__17980	TSV292_RS__17980	NA	NA	NA	23017.7	23377.1	23148.5	BPSL0651	TSV292_R_RS__04203	TSV292_R_RS__04203
TSV292_R_RS__04205	TSV292_R_RS__04205	NA	NA	NA	4713.04	4490.03	4334.02	TSV292_RS__17990	TSV292_RS__17990	NA	NA	NA	5848.64	5533.55	4849.8	BPSL0653	TSV292_R_RS__04205	TSV292_R_RS__04205
TSV292_R_RS__04206	NA	NA	NA	NA	NA	NA	NA	TSV292_RS__17995	TSV292_RS__17995	NA	NA	NA	6697.86	7139.83	6985.96	BPSL0654	TSV292_R_RS__04206	TSV292_R_RS__04206
TSV292_R_RS__04208	TSV292_R_RS__04208	NA	NA	NA	640.407	774.211	1091.38	TSV292_RS__18005	TSV292_RS__18005	NA	NA	NA	5584.35	6918.76	5974.14	BPSL0656	TSV292_R_RS__04208	TSV292_R_RS__04208
TSV292_R_RS__04209	TSV292_R_RS__04209	NA	NA	NA	831.617	NA	704.707	TSV292_RS__18010	TSV292_RS__18010	NA	NA	NA	8738.12	9528.7	9279.12	BPSL0657	TSV292_R_RS__04209	TSV292_R_RS__04209
TSV292_R_RS__04210	TSV292_R_RS__04210	NA	NA	NA	2326.76	2956.53	3390.42	TSV292_RS__18015	TSV292_RS__18015	NA	NA	NA	4997.03	4990.89	6537.12	BPSL0658	TSV292_R_RS__04210	TSV292_R_RS__04210
TSV292_R_RS__04211	TSV292_R_RS__04211	NA	NA	NA	9800.06	9887.94	10282.2	TSV292_RS__18020	TSV292_RS__18020	NA	NA	NA	36092.5	32934.2	32736.1	BPSL0659	TSV292_R_RS__04211	TSV292_R_RS__04211
TSV292_R_RS__04212	TSV292_R_RS__04212	NA	NA	NA	3917.7	4375.24	3093.86	TSV292_RS__18025	TSV292_RS__18025	NA	NA	NA	8026.23	8135.29	8285.27	BPSL0660	TSV292_R_RS__04212	TSV292_R_RS__04212
TSV292_R_RS__04213	TSV292_R_RS__04213	NA	NA	NA	1135.39	844.96	697.38	TSV292_RS__18030	TSV292_RS__18030	NA	NA	NA	5209.96	5166.04	4601.07	BPSL0661	TSV292_R_RS__04213	TSV292_R_RS__04213
TSV292_R_RS__04215	TSV292_R_RS__04215	NA	NA	NA	7510.92	6836.69	8635.8	TSV292_RS__18040	TSV292_RS__18040	NA	NA	NA	18148.6	21576.5	18526.1	BPSL0663	TSV292_R_RS__04215	TSV292_R_RS__04215
TSV292_R_RS__04217	NA	NA	NA	NA	NA	NA	NA	TSV292_RS__18050	TSV292_RS__18050	NA	NA	NA	4297.33	4294.2	4712.93	BPSL0665	TSV292_R_RS__04217	TSV292_R_RS__04217
TSV292_R_RS__04218	TSV292_R_RS__04218	NA	NA	NA	4386.98	3949.11	3778.47	TSV292_RS__18055	TSV292_RS__18055	NA	NA	NA	6464.38	6348.28	6474.9	BPSL0666	TSV292_R_RS__04218	TSV292_R_RS__04218
TSV292_R_RS__04219	TSV292_R_RS__04219	NA	NA	NA	5496.13	5246.02	5671.75	TSV292_RS__18060	TSV292_RS__18060	NA	NA	NA	32802.6	32049.2	30060.7	BPSL0667	TSV292_R_RS__04219	TSV292_R_RS__04219
TSV292_R_RS__04220	TSV292_R_RS__04220	NA	NA	NA	2835.96	2996.04	3381.42	TSV292_RS__18065	TSV292_RS__18065	NA	NA	NA	22898.9	19875.4	29550.8	BPSL0668	TSV292_R_RS__04220	TSV292_R_RS__04220
TSV292_R_RS__04221	NA	NA	NA	NA	NA	NA	NA	TSV292_RS__18070	TSV292_RS__18070	NA	NA	NA	613.311	2011.31	NA	BPSL0669	TSV292_R_RS__04221	TSV292_R_RS__04221
TSV292_R_RS__04222	TSV292_R_RS__04222	NA	NA	NA	2644.94	1980.02	2685.66	TSV292_RS__18075	TSV292_RS__18075	NA	NA	NA	4652.55	5364.05	4419.33	BPSL0670	TSV292_R_RS__04222	TSV292_R_RS__04222
TSV292_R_RS__04223	NA	NA	NA	NA	NA	NA	NA	TSV292_RS__18080	TSV292_RS__18080	NA	NA	NA	3512.96	4091.18	4154.17	BPSL0671	TSV292_R_RS__04223	TSV292_R_RS__04223
TSV292_R_RS__04224	TSV292_R_RS__04224	NA	NA	NA	3681.02	3345.85	4201.42	TSV292_RS__18085	TSV292_RS__18085	NA	NA	NA	16305.6	16677.6	17554	BPSL0672	TSV292_R_RS__04224	TSV292_R_RS__04224
TSV292_R_RS__04225	TSV292_R_RS__04225	NA	NA	NA	3895.31	4212.55	4466.55	TSV292_RS__18090	TSV292_RS__18090	NA	NA	NA	16038.6	17288.6	12795.8	BPSL0673	TSV292_R_RS__04225	TSV292_R_RS__04225
TSV292_R_RS__04226	TSV292_R_RS__04226	NA	NA	NA	3020.97	3719.64	3205.45	TSV292_RS__18095	TSV292_RS__18095	NA	NA	NA	6683.86	6593.4	6241.51	BPSL0674	TSV292_R_RS__04226	TSV292_R_RS__04226
TSV292_R_RS__04229	NA	NA	NA	NA	NA	NA	NA	TSV292_RS__18110	TSV292_RS__18110	NA	NA	NA	6036.07	8092.24	6684.45	BPSL0677	TSV292_R_RS__04229	TSV292_R_RS__04229
TSV292_R_RS__04231	TSV292_R_RS__04231	NA	NA	NA	2645.44	2731.8	2724.74	TSV292_RS__18120	TSV292_RS__18120	NA	NA	NA	15149.1	17361.7	13952.4	BPSL0679	TSV292_R_RS__04231	TSV292_R_RS__04231
TSV292_R_RS__04238	TSV292_R_RS__04238	NA	NA	NA	2749.69	2807.94	2404.37	TSV292_RS__18160	TSV292_RS__18160	NA	NA	NA	7752.39	7532.91	11787.7	BPSL0686	TSV292_R_RS__04238	TSV292_R_RS__04238
TSV292_R_RS__04239	TSV292_R_RS__04239	NA	NA	NA	14371.5	15047.4	11086	TSV292_RS__18165	TSV292_RS__18165	NA	NA	NA	42413.1	42513.9	41015.9	BPSL0687	TSV292_R_RS__04239	TSV292_R_RS__04239
TSV292_R_RS__04240	TSV292_R_RS__04240	NA	NA	NA	7369.1	6819.48	5454.67	TSV292_RS__18170	TSV292_RS__18170	NA	NA	NA	19834.2	23607.8	19304.4	BPSL0688	TSV292_R_RS__04240	TSV292_R_RS__04240
TSV292_R_RS__04241	TSV292_R_RS__04241	NA	NA	NA	1327.51	1837.32	2113.03	TSV292_RS__18175	TSV292_RS__18175	NA	NA	NA	2519.08	2487.61	2693.91	BPSL0689	TSV292_R_RS__04241	TSV292_R_RS__04241
TSV292_R_RS__04242	NA	NA	NA	NA	NA	NA	NA	TSV292_RS__18180	TSV292_RS__18180	NA	NA	NA	1218.64	1734.6	1215.91	BPSL0690	TSV292_R_RS__04242	TSV292_R_RS__04242
TSV292_R_RS__04243	TSV292_R_RS__04243	NA	NA	NA	728.911	740.203	326.719	TSV292_RS__18185	TSV292_RS__18185	NA	NA	NA	2981.05	2218.21	1607.74	BPSL0691	TSV292_R_RS__04243	TSV292_R_RS__04243
TSV292_R_RS__04244	TSV292_R_RS__04244	NA	NA	NA	10591.5	9782.46	9014.57	TSV292_RS__18190	TSV292_RS__18190	NA	NA	NA	9890.73	8774.16	11380.8	BPSL0692	TSV292_R_RS__04244	TSV292_R_RS__04244
TSV292_R_RS__04245	TSV292_R_RS__04245	NA	NA	NA	8336.99	8056.3	7309.72	TSV292_RS__18195	TSV292_RS__18195	NA	NA	NA	14284.3	16195.6	14172.5	BPSL0693	TSV292_R_RS__04245	TSV292_R_RS__04245
TSV292_R_RS__04246	NA	NA	NA	NA	NA	NA	NA	TSV292_RS__18200	TSV292_RS__18200	NA	NA	NA	1895.81	1408.56	1349.64	BPSL0694	TSV292_R_RS__04246	TSV292_R_RS__04246
TSV292_R_RS__04247	TSV292_R_RS__04247	NA	NA	NA	1936.46	1241.95	867.317	TSV292_RS__18205	TSV292_RS__18205	NA	NA	NA	6975.64	7812.05	8352.51	BPSL0695	TSV292_R_RS__04247	TSV292_R_RS__04247
TSV292_R_RS__04248	TSV292_R_RS__04248	NA	NA	NA	4492.04	4203.48	3925.81	TSV292_RS__18210	TSV292_RS__18210	NA	NA	NA	8162.17	8848.72	8242.94	BPSL0696	TSV292_R_RS__04248	TSV292_R_RS__04248
TSV292_R_RS__04249	NA	NA	NA	NA	NA	NA	NA	TSV292_RS__18215	TSV292_RS__18215	NA	NA	NA	2807.01	2711.44	2128.08	BPSL0697	TSV292_R_RS__04249	TSV292_R_RS__04249
TSV292_R_RS__04251	TSV292_R_RS__04251	NA	NA	NA	NA	1577.43	1160.98	TSV292_RS__18225	TSV292_RS__18225	NA	NA	NA	490.495	NA	780.757	BPSL0699	TSV292_R_RS__04251	TSV292_R_RS__04251
TSV292_R_RS__04252	TSV292_R_RS__04252	NA	NA	NA	2302.01	1984.36	2189.86	TSV292_RS__18230	TSV292_RS__18230	NA	NA	NA	1794.45	1681.7	1388.93	BPSL0700	TSV292_R_RS__04252	TSV292_R_RS__04252
TSV292_R_RS__04256	TSV292_R_RS__04256	NA	NA	NA	178.831	NA	NA	NA	NA	NA	NA	NA	NA	NA	NA	BPSL0704	TSV292_R_RS__04256	TSV292_R_RS__04256
TSV292_R_RS__04257	TSV292_R_RS__04257	NA	NA	NA	10820.1	9094.29	10504.8	NA	NA	NA	NA	NA	NA	NA	NA	BPSL0705	TSV292_R_RS__04257	TSV292_R_RS__04257
TSV292_R_RS__04259	TSV292_R_RS__04259	NA	NA	NA	29144.4	28027.4	33937.8	NA	NA	NA	NA	NA	NA	NA	NA	BPSL0707	TSV292_R_RS__04259	TSV292_R_RS__04259
TSV292_R_RS__04261	NA	NA	NA	NA	NA	NA	NA	TSV292_RS__18285	TSV292_RS__18285	NA	NA	NA	1437.82	1602.91	2157.12	BPSL0710	TSV292_R_RS__04261	TSV292_R_RS__04261
TSV292_R_RS__04263	TSV292_R_RS__04263	NA	NA	NA	702.347	304.331	NA	TSV292_RS__18295	TSV292_RS__18295	NA	NA	NA	1042.88	813.837	1181.86	BPSL0712	TSV292_R_RS__04263	TSV292_R_RS__04263
TSV292_R_RS__04266	TSV292_R_RS__04266	NA	NA	NA	1018.48	1697.07	1557.37	TSV292_RS__18310	TSV292_RS__18310	NA	NA	NA	2348.4	1764.37	2220.92	BPSL0716	TSV292_R_RS__04266	TSV292_R_RS__04266
TSV292_R_RS__04268	TSV292_R_RS__04268	NA	NA	NA	4904.79	4818	3879.96	TSV292_RS__18320	TSV292_RS__18320	NA	NA	NA	3179.14	3186.2	2983.9	BPSL0718	TSV292_R_RS__04268	TSV292_R_RS__04268
TSV292_R_RS__04281	TSV292_R_RS__04281	NA	NA	NA	2099.45	1962.6	2009.31	NA	NA	NA	NA	NA	NA	NA	NA	BPSL0730	TSV292_R_RS__04281	TSV292_R_RS__04281
TSV292_R_RS__04285	NA	NA	NA	NA	NA	NA	NA	TSV292_RS__18405	TSV292_RS__18405	NA	NA	NA	1290.41	862.325	537.524	BPSL0734	TSV292_R_RS__04285	TSV292_R_RS__04285
TSV292_R_RS__04291	TSV292_R_RS__04291	NA	NA	NA	1987.18	1438.43	2654.93	TSV292_RS__18435	TSV292_RS__18435	NA	NA	NA	1367.85	1131.38	2292.88	BPSL0681	TSV292_R_RS__04291	TSV292_R_RS__04291
TSV292_R_RS__04293	NA	NA	NA	NA	NA	NA	NA	TSV292_RS__18445	TSV292_RS__18445	NA	NA	NA	1151.3	1111.9	1092.9	BPSL1326	TSV292_R_RS__04293	TSV292_R_RS__04293
TSV292_R_RS__04306	TSV292_R_RS__04306	NA	NA	NA	21678	22982.3	20990.3	TSV292_RS__18505	TSV292_RS__18505	NA	NA	NA	80569.8	91828.6	81050.9	BPSL0776	TSV292_R_RS__04306	TSV292_R_RS__04306
TSV292_R_RS__04307	NA	NA	NA	NA	NA	NA	NA	TSV292_RS__18510	TSV292_RS__18510	NA	NA	NA	1422.44	1440.17	835.941	BPSL0777	TSV292_R_RS__04307	TSV292_R_RS__04307
TSV292_R_RS__04309	TSV292_R_RS__04309	NA	NA	NA	67438.4	68853.7	70184.1	TSV292_RS__18520	TSV292_RS__18520	NA	NA	NA	226708	222254	221283	BPSL0779	TSV292_R_RS__04309	TSV292_R_RS__04309
TSV292_R_RS__04310	TSV292_R_RS__04310	NA	NA	NA	79587.1	82127.5	71220.3	TSV292_RS__18525	TSV292_RS__18525	NA	NA	NA	243323	227619	242155	BPSL0780	TSV292_R_RS__04310	TSV292_R_RS__04310
TSV292_R_RS__04313	TSV292_R_RS__04313	NA	NA	NA	204.462	489.805	NA	TSV292_RS__18540	TSV292_RS__18540	NA	NA	NA	2361.25	1749.84	2272.01	BPSL0783	TSV292_R_RS__04313	TSV292_R_RS__04313
TSV292_R_RS__04314	TSV292_R_RS__04314	NA	NA	NA	926.997	1336.34	1389.43	NA	NA	NA	NA	NA	NA	NA	NA	BPSL0784	TSV292_R_RS__04314	TSV292_R_RS__04314
TSV292_R_RS__04316	TSV292_R_RS__04316	NA	NA	NA	3295.29	3350.96	3105.77	TSV292_RS__18605	TSV292_RS__18605	NA	NA	NA	4154.49	4060.62	3655.71	BPSL0786	TSV292_R_RS__04316	TSV292_R_RS__04316
TSV292_R_RS__04318	NA	NA	NA	NA	NA	NA	NA	TSV292_RS__18615	TSV292_RS__18615	NA	NA	NA	1458.46	1146.03	1714.74	BPSL0788	TSV292_R_RS__04318	TSV292_R_RS__04318
TSV292_R_RS__04320	TSV292_R_RS__04320	NA	NA	NA	3518.07	3117.13	2378.93	TSV292_RS__18625	TSV292_RS__18625	NA	NA	NA	6683.75	5547.19	7945.9	BPSL0790	TSV292_R_RS__04320	TSV292_R_RS__04320
TSV292_R_RS__04321	TSV292_R_RS__04321	NA	NA	NA	NA	327.064	NA	TSV292_RS__18630	TSV292_RS__18630	NA	NA	NA	4164.99	3727.79	4604.18	BPSL0791	TSV292_R_RS__04321	TSV292_R_RS__04321
TSV292_R_RS__04322	TSV292_R_RS__04322	NA	NA	NA	12794.3	13231.3	12980	TSV292_RS__18635	TSV292_RS__18635	NA	NA	NA	39732.1	41561	38547.3	BPSL0792	TSV292_R_RS__04322	TSV292_R_RS__04322
TSV292_R_RS__04323	TSV292_R_RS__04323	NA	NA	NA	15478	13947.5	13893.4	TSV292_RS__18640	TSV292_RS__18640	NA	NA	NA	26306.5	27940.9	30803.1	BPSL0793	TSV292_R_RS__04323	TSV292_R_RS__04323
TSV292_R_RS__04326	TSV292_R_RS__04326	NA	NA	NA	17750.9	16606.4	14911.1	TSV292_RS__18655	TSV292_RS__18655	NA	NA	NA	57588.2	59058.7	57754.4	BPSL0796	TSV292_R_RS__04326	TSV292_R_RS__04326
TSV292_R_RS__04327	TSV292_R_RS__04327	NA	NA	NA	10530.5	9775.56	10941.2	TSV292_RS__18660	TSV292_RS__18660	NA	NA	NA	30281.9	28310.5	29476.9	BPSL0797	TSV292_R_RS__04327	TSV292_R_RS__04327
TSV292_R_RS__04328	TSV292_R_RS__04328	NA	NA	NA	52801.2	51146.2	52957.7	TSV292_RS__18665	TSV292_RS__18665	NA	NA	NA	139437	133273	136319	BPSL0798	TSV292_R_RS__04328	TSV292_R_RS__04328
TSV292_R_RS__04329	TSV292_R_RS__04329	NA	NA	NA	10938.8	10385.4	8526.72	TSV292_RS__18670	TSV292_RS__18670	NA	NA	NA	29845.4	35089	31963.4	BPSL0799	TSV292_R_RS__04329	TSV292_R_RS__04329
TSV292_R_RS__04330	TSV292_R_RS__04330	NA	NA	NA	6395.24	7310.59	5637.63	TSV292_RS__18675	TSV292_RS__18675	NA	NA	NA	29490.5	26549.6	21694.2	BPSL0800	TSV292_R_RS__04330	TSV292_R_RS__04330
TSV292_R_RS__04331	TSV292_R_RS__04331	NA	NA	NA	2692.18	3368.44	2658.08	TSV292_RS__18680	TSV292_RS__18680	NA	NA	NA	8630.18	8691.86	7615.21	BPSL0801	TSV292_R_RS__04331	TSV292_R_RS__04331
TSV292_R_RS__04332	TSV292_R_RS__04332	NA	NA	NA	3141.81	3014.54	2477	TSV292_RS__18685	TSV292_RS__18685	NA	NA	NA	6560.95	7596.15	6898.31	BPSL0802	TSV292_R_RS__04332	TSV292_R_RS__04332
TSV292_R_RS__04333	NA	NA	NA	NA	NA	NA	NA	TSV292_RS__18690	TSV292_RS__18690	NA	NA	NA	4780.69	3119.51	4093.65	BPSL0803	TSV292_R_RS__04333	TSV292_R_RS__04333
TSV292_R_RS__04335	NA	NA	NA	NA	NA	NA	NA	TSV292_RS__18700	TSV292_RS__18700	NA	NA	NA	8214.81	11320.8	11863.3	BPSL0805	TSV292_R_RS__04335	TSV292_R_RS__04335
TSV292_R_RS__04336	NA	NA	NA	NA	NA	NA	NA	TSV292_RS__18705	TSV292_RS__18705	NA	NA	NA	4978.7	6047.92	4692.59	BPSL0806	TSV292_R_RS__04336	TSV292_R_RS__04336
TSV292_R_RS__04337	TSV292_R_RS__04337	NA	NA	NA	1881.37	2102.52	1553.08	TSV292_RS__18710	TSV292_RS__18710	NA	NA	NA	2787.61	3475.56	3105.18	BPSL0807	TSV292_R_RS__04337	TSV292_R_RS__04337
TSV292_R_RS__04338	TSV292_R_RS__04338	NA	NA	NA	52621.9	52404.1	51227.6	TSV292_RS__18715	TSV292_RS__18715	NA	NA	NA	21042.6	21986.7	20659.6	BPSL0808	TSV292_R_RS__04338	TSV292_R_RS__04338
TSV292_R_RS__04339	TSV292_R_RS__04339	NA	NA	NA	37844.8	44469.1	43849.7	TSV292_RS__18720	TSV292_RS__18720	NA	NA	NA	16179.1	13250.4	16438.5	BPSL0809	TSV292_R_RS__04339	TSV292_R_RS__04339
TSV292_R_RS__04340	TSV292_R_RS__04340	NA	NA	NA	246.909	444.205	319.067	NA	NA	NA	NA	NA	NA	NA	NA	BPSL0810	TSV292_R_RS__04340	TSV292_R_RS__04340
TSV292_R_RS__04342	TSV292_R_RS__04342	NA	NA	NA	857.758	749.778	1282.37	NA	NA	NA	NA	NA	NA	NA	NA	BPSL0812	TSV292_R_RS__04342	TSV292_R_RS__04342
TSV292_R_RS__04343	TSV292_R_RS__04343	NA	NA	NA	10507.2	9876.7	10433	TSV292_RS__18740	TSV292_RS__18740	NA	NA	NA	84935.8	74844.3	81152.5	BPSL0814	TSV292_R_RS__04343	TSV292_R_RS__04343
TSV292_R_RS__04345	TSV292_R_RS__04345	NA	NA	NA	7472.87	7625.54	7296.33	TSV292_RS__18750	TSV292_RS__18750	NA	NA	NA	14227.4	14885.4	14194	BPSL0815	TSV292_R_RS__04345	TSV292_R_RS__04345
TSV292_R_RS__04346	TSV292_R_RS__04346	NA	NA	NA	8294.37	8343.46	8281.91	NA	NA	NA	NA	NA	NA	NA	NA	BPSL0816	TSV292_R_RS__04346	TSV292_R_RS__04346
TSV292_R_RS__04348	NA	NA	NA	NA	NA	NA	NA	TSV292_RS__18765	TSV292_RS__18765	NA	NA	NA	NA	763.348	1029.8	BPSL0818	TSV292_R_RS__04348	TSV292_R_RS__04348
TSV292_R_RS__04350	TSV292_R_RS__04350	NA	NA	NA	16734.8	16132.3	16324.6	TSV292_RS__18775	TSV292_RS__18775	NA	NA	NA	24500	25683	23760	BPSL0820	TSV292_R_RS__04350	TSV292_R_RS__04350
TSV292_R_RS__04351	TSV292_R_RS__04351	NA	NA	NA	3106.62	2447.71	3031	TSV292_RS__18780	TSV292_RS__18780	NA	NA	NA	6229.89	5249.21	5054.54	BPSL0821	TSV292_R_RS__04351	TSV292_R_RS__04351
TSV292_R_RS__04353	NA	NA	NA	NA	NA	NA	NA	TSV292_RS__18790	TSV292_RS__18790	NA	NA	NA	8180.1	8708.31	10637.4	BPSL0823	TSV292_R_RS__04353	TSV292_R_RS__04353
TSV292_R_RS__04354	TSV292_R_RS__04354	NA	NA	NA	6570.56	5453.86	4975.61	TSV292_RS__18795	TSV292_RS__18795	NA	NA	NA	15241.6	14859.5	13968.9	BPSL0824	TSV292_R_RS__04354	TSV292_R_RS__04354
TSV292_R_RS__04355	NA	NA	NA	NA	NA	NA	NA	TSV292_RS__18800	TSV292_RS__18800	NA	NA	NA	1363.63	NA	1416.91	BPSL0825	TSV292_R_RS__04355	TSV292_R_RS__04355
TSV292_R_RS__04356	TSV292_R_RS__04356	NA	NA	NA	2006.76	2550.24	2210.79	TSV292_RS__18805	TSV292_RS__18805	NA	NA	NA	3437.68	2798.87	3648.62	BPSL0826	TSV292_R_RS__04356	TSV292_R_RS__04356
TSV292_R_RS__04359	TSV292_R_RS__04359	NA	NA	NA	4409.46	4854.17	5109.31	TSV292_RS__18820	TSV292_RS__18820	NA	NA	NA	9134.12	7762.34	6359.45	BPSL0829	TSV292_R_RS__04359	TSV292_R_RS__04359
TSV292_R_RS__04368	TSV292_R_RS__04368	NA	NA	NA	2368.75	2762.02	1985.95	TSV292_RS__18865	TSV292_RS__18865	NA	NA	NA	3177.14	2818.38	2875.52	BPSL0838	TSV292_R_RS__04368	TSV292_R_RS__04368
TSV292_R_RS__04369	TSV292_R_RS__04369	NA	NA	NA	682.61	935.29	NA	TSV292_RS__18870	TSV292_RS__18870	NA	NA	NA	1110.13	1729	905.978	BPSL0839	TSV292_R_RS__04369	TSV292_R_RS__04369
TSV292_R_RS__04372	NA	NA	NA	NA	NA	NA	NA	TSV292_RS__18885	TSV292_RS__18885	NA	NA	NA	1375.82	1464.93	1143.93	BPSL0842	TSV292_R_RS__04372	TSV292_R_RS__04372
TSV292_R_RS__04373	TSV292_R_RS__04373	NA	NA	NA	4192.26	3721.04	4121.01	TSV292_RS__18890	TSV292_RS__18890	NA	NA	NA	5343.42	4987.64	5124.36	BPSL0843	TSV292_R_RS__04373	TSV292_R_RS__04373
TSV292_R_RS__04376	TSV292_R_RS__04376	NA	NA	NA	2833.85	2230.24	2464.64	NA	NA	NA	NA	NA	NA	NA	NA	BPSL0846	TSV292_R_RS__04376	TSV292_R_RS__04376
TSV292_R_RS__04377	TSV292_R_RS__04377	NA	NA	NA	3266.07	3580.91	3401.4	TSV292_RS__18910	TSV292_RS__18910	NA	NA	NA	9678.06	9707.75	9262.26	BPSL0847	TSV292_R_RS__04377	TSV292_R_RS__04377
TSV292_R_RS__04378	TSV292_R_RS__04378	NA	NA	NA	13118	14482.6	11912.5	TSV292_RS__18915	TSV292_RS__18915	NA	NA	NA	15916.8	15250.6	13194.4	BPSL0848	TSV292_R_RS__04378	TSV292_R_RS__04378
TSV292_R_RS__04379	TSV292_R_RS__04379	NA	NA	NA	9649.57	8646.11	9844.05	TSV292_RS__18920	TSV292_RS__18920	NA	NA	NA	10949.2	12144.9	14057	BPSL0849	TSV292_R_RS__04379	TSV292_R_RS__04379
TSV292_R_RS__04381	TSV292_R_RS__04381	NA	NA	NA	18792.7	18308.2	17076.5	TSV292_RS__18930	TSV292_RS__18930	NA	NA	NA	16470.5	16608.2	10037.1	BPSL0851	TSV292_R_RS__04381	TSV292_R_RS__04381
TSV292_R_RS__04382	NA	NA	NA	NA	NA	NA	NA	TSV292_RS__18935	TSV292_RS__18935	NA	NA	NA	3646.73	4015.46	3378.59	BPSL0852	TSV292_R_RS__04382	TSV292_R_RS__04382
TSV292_R_RS__04383	TSV292_R_RS__04383	NA	NA	NA	44568.9	41371.9	44194.7	TSV292_RS__18940	TSV292_RS__18940	NA	NA	NA	52911.6	50617.1	61730.2	BPSL0853	TSV292_R_RS__04383	TSV292_R_RS__04383
TSV292_R_RS__04384	TSV292_R_RS__04384	NA	NA	NA	3841.32	4216.78	4336.87	TSV292_RS__18945	TSV292_RS__18945	NA	NA	NA	48210.5	41644.2	49933.6	BPSL0854	TSV292_R_RS__04384	TSV292_R_RS__04384
TSV292_R_RS__04385	TSV292_R_RS__04385	NA	NA	NA	2313.35	1465.55	1672.68	TSV292_RS__18950	TSV292_RS__18950	NA	NA	NA	4847.11	3137.97	3339.94	BPSL0855	TSV292_R_RS__04385	TSV292_R_RS__04385
TSV292_R_RS__04386	TSV292_R_RS__04386	NA	NA	NA	19479.1	17026.6	17375.4	TSV292_RS__18955	TSV292_RS__18955	NA	NA	NA	32793.9	35556.6	35432.2	BPSL0856	TSV292_R_RS__04386	TSV292_R_RS__04386
TSV292_R_RS__04387	TSV292_R_RS__04387	NA	NA	NA	6747.5	3208.6	4054.87	TSV292_RS__18960	TSV292_RS__18960	NA	NA	NA	6814.93	7044.42	7388.36	BPSL0857	TSV292_R_RS__04387	TSV292_R_RS__04387
TSV292_R_RS__04389	TSV292_R_RS__04389	NA	NA	NA	2963.74	2554.69	2801.89	TSV292_RS__18970	TSV292_RS__18970	NA	NA	NA	2831.01	2697.46	2212.85	BPSL0859	TSV292_R_RS__04389	TSV292_R_RS__04389
TSV292_R_RS__04390	TSV292_R_RS__04390	NA	NA	NA	1481.44	1761.86	1344.08	TSV292_RS__18975	TSV292_RS__18975	NA	NA	NA	3942.79	4019.75	3251.42	BPSL0860	TSV292_R_RS__04390	TSV292_R_RS__04390
TSV292_R_RS__04392	NA	NA	NA	NA	NA	NA	NA	TSV292_RS__18985	TSV292_RS__18985	NA	NA	NA	799.417	979.789	714.925	BPSL0862	TSV292_R_RS__04392	TSV292_R_RS__04392
TSV292_R_RS__04394	TSV292_R_RS__04394	NA	NA	NA	559.635	675.914	612.208	TSV292_RS__17650	TSV292_RS__17650	NA	NA	NA	4619.71	5626.47	5953.66	BPSL0864	TSV292_R_RS__04394	TSV292_R_RS__04394
TSV292_R_RS__04394	TSV292_R_RS__04394	NA	NA	NA	559.635	675.914	612.208	TSV292_RS__18995	TSV292_RS__18995	NA	NA	NA	2262.02	2252.19	2207.52	BPSL0864	TSV292_R_RS__04394	TSV292_R_RS__04394
TSV292_R_RS__04395	NA	NA	NA	NA	NA	NA	NA	TSV292_RS__19000	TSV292_RS__19000	NA	NA	NA	1481.1	1757.62	1909.14	BPSL0865	TSV292_R_RS__04395	TSV292_R_RS__04395
TSV292_R_RS__04397	TSV292_R_RS__04397	NA	NA	NA	15336.2	14020.2	13887.9	TSV292_RS__19010	TSV292_RS__19010	NA	NA	NA	27398.9	28949.9	27761.8	BPSL0867	TSV292_R_RS__04397	TSV292_R_RS__04397
TSV292_R_RS__04398	NA	NA	NA	NA	NA	NA	NA	TSV292_RS__19015	TSV292_RS__19015	NA	NA	NA	1849.14	1853.19	2486.48	BPSL0868	TSV292_R_RS__04398	TSV292_R_RS__04398
TSV292_R_RS__04399	TSV292_R_RS__04399	NA	NA	NA	5219.61	4805.54	5516.37	TSV292_RS__19020	TSV292_RS__19020	NA	NA	NA	9430.11	12545.6	11494.6	BPSL0869	TSV292_R_RS__04399	TSV292_R_RS__04399
TSV292_R_RS__04400	TSV292_R_RS__04400	NA	NA	NA	865.069	434.431	488.153	TSV292_RS__19025	TSV292_RS__19025	NA	NA	NA	10790.1	10026.1	9558.62	BPSL0870	TSV292_R_RS__04400	TSV292_R_RS__04400
TSV292_R_RS__04403	NA	NA	NA	NA	NA	NA	NA	TSV292_RS__19040	TSV292_RS__19040	NA	NA	NA	2005.01	3829.89	1149.74	BPSL0873	TSV292_R_RS__04403	TSV292_R_RS__04403
TSV292_R_RS__04404	TSV292_R_RS__04404	NA	NA	NA	13099.4	11994.2	12562.7	TSV292_RS__19045	TSV292_RS__19045	NA	NA	NA	45931.3	41744.7	43805	BPSL0874	TSV292_R_RS__04404	TSV292_R_RS__04404
TSV292_R_RS__04405	TSV292_R_RS__04405	NA	NA	NA	39293.6	39984.4	39474.7	TSV292_RS__19050	TSV292_RS__19050	NA	NA	NA	106233	105307	103912	BPSL0875	TSV292_R_RS__04405	TSV292_R_RS__04405
TSV292_R_RS__04406	TSV292_R_RS__04406	NA	NA	NA	3612.11	4330.82	3856.84	TSV292_RS__19055	TSV292_RS__19055	NA	NA	NA	12890.5	13293.9	12270.1	BPSL0876	TSV292_R_RS__04406	TSV292_R_RS__04406
TSV292_R_RS__04407	TSV292_R_RS__04407	NA	NA	NA	2209.27	2725.35	2559.39	TSV292_RS__19060	TSV292_RS__19060	NA	NA	NA	10489.5	12699.9	10610.6	BPSL0877	TSV292_R_RS__04407	TSV292_R_RS__04407
TSV292_R_RS__04408	TSV292_R_RS__04408	NA	NA	NA	3562.22	4050.61	5029.48	TSV292_RS__19065	TSV292_RS__19065	NA	NA	NA	4928.26	4259.45	4421.97	BPSL0878	TSV292_R_RS__04408	TSV292_R_RS__04408
TSV292_R_RS__04409	TSV292_R_RS__04409	NA	NA	NA	1870.79	1657.94	1341.79	TSV292_RS__19070	TSV292_RS__19070	NA	NA	NA	5253.34	5473.87	4646.04	BPSL0879	TSV292_R_RS__04409	TSV292_R_RS__04409
TSV292_R_RS__04410	TSV292_R_RS__04410	NA	NA	NA	11676.4	14409.3	17121.2	TSV292_RS__15310	TSV292_RS__15310	NA	NA	NA	6578.56	5626.84	6826.68	BPSL0880	TSV292_R_RS__04410	TSV292_R_RS__04410
TSV292_R_RS__04410	TSV292_R_RS__04410	NA	NA	NA	11676.4	14409.3	17121.2	TSV292_RS__19075	TSV292_RS__19075	NA	NA	NA	9747.19	9442.87	12156.3	BPSL0880	TSV292_R_RS__04410	TSV292_R_RS__04410
TSV292_R_RS__04417	TSV292_R_RS__04417	NA	NA	NA	1612.83	2181.81	2082.88	TSV292_RS__19105	TSV292_RS__19105	NA	NA	NA	7251.83	5927.97	6543.95	BPSL0886	TSV292_R_RS__04417	TSV292_R_RS__04417
TSV292_R_RS__04418	TSV292_R_RS__04418	NA	NA	NA	2382.39	2710.27	2217.16	TSV292_RS__19110	TSV292_RS__19110	NA	NA	NA	4188.47	4688.62	5291.82	BPSL0887	TSV292_R_RS__04418	TSV292_R_RS__04418
TSV292_R_RS__04422	TSV292_R_RS__04422	NA	NA	NA	1703.3	1958.47	1186.43	TSV292_RS__19130	TSV292_RS__19130	NA	NA	NA	10731	10290.9	9632.04	BPSL0891	TSV292_R_RS__04422	TSV292_R_RS__04422
TSV292_R_RS__04423	TSV292_R_RS__04423	NA	NA	NA	6976.94	7466.11	6156.61	TSV292_RS__19135	TSV292_RS__19135	NA	NA	NA	7074.41	5662.03	7669.38	BPSL0892	TSV292_R_RS__04423	TSV292_R_RS__04423
TSV292_R_RS__04425	TSV292_R_RS__04425	NA	NA	NA	14538.9	15216	14461.7	TSV292_RS__19145	TSV292_RS__19145	NA	NA	NA	25210.2	24204.3	23629.7	BPSL0893	TSV292_R_RS__04425	TSV292_R_RS__04425
TSV292_R_RS__04427	TSV292_R_RS__04427	NA	NA	NA	7401.67	6895.59	8158.07	TSV292_RS__19150	TSV292_RS__19150	NA	NA	NA	3533.97	3448.86	NA	BPSL0894	TSV292_R_RS__04427	TSV292_R_RS__04427
TSV292_R_RS__04428	TSV292_R_RS__04428	NA	NA	NA	630.457	492.668	NA	TSV292_RS__19155	TSV292_RS__19155	NA	NA	NA	1827.3	1429.53	1891.72	BPSL0895	TSV292_R_RS__04428	TSV292_R_RS__04428
TSV292_R_RS__04429	TSV292_R_RS__04429	NA	NA	NA	78150.2	75109.5	86788.9	TSV292_RS__19160	TSV292_RS__19160	NA	NA	NA	164593	162449	179745	BPSL0896	TSV292_R_RS__04429	TSV292_R_RS__04429
TSV292_R_RS__04431	TSV292_R_RS__04431	NA	NA	NA	67378.7	52587.5	60348.6	TSV292_RS__19170	TSV292_RS__19170	NA	NA	NA	752813	438898	128859	BPSL0898	TSV292_R_RS__04431	TSV292_R_RS__04431
TSV292_R_RS__04432	TSV292_R_RS__04432	NA	NA	NA	2441.51	1797.48	1491.84	TSV292_RS__19175	TSV292_RS__19175	NA	NA	NA	3213.79	2547.72	2627.16	BPSL0898a	TSV292_R_RS__04432	TSV292_R_RS__04432
TSV292_R_RS__04433	TSV292_R_RS__04433	NA	NA	NA	7690.01	7010.14	8008.14	TSV292_RS__19180	TSV292_RS__19180	NA	NA	NA	25010.9	26303.3	26711.3	BPSL0899	TSV292_R_RS__04433	TSV292_R_RS__04433
TSV292_R_RS__04437	TSV292_R_RS__04437	NA	NA	NA	7845.84	8211.37	7798.38	TSV292_RS__19200	TSV292_RS__19200	NA	NA	NA	29172.5	30782.5	34158	BPSL0903	TSV292_R_RS__04437	TSV292_R_RS__04437
TSV292_R_RS__04438	TSV292_R_RS__04438	NA	NA	NA	6741.51	6289.7	2737.02	TSV292_RS__19205	TSV292_RS__19205	NA	NA	NA	14884.5	13291.8	13349.9	BPSL0904	TSV292_R_RS__04438	TSV292_R_RS__04438
TSV292_R_RS__04440	TSV292_R_RS__04440	NA	NA	NA	6704.85	6615.44	6825.31	TSV292_RS__19215	TSV292_RS__19215	NA	NA	NA	17667.3	17377.7	16996.2	BPSL0906	TSV292_R_RS__04440	TSV292_R_RS__04440
TSV292_R_RS__04441	TSV292_R_RS__04441	NA	NA	NA	5228.57	5124.86	4842.41	TSV292_RS__19220	TSV292_RS__19220	NA	NA	NA	12161.8	13667.5	13883	BPSL0907	TSV292_R_RS__04441	TSV292_R_RS__04441
TSV292_R_RS__04442	TSV292_R_RS__04442	NA	NA	NA	4855.78	6587.54	6672.87	TSV292_RS__19225	TSV292_RS__19225	NA	NA	NA	6456.12	8736.91	10746.2	BPSL0908	TSV292_R_RS__04442	TSV292_R_RS__04442
TSV292_R_RS__04443	TSV292_R_RS__04443	NA	NA	NA	4523.68	5009.73	4517.62	TSV292_RS__19230	TSV292_RS__19230	NA	NA	NA	5607.12	5652.23	5251.58	BPSL0909	TSV292_R_RS__04443	TSV292_R_RS__04443
TSV292_R_RS__04444	NA	NA	NA	NA	NA	NA	NA	TSV292_RS__19235	TSV292_RS__19235	NA	NA	NA	3651.98	3185.05	3893.54	BPSL0910	TSV292_R_RS__04444	TSV292_R_RS__04444
TSV292_R_RS__04446	NA	NA	NA	NA	NA	NA	NA	TSV292_RS__19245	TSV292_RS__19245	NA	NA	NA	8125.04	9744.28	7794.19	BPSL0912	TSV292_R_RS__04446	TSV292_R_RS__04446
TSV292_R_RS__04447	TSV292_R_RS__04447	NA	NA	NA	6064.57	6128.49	5588.61	TSV292_RS__19250	TSV292_RS__19250	NA	NA	NA	16456.3	20980	16995.5	BPSL0913	TSV292_R_RS__04447	TSV292_R_RS__04447
TSV292_R_RS__04448	NA	NA	NA	NA	NA	NA	NA	TSV292_RS__19255	TSV292_RS__19255	NA	NA	NA	5360.21	4855.57	5260.13	BPSL0914	TSV292_R_RS__04448	TSV292_R_RS__04448
TSV292_R_RS__04449	TSV292_R_RS__04449	NA	NA	NA	8499.24	8183.16	7097.54	TSV292_RS__19260	TSV292_RS__19260	NA	NA	NA	10492.9	5545.47	7444.41	BPSL0915	TSV292_R_RS__04449	TSV292_R_RS__04449
TSV292_R_RS__04450	TSV292_R_RS__04450	NA	NA	NA	23838.9	18719.7	27641.3	TSV292_RS__19265	TSV292_RS__19265	NA	NA	NA	74243.4	87034.6	80101	BPSL0916	TSV292_R_RS__04450	TSV292_R_RS__04450
TSV292_R_RS__04453	TSV292_R_RS__04453	NA	NA	NA	5857.43	5839.11	6192.59	TSV292_RS__19280	TSV292_RS__19280	NA	NA	NA	17135	17819.5	13833.2	BPSL0919	TSV292_R_RS__04453	TSV292_R_RS__04453
TSV292_R_RS__04456	TSV292_R_RS__04456	NA	NA	NA	235.71	NA	NA	TSV292_RS__19295	TSV292_RS__19295	NA	NA	NA	3117.84	3170.08	3608.37	BPSL0921	TSV292_R_RS__04456	TSV292_R_RS__04456
TSV292_R_RS__04457	TSV292_R_RS__04457	NA	NA	NA	3266	3739.56	2824.39	TSV292_RS__19300	TSV292_RS__19300	NA	NA	NA	15461.1	14122	17269.3	BPSL0922	TSV292_R_RS__04457	TSV292_R_RS__04457
TSV292_R_RS__04458	TSV292_R_RS__04458	NA	NA	NA	3649.37	2458.07	2319.36	TSV292_RS__19305	TSV292_RS__19305	NA	NA	NA	28686.4	30002.3	20562.7	BPSL0923	TSV292_R_RS__04458	TSV292_R_RS__04458
TSV292_R_RS__04459	TSV292_R_RS__04459	NA	NA	NA	5444.98	5238.11	4409.42	TSV292_RS__19310	TSV292_RS__19310	NA	NA	NA	2647.67	2488.31	2045.79	BPSL0924	TSV292_R_RS__04459	TSV292_R_RS__04459
TSV292_R_RS__04460	NA	NA	NA	NA	NA	NA	NA	TSV292_RS__19315	TSV292_RS__19315	NA	NA	NA	865.29	457.931	543.558	BPSL0925	TSV292_R_RS__04460	TSV292_R_RS__04460
TSV292_R_RS__04461	TSV292_R_RS__04461	NA	NA	NA	7688.16	7417.93	7308.19	TSV292_RS__19320	TSV292_RS__19320	NA	NA	NA	37662.6	37710.6	35960.7	BPSL0926	TSV292_R_RS__04461	TSV292_R_RS__04461
TSV292_R_RS__04463	TSV292_R_RS__04463	NA	NA	NA	8422.09	9068.07	8710.85	TSV292_RS__19330	TSV292_RS__19330	NA	NA	NA	26308.6	26881.8	24265	BPSL0927	TSV292_R_RS__04463	TSV292_R_RS__04463
TSV292_R_RS__04464	NA	NA	NA	NA	NA	NA	NA	TSV292_RS__19335	TSV292_RS__19335	NA	NA	NA	2281.49	2243.05	1892.82	BPSL0928	TSV292_R_RS__04464	TSV292_R_RS__04464
TSV292_R_RS__04468	TSV292_R_RS__04468	NA	NA	NA	1004.31	639.874	440.164	NA	NA	NA	NA	NA	NA	NA	NA	BPSL0932	TSV292_R_RS__04468	TSV292_R_RS__04468
TSV292_R_RS__04471	NA	NA	NA	NA	NA	NA	NA	TSV292_RS__19370	TSV292_RS__19370	NA	NA	NA	1400.76	1281.82	1183.08	BPSL0935	TSV292_R_RS__04471	TSV292_R_RS__04471
TSV292_R_RS__04472	TSV292_R_RS__04472	NA	NA	NA	523.552	NA	529.921	TSV292_RS__19375	TSV292_RS__19375	NA	NA	NA	9253.92	10419.9	9574.45	BPSL0936	TSV292_R_RS__04472	TSV292_R_RS__04472
TSV292_R_RS__04473	NA	NA	NA	NA	NA	NA	NA	TSV292_RS__19380	TSV292_RS__19380	NA	NA	NA	12202.3	11859.6	12607.1	BPSL0937	TSV292_R_RS__04473	TSV292_R_RS__04473
TSV292_R_RS__04474	NA	NA	NA	NA	NA	NA	NA	TSV292_RS__19385	TSV292_RS__19385	NA	NA	NA	731.514	873.547	2359.89	BPSL0938	TSV292_R_RS__04474	TSV292_R_RS__04474
TSV292_R_RS__04476	TSV292_R_RS__04476	NA	NA	NA	1717.3	1155.31	1562.83	TSV292_RS__19395	TSV292_RS__19395	NA	NA	NA	2072.02	2321.67	2372.9	BPSL0955	TSV292_R_RS__04476	TSV292_R_RS__04476
TSV292_R_RS__04477	NA	NA	NA	NA	NA	NA	NA	TSV292_RS__19400	TSV292_RS__19400	NA	NA	NA	24058.1	24325.1	25845.9	BPSL0956	TSV292_R_RS__04477	TSV292_R_RS__04477
TSV292_R_RS__04478	NA	NA	NA	NA	NA	NA	NA	TSV292_RS__19405	TSV292_RS__19405	NA	NA	NA	17673.9	18355.7	17002.6	BPSL0957	TSV292_R_RS__04478	TSV292_R_RS__04478
TSV292_R_RS__04479	NA	NA	NA	NA	NA	NA	NA	TSV292_RS__19410	TSV292_RS__19410	NA	NA	NA	4003.46	4612.91	5173.23	BPSL0958	TSV292_R_RS__04479	TSV292_R_RS__04479
TSV292_R_RS__04480	TSV292_R_RS__04480	NA	NA	NA	1579.3	1895.61	1381.96	TSV292_RS__19415	TSV292_RS__19415	NA	NA	NA	15275.4	17959.8	18524.8	BPSL0959	TSV292_R_RS__04480	TSV292_R_RS__04480
TSV292_R_RS__04481	TSV292_R_RS__04481	NA	NA	NA	7404.6	7636.71	7461.04	TSV292_RS__19420	TSV292_RS__19420	NA	NA	NA	23360.7	23277.1	22655.2	BPSL0960	TSV292_R_RS__04481	TSV292_R_RS__04481
TSV292_R_RS__04484	TSV292_R_RS__04484	NA	NA	NA	2495.91	1766.26	1497.29	TSV292_RS__19435	TSV292_RS__19435	NA	NA	NA	5004.51	5187.73	4988.34	BPSL0963	TSV292_R_RS__04484	TSV292_R_RS__04484
TSV292_R_RS__04485	TSV292_R_RS__04485	NA	NA	NA	2008.24	1878.58	2024.99	TSV292_RS__19440	TSV292_RS__19440	NA	NA	NA	NA	1004.55	1821.62	BPSL0964	TSV292_R_RS__04485	TSV292_R_RS__04485
TSV292_R_RS__04486	TSV292_R_RS__04486	NA	NA	NA	28021	27703.9	26704.6	TSV292_RS__19445	TSV292_RS__19445	NA	NA	NA	37845.2	38251.7	41949.2	BPSL0965	TSV292_R_RS__04486	TSV292_R_RS__04486
TSV292_R_RS__04487	TSV292_R_RS__04487	NA	NA	NA	1524.03	1822.52	1225.37	TSV292_RS__19450	TSV292_RS__19450	NA	NA	NA	4410.51	3854.29	4111.56	BPSL0966	TSV292_R_RS__04487	TSV292_R_RS__04487
TSV292_R_RS__04490	TSV292_R_RS__04490	NA	NA	NA	10636.7	9904.82	10888.3	TSV292_RS__19465	TSV292_RS__19465	NA	NA	NA	15738.1	16985.5	16886.8	BPSL0969	TSV292_R_RS__04490	TSV292_R_RS__04490
TSV292_R_RS__04492	TSV292_R_RS__04492	NA	NA	NA	828.08	961.327	794.988	TSV292_RS__19475	TSV292_RS__19475	NA	NA	NA	1350.75	1305.14	2228.87	BPSL0971	TSV292_R_RS__04492	TSV292_R_RS__04492
TSV292_R_RS__04493	TSV292_R_RS__04493	NA	NA	NA	69509.6	67353.4	69437.9	TSV292_RS__19480	TSV292_RS__19480	NA	NA	NA	146395	123503	100830	BPSL0972	TSV292_R_RS__04493	TSV292_R_RS__04493
TSV292_R_RS__04494	NA	NA	NA	NA	NA	NA	NA	TSV292_RS__19485	TSV292_RS__19485	NA	NA	NA	6959.77	7535.45	6322.35	BPSL0973	TSV292_R_RS__04494	TSV292_R_RS__04494
TSV292_R_RS__04496	TSV292_R_RS__04496	NA	NA	NA	2603.61	2780.59	2639.17	TSV292_RS__19495	TSV292_RS__19495	NA	NA	NA	12190.9	11455.3	10359.1	BPSL0974	TSV292_R_RS__04496	TSV292_R_RS__04496
TSV292_R_RS__04497	TSV292_R_RS__04497	NA	NA	NA	12488.3	10478.6	9889.86	TSV292_RS__19500	TSV292_RS__19500	NA	NA	NA	20173.8	18696.1	17300.6	BPSL0975	TSV292_R_RS__04497	TSV292_R_RS__04497
TSV292_R_RS__04498	TSV292_R_RS__04498	NA	NA	NA	NA	86.6772	NA	NA	NA	NA	NA	NA	NA	NA	NA	BPSL0976	TSV292_R_RS__04498	TSV292_R_RS__04498
TSV292_R_RS__04501	TSV292_R_RS__04501	NA	NA	NA	6047.57	5299.74	3502.7	TSV292_RS__19520	TSV292_RS__19520	NA	NA	NA	1799.79	1784.86	2361.64	BPSL0979	TSV292_R_RS__04501	TSV292_R_RS__04501
TSV292_R_RS__04504	TSV292_R_RS__04504	NA	NA	NA	2548.04	2382.86	3141.54	NA	NA	NA	NA	NA	NA	NA	NA	BPSL0982	TSV292_R_RS__04504	TSV292_R_RS__04504
TSV292_R_RS__04506	NA	NA	NA	NA	NA	NA	NA	TSV292_RS__19545	TSV292_RS__19545	NA	NA	NA	2246.75	1520.31	2699.26	BPSL0984	TSV292_R_RS__04506	TSV292_R_RS__04506
TSV292_R_RS__04508	NA	NA	NA	NA	NA	NA	NA	TSV292_RS__19555	TSV292_RS__19555	NA	NA	NA	8043.17	7683.94	7613.68	BPSL0986	TSV292_R_RS__04508	TSV292_R_RS__04508
TSV292_R_RS__04509	TSV292_R_RS__04509	NA	NA	NA	1588.61	2339.14	2494.82	TSV292_RS__19560	TSV292_RS__19560	NA	NA	NA	6497.24	5748.45	6137.34	BPSL0987	TSV292_R_RS__04509	TSV292_R_RS__04509
TSV292_R_RS__04511	TSV292_R_RS__04511	NA	NA	NA	5613.25	5282.23	5411.06	TSV292_RS__19570	TSV292_RS__19570	NA	NA	NA	5993.67	6157.56	8129.21	BPSL0989	TSV292_R_RS__04511	TSV292_R_RS__04511
TSV292_R_RS__04512	TSV292_R_RS__04512	NA	NA	NA	1202.09	1509.74	1615.71	TSV292_RS__19575	TSV292_RS__19575	NA	NA	NA	1930.22	2274.33	1612.4	BPSL0990	TSV292_R_RS__04512	TSV292_R_RS__04512
TSV292_R_RS__04513	TSV292_R_RS__04513	NA	NA	NA	6483.1	6299.31	6486.9	TSV292_RS__19580	TSV292_RS__19580	NA	NA	NA	11848.8	12749.9	12399.7	BPSL0991	TSV292_R_RS__04513	TSV292_R_RS__04513
TSV292_R_RS__04514	TSV292_R_RS__04514	NA	NA	NA	3606.59	3739.37	3160.89	TSV292_RS__19585	TSV292_RS__19585	NA	NA	NA	5863.97	5575.26	7147.55	BPSL0992	TSV292_R_RS__04514	TSV292_R_RS__04514
TSV292_R_RS__04515	TSV292_R_RS__04515	NA	NA	NA	1668.57	2170.03	1632.04	TSV292_RS__19590	TSV292_RS__19590	NA	NA	NA	17650.3	16352.1	14547.3	BPSL0993	TSV292_R_RS__04515	TSV292_R_RS__04515
TSV292_R_RS__04516	TSV292_R_RS__04516	NA	NA	NA	902.283	748.006	321.62	TSV292_RS__19595	TSV292_RS__19595	NA	NA	NA	4150.8	4294.45	4672.87	BPSL0994	TSV292_R_RS__04516	TSV292_R_RS__04516
TSV292_R_RS__04517	TSV292_R_RS__04517	NA	NA	NA	1236.25	1577.35	999.079	TSV292_RS__19600	TSV292_RS__19600	NA	NA	NA	6660.76	5827.66	5647.19	BPSL0995	TSV292_R_RS__04517	TSV292_R_RS__04517
TSV292_R_RS__04520	TSV292_R_RS__04520	NA	NA	NA	6610.57	6592.83	5803.01	TSV292_RS__19615	TSV292_RS__19615	NA	NA	NA	10796.4	11686.8	12272.8	BPSL0998	TSV292_R_RS__04520	TSV292_R_RS__04520
TSV292_R_RS__04522	TSV292_R_RS__04522	NA	NA	NA	188445	213175	209229	TSV292_RS__19625	TSV292_RS__19625	NA	NA	NA	207574	196382	180122	BPSL0999	TSV292_R_RS__04522	TSV292_R_RS__04522
TSV292_R_RS__04523	TSV292_R_RS__04523	NA	NA	NA	4595.04	4863.7	6206.79	TSV292_RS__19630	TSV292_RS__19630	NA	NA	NA	25766.4	24674.3	25256.6	BPSL1000	TSV292_R_RS__04523	TSV292_R_RS__04523
TSV292_R_RS__04524	TSV292_R_RS__04524	NA	NA	NA	6302.56	4474.89	7547.87	NA	NA	NA	NA	NA	NA	NA	NA	BPSL1001	TSV292_R_RS__04524	TSV292_R_RS__04524
TSV292_R_RS__04525	TSV292_R_RS__04525	NA	NA	NA	6713.78	9021.81	7065.96	TSV292_RS__19640	TSV292_RS__19640	NA	NA	NA	24497.3	23401.4	24540.3	BPSL1002	TSV292_R_RS__04525	TSV292_R_RS__04525
TSV292_R_RS__04526	TSV292_R_RS__04526	NA	NA	NA	3420.61	3120.4	3518.82	TSV292_RS__19645	TSV292_RS__19645	NA	NA	NA	7895.97	8875.03	10094.9	BPSL1003	TSV292_R_RS__04526	TSV292_R_RS__04526
TSV292_R_RS__04528	TSV292_R_RS__04528	NA	NA	NA	8176.45	9731.07	NA	TSV292_RS__19655	TSV292_RS__19655	NA	NA	NA	4148.64	3520.03	4870.4	BPSL1005	TSV292_R_RS__04528	TSV292_R_RS__04528
TSV292_R_RS__04529	TSV292_R_RS__04529	NA	NA	NA	8635.63	9142.7	8696.27	TSV292_RS__19660	TSV292_RS__19660	NA	NA	NA	26101.4	26484.7	30690.1	BPSL1006	TSV292_R_RS__04529	TSV292_R_RS__04529
TSV292_R_RS__04534	TSV292_R_RS__04534	NA	NA	NA	1175.12	652.923	906.82	TSV292_RS__19685	TSV292_RS__19685	NA	NA	NA	162.956	1039.18	1148.36	BPSL1011	TSV292_R_RS__04534	TSV292_R_RS__04534
TSV292_R_RS__04536	TSV292_R_RS__04536	NA	NA	NA	10968.6	10850.8	11608.9	TSV292_RS__19695	TSV292_RS__19695	NA	NA	NA	18680.9	19409.9	20493	BPSL1013	TSV292_R_RS__04536	TSV292_R_RS__04536
TSV292_R_RS__04537	TSV292_R_RS__04537	NA	NA	NA	1813.18	1484.57	1703.44	TSV292_RS__19700	TSV292_RS__19700	NA	NA	NA	5727.15	5084.74	6428.86	BPSL1015	TSV292_R_RS__04537	TSV292_R_RS__04537
TSV292_R_RS__04538	TSV292_R_RS__04538	NA	NA	NA	18316.3	17487	16166.2	TSV292_RS__19705	TSV292_RS__19705	NA	NA	NA	40604	37354.2	38946.9	BPSL1016	TSV292_R_RS__04538	TSV292_R_RS__04538
TSV292_R_RS__04539	TSV292_R_RS__04539	NA	NA	NA	7547.52	6895.56	7876.06	TSV292_RS__19710	TSV292_RS__19710	NA	NA	NA	19893.7	18700	18694.9	BPSL1017	TSV292_R_RS__04539	TSV292_R_RS__04539
TSV292_R_RS__04541	TSV292_R_RS__04541	NA	NA	NA	1508.47	1742.02	574.143	TSV292_RS__19720	TSV292_RS__19720	NA	NA	NA	8078.1	7314.16	9359.11	BPSL1019	TSV292_R_RS__04541	TSV292_R_RS__04541
TSV292_R_RS__04542	TSV292_R_RS__04542	NA	NA	NA	3585.96	1836.76	2136.72	TSV292_RS__19725	TSV292_RS__19725	NA	NA	NA	2412.79	2406.15	2083.34	BPSL1020	TSV292_R_RS__04542	TSV292_R_RS__04542
TSV292_R_RS__04543	TSV292_R_RS__04543	NA	NA	NA	37292.7	34796.2	36958.7	TSV292_RS__19730	TSV292_RS__19730	NA	NA	NA	167822	174789	200572	BPSL1021	TSV292_R_RS__04543	TSV292_R_RS__04543
TSV292_R_RS__04547	TSV292_R_RS__04547	NA	NA	NA	1233.59	1843.29	1381.48	TSV292_RS__19750	TSV292_RS__19750	NA	NA	NA	11940.3	10514.2	13685.3	BPSL1026	TSV292_R_RS__04547	TSV292_R_RS__04547
TSV292_R_RS__04548	TSV292_R_RS__04548	NA	NA	NA	51959.9	53625.7	51087.8	TSV292_RS__19755	TSV292_RS__19755	NA	NA	NA	45721.3	50085.2	58823.6	BPSL1027	TSV292_R_RS__04548	TSV292_R_RS__04548
TSV292_R_RS__04549	TSV292_R_RS__04549	NA	NA	NA	2410.49	3013.6	3134.86	TSV292_RS__19760	TSV292_RS__19760	NA	NA	NA	15703	18608	20131.4	BPSL1029	TSV292_R_RS__04549	TSV292_R_RS__04549
TSV292_R_RS__04550	TSV292_R_RS__04550	NA	NA	NA	1252.39	1750.33	1459.25	TSV292_RS__19765	TSV292_RS__19765	NA	NA	NA	16787.2	15085.5	14063.2	BPSL1030	TSV292_R_RS__04550	TSV292_R_RS__04550
TSV292_R_RS__04553	TSV292_R_RS__04553	NA	NA	NA	4059.78	3433.82	3645.55	TSV292_RS__19780	TSV292_RS__19780	NA	NA	NA	3602.04	3111.37	3423.56	BPSL1033	TSV292_R_RS__04553	TSV292_R_RS__04553
TSV292_R_RS__04555	NA	NA	NA	NA	NA	NA	NA	TSV292_RS__19790	TSV292_RS__19790	NA	NA	NA	2365.64	2283.82	1259.79	BPSL1035	TSV292_R_RS__04555	TSV292_R_RS__04555
TSV292_R_RS__04556	TSV292_R_RS__04556	NA	NA	NA	2324.39	2356.32	2336.66	TSV292_RS__19795	TSV292_RS__19795	NA	NA	NA	17219.4	20199.7	16816.2	BPSL1036	TSV292_R_RS__04556	TSV292_R_RS__04556
TSV292_R_RS__04557	TSV292_R_RS__04557	NA	NA	NA	832.768	635.595	754.795	TSV292_RS__19800	TSV292_RS__19800	NA	NA	NA	2182.06	2400.31	2521	BPSL1037	TSV292_R_RS__04557	TSV292_R_RS__04557
TSV292_R_RS__04558	TSV292_R_RS__04558	NA	NA	NA	26636.7	23182.9	21544.2	TSV292_RS__19805	TSV292_RS__19805	NA	NA	NA	69805.1	55733.5	68516.7	BPSL1038	TSV292_R_RS__04558	TSV292_R_RS__04558
TSV292_R_RS__04560	NA	NA	NA	NA	NA	NA	NA	TSV292_RS__19815	TSV292_RS__19815	NA	NA	NA	637.509	1442.48	1639.15	BPSL1039	TSV292_R_RS__04560	TSV292_R_RS__04560
TSV292_R_RS__04561	TSV292_R_RS__04561	NA	NA	NA	69434.5	67531.3	71150.8	TSV292_RS__19820	TSV292_RS__19820	NA	NA	NA	12333	13841.2	14062.8	BPSL1040	TSV292_R_RS__04561	TSV292_R_RS__04561
TSV292_R_RS__04565	TSV292_R_RS__04565	NA	NA	NA	2882.45	3059.25	2941.45	NA	NA	NA	NA	NA	NA	NA	NA	BPSL0738	TSV292_R_RS__04565	TSV292_R_RS__04565
TSV292_R_RS__04566	TSV292_R_RS__04566	NA	NA	NA	3798.94	3820.1	3588.37	NA	NA	NA	NA	NA	NA	NA	NA	BPSS2188	TSV292_R_RS__04566	TSV292_R_RS__04566
TSV292_R_RS__04567	TSV292_R_RS__04567	NA	NA	NA	1667.27	1241.81	1827.42	NA	NA	NA	NA	NA	NA	NA	NA	BPSS1858	TSV292_R_RS__04567	TSV292_R_RS__04567
TSV292_R_RS__04574	TSV292_R_RS__04574	NA	NA	NA	4807.27	5161.17	4699.34	NA	NA	NA	NA	NA	NA	NA	NA	BPSL0562	TSV292_R_RS__04574	TSV292_R_RS__04574
TSV292_R_RS__04586	TSV292_R_RS__04586	NA	NA	NA	1167.58	1469.97	1894.56	NA	NA	NA	NA	NA	NA	NA	NA	BPSL2040	TSV292_R_RS__04586	TSV292_R_RS__04586
TSV292_R_RS__04587	TSV292_R_RS__04587	NA	NA	NA	6775.85	6576.16	5812.64	NA	NA	NA	NA	NA	NA	NA	NA	BPSL2039	TSV292_R_RS__04587	TSV292_R_RS__04587
TSV292_R_RS__04588	TSV292_R_RS__04588	NA	NA	NA	662.687	321.604	NA	NA	NA	NA	NA	NA	NA	NA	NA	BPSL1710	TSV292_R_RS__04588	TSV292_R_RS__04588
TSV292_R_RS__04594	TSV292_R_RS__04594	NA	NA	NA	12961	12804.7	12393	NA	NA	NA	NA	NA	NA	NA	NA	BPSS0160	TSV292_R_RS__04594	TSV292_R_RS__04594
TSV292_R_RS__04599	TSV292_R_RS__04599	NA	NA	NA	1538.88	1822.6	2360.97	TSV292_RS__19940	TSV292_RS__19940	NA	NA	NA	3023.82	3935.57	4930.27	BPSL1044	TSV292_R_RS__04599	TSV292_R_RS__04599
TSV292_R_RS__04601	TSV292_R_RS__04601	NA	NA	NA	1863.4	1739.38	968.944	NA	NA	NA	NA	NA	NA	NA	NA	BPSL1046	TSV292_R_RS__04601	TSV292_R_RS__04601
TSV292_R_RS__04603	TSV292_R_RS__04603	NA	NA	NA	18747.4	17563.6	18302	TSV292_RS__19960	TSV292_RS__19960	NA	NA	NA	14722.5	13417.1	15936	BPSL1049	TSV292_R_RS__04603	TSV292_R_RS__04603
TSV292_R_RS__04608	TSV292_R_RS__04608	NA	NA	NA	53439.3	43997.7	43785.1	TSV292_RS__19985	TSV292_RS__19985	NA	NA	NA	69111.4	70536.8	83504.4	BPSL1054	TSV292_R_RS__04608	TSV292_R_RS__04608
TSV292_R_RS__04609	NA	NA	NA	NA	NA	NA	NA	TSV292_RS__19990	TSV292_RS__19990	NA	NA	NA	3005.73	811.433	977.477	BPSL1055	TSV292_R_RS__04609	TSV292_R_RS__04609
[truncated: 729 more rows]
