# Supplementary material for: Co-isolation of genetically distinct Burkholderia pseudomallei strains from a single patient in North Queensland
Source: PLoS One. 2025 Dec 18;20(12):e0338333. doi: 10.1371/journal.pone.0338333 (PMC12714287; doi:10.1371/journal.pone.0338333)
Supplement: S10 Table — (XLSX) [file pone.0338333.s015.xlsx]

## Sheet: Table S10
S10 Table. Proteomic analyse comparing both TSV292_1 rough and TSV292_2 smooth isolates with homology to Bp K96243
Protein Bp K96243 (model strain)	Protein TSV282 rough	Protein TSV282 smooth	Gene Name	Product	Intensity 292R-1 (Log2)	Intensity 292R-2 (Log2)	Intensity 292R-3 (Log2)	Intensity 292S-1 (Log2)	Intensity 292S-2 (Log2)	Intensity 292S-3 (Log2)	Mean intensity in TSV292 R (Log2)	Mean intensity in TSV292 S (Log2)	Differential abundance R vs S (Log2)	pvalue (ttest)	Adjusted pvalue (fdr=0.01)	Significance	Description	COG category	Subcellular localization
BPSL0003	TSV292_R_RS__03621	TSV292_RS__14885	mnmC	5-methylaminomethyl-2-thiouridine methyltransferase	NA	NA	NA	11.6736	11.6572	11.8368	NA	11.7225	4.82902	NA	NA	Not detected in rough	Catalyzes the last two steps in the biosynthesis of 5- methylaminomethyl-2-thiouridine (mnm(5)s(2)U) at the wobble position (U34) in tRNA. Catalyzes the FAD-dependent demodification of cmnm(5)s(2)U34 to nm(5)s(2)U34, followed by the transfer of a methyl group from S-adenosyl-L-methionine to nm(5)s(2)U34, to form mnm(5)s(2)U34	Translation	Cytoplasmic [Class 3]
BPSL0019	TSV292_R_RS__03637	TSV292_RS__14965	NA	outer membrane efflux lipoprotein	9.71589	9.69831	10.2658	NA	NA	NA	9.89333	NA	-4.79227	NA	NA	Not detected in smooth	RND efflux system, outer membrane lipoprotein, NodT family	Cell wall/membrane/envelop biogenesis	Outer Membrane [Class 3]
BPSL0023	TSV292_R_RS__03641	TSV292_RS__14985	NA	LysR family transcriptional regulator	9.44373	9.25229	9.77159	NA	NA	NA	9.4892	NA	-4.38814	NA	NA	Not detected in smooth	Transcriptional regulator	Transcription	Cytoplasmic [Class 3]
BPSL0034	TSV292_R_RS__03652	TSV292_RS__15040	NA	hypothetical protein	NA	NA	NA	8.83039	8.86607	8.88916	NA	8.86187	1.96835	NA	NA	Not detected in rough	ubiE/COQ5 methyltransferase family	Secondary structure	Unknown [Class 3]
BPSL0042	TSV292_R_RS__03660	TSV292_RS__15080	NA	type III restriction-modification system methylase	11.5408	11.8085	11.6573	NA	NA	NA	11.6689	NA	-6.56781	NA	NA	Not detected in smooth	PFAM DNA methylase N-4 N-6 domain protein	Restriction modification system	Unknown (This protein may have multiple localization sites) [Class 3]
BPSL0042.2	NA	NA	NA	NA	10.2341	10.6951	10.7846	12.3383	12.4526	12.5013	10.5713	12.4308	1.85948	0.00527309	0.014828	No difference	NA	Function unknown	NA
BPSL0043	TSV292_R_RS__03251	TSV292_RS__15085	NA	type III restriction system endonuclease	12.0998	11.6253	11.7885	NA	NA	NA	11.8379	NA	-6.7368	NA	NA	Not detected in smooth	Type III restriction	Restriction modification system	Cytoplasmic [Class 3]
BPSL0043.1	NA	NA	NA	NA	NA	NA	NA	9.38465	9.60538	10.0384	NA	9.67615	2.78262	NA	NA	Not detected in rough	NA	Function unknown	NA
BPSL0043.2	NA	NA	NA	NA	NA	NA	NA	11.2609	11.57	11.4739	NA	11.4349	4.54139	NA	NA	Not detected in rough	NA	Function unknown	NA
BPSL0053	TSV292_R_RS__03671	TSV292_RS__15135	NA	hypothetical protein	10.9319	10.8651	10.4618	NA	NA	NA	10.753	NA	-5.65188	NA	NA	Not detected in smooth	MoaF C-terminal domain	Function unknown	Unknown [Class 3]
BPSL0054	TSV292_R_RS__03672	TSV292_RS__15140	NA	short chain dehydrogenase	NA	8.53628	NA	10.0835	9.5846	9.92175	8.53628	9.86329	1.32701	NA	0.00496636	Not detected in rough	KR domain	Multiple categories	Cytoplasmic [Class 3]
BPSL0059	TSV292_R_RS__03677	TSV292_RS__15165	NA	hypothetical protein	11.3201	11.0008	11.7836	10.0361	9.65268	9.9106	11.3682	9.86646	-1.50169	0.0102954	0.0231679	No difference	PaaX-like protein C-terminal domain	Transcription	Cytoplasmic [Class 3]
BPSL0064	TSV292_R_RS__03682	TSV292_RS__15190	NA	alpha-methylacyl-CoA racemase	9.60078	10.5578	10.6151	NA	NA	NA	10.2579	NA	-5.15683	NA	NA	Not detected in smooth	PFAM L-carnitine dehydratase bile acid-inducible protein F	Energy production and conversion	Cytoplasmic [Class 3]
BPSL0067	TSV292_R_RS__03685	TSV292_RS__15210	NA	hypothetical protein	NA	NA	NA	9.49668	9.23343	9.65346	NA	9.46119	2.56767	NA	NA	Not detected in rough	-	Function unknown	Extracellular [Class 1] ; Unknown [Class 3]
BPSL0068	TSV292_R_RS__03686	TSV292_RS__15215	NA	lipoprotein	NA	NA	NA	11.4155	11.7675	10.7336	NA	11.3056	4.41204	NA	NA	Not detected in rough	-	Function unknown	Unknown [Class 3]
BPSL0079	TSV292_R_RS__03702	TSV292_RS__15280	NA	hypothetical protein	11.0511	10.7103	NA	NA	NA	NA	10.8807	NA	-5.77964	NA	NA	Not detected in smooth	-	Function unknown	Unknown [Class 3]
BPSL0096	TSV292_R_RS__03708	TSV292_RS__15345	speG	spermidine n(1)-acetyltransferase	13.5385	13.3928	13.4499	NA	NA	NA	13.4604	NA	-8.35931	NA	NA	Not detected in smooth	Acetyltransferase (GNAT) domain	Translation	Cytoplasmic [Class 3]
BPSL0097	TSV292_R_RS__03709	TSV292_RS__15350	NA	hypothetical protein	11.2434	10.922	11.0264	NA	NA	NA	11.0639	NA	-5.96286	NA	NA	Not detected in smooth	-	Function unknown	Unknown [Class 3]
BPSL0098	TSV292_R_RS__03710	TSV292_RS__15355	NA	hypothetical protein	NA	NA	NA	11.5531	11.2481	11.8196	NA	11.5403	4.64673	NA	NA	Not detected in rough	PFAM YaeQ family protein	Function unknown	Cytoplasmic [Class 3]
BPSL0099	TSV292_R_RS__03711	TSV292_RS__15360	NA	glyoxalase/bleomycin resistance protein/dioxygenase superfamily protein	13.618	13.6037	13.5194	NA	NA	NA	13.5803	NA	-8.47927	NA	NA	Not detected in smooth	PFAM Glyoxalase bleomycin resistance protein dioxygenase	Amino acid metabolism and transport	Cytoplasmic [Class 3]
BPSL0100	TSV292_R_RS__03714	TSV292_RS__15375	NA	O6-methylguanine-DNA methyltransferase	10.0816	10.3783	10.6584	NA	NA	NA	10.3728	NA	-5.2717	NA	NA	Not detected in smooth	Involved in the cellular defense against the biological effects of O6-methylguanine (O6-MeG) and O4-methylthymine (O4-MeT) in DNA. Repairs the methylated nucleobase in DNA by stoichiometrically transferring the methyl group to a cysteine residue in the enzyme. This is a suicide reaction the enzyme is irreversibly inactivated	Multiple categories	Unknown [Class 3]
BPSL0104	TSV292_R_RS__03718	TSV292_RS__15395	NA	hypothetical protein	14.9813	14.9772	14.9305	10.3279	10.6666	10.6283	14.963	10.5409	-4.42205	0.000452464	0.00360588	lower abundance in smooth	-	Function unknown	Cytoplasmic [Class 3]
BPSL0106	TSV292_R_RS__03719	TSV292_RS__15400	NA	hypothetical protein	16.4504	15.8657	16.6278	13.8226	13.5988	13.3602	16.3146	13.5939	-2.72072	0.0014846	0.00687662	lower abundance in smooth	LTXXQ motif family protein	Multiple categories	Unknown [Class 3]
BPSL0109	TSV292_R_RS__03722	TSV292_RS__03785	NA	histone deacetylase	11.8207	11.8482	11.2958	8.15287	NA	8.54482	11.6549	8.34884	-3.30607	0.00258178	0.00973502	lower abundance in smooth	Histone deacetylase domain	Multiple categories	Cytoplasmic [Class 3]
BPSL0110	TSV292_R_RS__03723	TSV292_RS__15420	NA	carbon-nitrogen hydrolase	10.0604	11.3474	11.2675	NA	NA	NA	10.8918	NA	-5.7907	NA	NA	Not detected in smooth	Nitrilase cyanide hydratase and apolipoprotein N-acyltransferase	Function unknown	Unknown [Class 3]
BPSL0122.1	NA	NA	NA	NA	11.523	11.7635	11.4911	13.5359	13.4171	13.4211	11.5926	13.458	1.86547	0.000443005	0.00357614	upper abundance in smooth	NA	Function unknown	NA
BPSL0125	TSV292_R_RS__03744	TSV292_RS__15635	sun	NOL1/NOP2/Sun family protein	10.0891	10.8252	9.97728	12.0622	12.3316	11.9975	10.2972	12.1305	1.83326	0.0118603	0.025405	No difference	Specifically methylates the cytosine at position 967 (m5C967) of 16S rRNA	Translation	Unknown (This protein may have multiple localization sites) [Class 3]
BPSL0126	TSV292_R_RS__03745	TSV292_RS__15640	NA	hypothetical protein	NA	NA	NA	9.25777	9.27979	10.2275	NA	9.58836	2.69484	NA	NA	Not detected in rough	signal peptide protein	Function unknown	Unknown [Class 3]
BPSL0128	TSV292_R_RS__03747	TSV292_RS__15650	NA	response regulator protein	NA	NA	NA	12.4671	12.2885	12.2829	NA	12.3462	5.45264	NA	NA	Not detected in rough	response regulator	Signal transduction	Cytoplasmic [Class 3]
BPSL0174	TSV292_R_RS__02334	NA	NA	phage DNA-binding protein	12.2764	12.4138	12.2488	NA	NA	NA	12.313	NA	-7.21193	NA	NA	Not detected in smooth	addiction module antidote protein	Transcription	Unknown [Class 3]
BPSL0177	TSV292_R_RS__03749	TSV292_RS__15660	NA	hypothetical protein	NA	NA	NA	10.5435	10.2553	10.8654	NA	10.5547	3.66119	NA	NA	Not detected in rough	Catalyzes the ATP-dependent conversion of 7-carboxy-7- deazaguanine (CDG) to 7-cyano-7-deazaguanine (preQ(0))	Nucleotide metabolism and transport	Cytoplasmic [Class 3]
BPSL0188	TSV292_R_RS__03760	TSV292_RS__02980	gatA	aspartyl/glutamyl-tRNA amidotransferase subunit A	10.711	10.6347	10.5912	NA	NA	NA	10.6456	NA	-5.54456	NA	NA	Not detected in smooth	Allows the formation of correctly charged Gln-tRNA(Gln) through the transamidation of misacylated Glu-tRNA(Gln) in organisms which lack glutaminyl-tRNA synthetase. The reaction takes place in the presence of glutamine and ATP through an activated gamma-phospho-Glu-tRNA(Gln)	Translation	Extracellular [Class 1] ; Cytoplasmic [Class 3]
BPSL0197	TSV292_R_RS__03769	TSV292_RS__15760	metX	homoserine O-acetyltransferase	11.7402	11.6943	11.9276	9.24105	9.79826	10.0824	11.7874	9.70723	-2.08015	0.00935763	0.02159	No difference	Transfers a succinyl group from succinyl-CoA to L- homoserine, forming succinyl-L-homoserine	Amino acid metabolism and transport	Cytoplasmic [Class 3]
BPSL0198	TSV292_R_RS__03770	TSV292_RS__15765	slmA	nucleoid occlusion protein	12.0677	11.8647	11.8623	NA	NA	NA	11.9316	NA	-6.83051	NA	NA	Not detected in smooth	PFAM regulatory protein TetR	Transcription	Cytoplasmic [Class 3]
BPSL0208	TSV292_R_RS__03781	TSV292_RS__15820	xerC	site-specific tyrosine recombinase XerC	NA	NA	NA	9.60979	9.12375	9.04393	NA	9.25916	2.36564	NA	NA	Not detected in rough	Belongs to the 'phage' integrase family. XerC subfamily	Cell cycle control and mitosis	Cytoplasmic [Class 3]
BPSL0222	TSV292_R_RS__03796	TSV292_RS__15895	calB	coniferyl aldehyde dehydrogenase	9.28552	9.54477	8.80323	11.1498	11.1766	11.293	9.21117	11.2065	1.9953	0.00942303	0.0217134	No difference	belongs to the aldehyde dehydrogenase family	Energy production and conversion	Cytoplasmic [Class 3]
BPSL0226	TSV292_R_RS__03800	TSV292_RS__15915	fliJ	flagellar fliJ protein	NA	NA	NA	9.20373	8.78971	9.23092	NA	9.07479	2.18126	NA	NA	Not detected in rough	Flagellar export protein FliJ	Virulence factor -Flagellar biosynthesis	Cytoplasmic [Class 3]
BPSL0227	TSV292_R_RS__03801	TSV292_RS__07785	fliI	flagellum-specific ATP synthase	NA	NA	NA	9.97288	10.4043	10.2386	NA	10.2052	3.31172	NA	NA	Not detected in rough	PFAM H transporting two-sector ATPase alpha beta subunit central region	Virulence factor -Flagellar biosynthesis	Flagellar [Class 3]
BPSL0228	TSV292_R_RS__03802	TSV292_RS__07780	fliH	flagellar assembly protein H	NA	NA	NA	10.0735	9.4769	10.1324	NA	9.89426	3.00074	NA	NA	Not detected in rough	Flagellar assembly protein flih	Virulence factor -Flagellar biosynthesis	Cytoplasmic [Class 3]
BPSL0230	TSV292_R_RS__03804	TSV292_RS__00610	fliF	flagellar MS-ring protein	NA	NA	NA	11.6628	11.2409	11.6877	NA	11.5305	4.63695	NA	NA	Not detected in rough	The M ring may be actively involved in energy transduction	Virulence factor -Flagellar biosynthesis	Cytoplasmic Membrane [Class 3]
BPSL0232	TSV292_R_RS__03806	TSV292_RS__07800	fliS	flagellar protein	NA	NA	NA	10.0842	10.4093	10.3811	NA	10.2916	3.39803	NA	NA	Not detected in rough	flagellar protein FliS	Virulence factor -Flagellar biosynthesis	Cytoplasmic [Class 3]
BPSL0233	TSV292_R_RS__03807	TSV292_RS__15950	NA	hypothetical protein	NA	9.10798	NA	9.79782	9.56922	9.86879	9.10798	9.74527	0.637293	NA	0.00178697	Not detected in rough	flagellar	Virulence factor -Flagellar biosynthesis	Unknown [Class 3]
BPSL0236	TSV292_R_RS__03810	TSV292_RS__15965	NA	hypothetical protein	NA	NA	NA	11.601	11.0288	11.2787	NA	11.3028	4.40929	NA	NA	Not detected in rough	PFAM PepSY-associated TM helix domain protein	Function unknown	Cytoplasmic Membrane [Class 3]
BPSL0237	TSV292_R_RS__03811	TSV292_RS__15970	NA	hypothetical protein	NA	NA	NA	10.5892	10.2946	10.6097	NA	10.4978	3.60429	NA	NA	Not detected in rough	XdhC and CoxI family	Post-translational modification, protein turnover, chaperone functions	Cytoplasmic [Class 3]
BPSL0243	TSV292_R_RS__03817	TSV292_RS__16000	NA	hypothetical protein	NA	NA	NA	9.32588	9.49859	8.80702	NA	9.2105	2.31697	NA	NA	Not detected in rough	Endonuclease Exonuclease phosphatase	Replication and repair	Unknown [Class 3]
BPSL0245	TSV292_R_RS__03819	TSV292_RS__16010	NA	ATPase	9.15621	8.83917	7.96385	NA	NA	NA	8.65307	NA	-3.55201	NA	NA	Not detected in smooth	PFAM AAA ATPase central domain protein	Post-translational modification, protein turnover, chaperone functions	Cytoplasmic [Class 3]
BPSL0247	TSV292_R_RS__03821	TSV292_RS__16020	NA	iron-sulfur protein	16.0152	15.9229	15.8121	13.1496	13.0971	12.9946	15.9167	13.0804	-2.83631	5.13646e-06	0.000763973	lower abundance in smooth	Specific class of high-redox-potential 4Fe-4S ferredoxins. Functions in anaerobic electron transport in most purple and in some other photosynthetic bacteria and in at least one genus (Paracoccus) of halophilic, denitrifying bacteria	Energy production and conversion	Periplasmic [Class 3]
BPSL0250	TSV292_R_RS__03824	TSV292_RS__16035	dppB	dipeptide transport system permease	NA	NA	NA	10.6694	10.4065	10.8511	NA	10.6423	3.74881	NA	NA	Not detected in rough	PFAM binding-protein-dependent transport systems inner membrane component	Inorganic ion transport and metabolism	Cytoplasmic Membrane [Class 3]
BPSL0253	TSV292_R_RS__03930	TSV292_RS__16050	dppF	dipeptide transporter ATP-binding subunit	11.3171	11.5511	11.3454	14.0685	14.2756	14.0605	11.4045	14.1349	2.73038	1.17742e-05	0.000934254	upper abundance in smooth	Belongs to the ABC transporter superfamily	Inorganic ion transport and metabolism	Cytoplasmic Membrane [Class 3]
BPSL0256	TSV292_R_RS__03831	TSV292_RS__16070	NA	hypothetical protein	NA	NA	NA	10.4812	10.6511	11.5146	NA	10.8823	3.98877	NA	NA	Not detected in rough	Protein of unknown function (DUF969)	Function unknown	Cytoplasmic Membrane [Class 3]
BPSL0257	TSV292_R_RS__03832	TSV292_RS__16075	NA	LamB/YcsF family protein	NA	NA	NA	11.8501	11.8225	11.4984	NA	11.7237	4.83013	NA	NA	Not detected in rough	Belongs to the UPF0271 (lamB) family	Function unknown	Cytoplasmic [Class 3]
BPSL0260	TSV292_R_RS__03835	TSV292_RS__16090	NA	hypothetical protein	NA	NA	NA	10.777	10.9791	10.33	NA	10.6954	3.80184	NA	NA	Not detected in rough	PFAM regulatory protein, MarR	Transcription	Cytoplasmic [Class 3]
BPSL0261	TSV292_R_RS__03836	TSV292_RS__16095	NA	5-formyltetrahydrofolate cyclo-ligase	NA	NA	NA	11.7758	12.031	11.7784	NA	11.8617	4.96818	NA	NA	Not detected in rough	Belongs to the 5-formyltetrahydrofolate cyclo-ligase family	Coenzyme metabolism	Unknown [Class 3]
BPSL0263	TSV292_R_RS__03838	TSV292_RS__16105	NA	hypothetical protein	NA	NA	NA	9.38813	NA	8.98102	NA	9.18457	2.29105	NA	NA	Not detected in rough	Nad-dependent epimerase dehydratase	Multiple categories	Cytoplasmic [Class 3]
BPSL0267	TSV292_R_RS__03842	TSV292_RS__16125	NA	flagella synthesis protein	NA	NA	NA	11.6304	11.8256	11.8362	NA	11.7641	4.87055	NA	NA	Not detected in rough	PFAM FlgN family protein	Virulence factor -Flagellar biosynthesis	Unknown [Class 3]
BPSL0269	TSV292_R_RS__03844	TSV292_RS__07840	flgA	flagellar basal body P-ring biosynthesis proteinFlgA	NA	NA	NA	8.83725	NA	9.53238	NA	9.18481	2.29129	NA	NA	Not detected in rough	Flagella basal body p-ring formation protein	Virulence factor -Flagellar biosynthesis	Periplasmic [Class 3]
BPSL0275	TSV292_R_RS__03850	TSV292_RS__07870	flgG	flagellar basal body rod protein FlgG	NA	NA	NA	10.9604	11.4313	10.3718	NA	10.9211	4.02762	NA	NA	Not detected in rough	flagellar basal-body rod protein	Virulence factor -Flagellar biosynthesis	Extracellular [Class 1] ; Extracellular [Class 3]
BPSL0281	TSV292_R_RS__03856	TSV292_RS__07895	flgL	flagellar hook-associated protein FlgL	NA	NA	NA	9.66224	9.37269	9.91287	NA	9.64927	2.75574	NA	NA	Not detected in rough	Flagellar hook-associated protein 3	Virulence factor -Flagellar biosynthesis	Extracellular [Class 1] ; Flagellar [Class 3]
BPSL0287	TSV292_R_RS__03862	TSV292_RS__16225	NA	hypothetical protein	NA	NA	NA	11.4993	11.4133	11.0338	NA	11.3155	4.42193	NA	NA	Not detected in rough	Alkylphosphonate utilization operon protein PhnA	Inorganic ion transport and metabolism	Unknown [Class 3]
BPSL0294	TSV292_R_RS__03869	TSV292_RS__16260	NA	hypothetical protein	12.1696	12.5477	12.0017	14.7102	14.4172	14.5818	12.2396	14.5697	2.33008	0.000992229	0.005505	upper abundance in smooth	Carbohydrate-selective porin, OprB family	Cell wall/membrane/envelop biogenesis	Outer Membrane [Class 3]
BPSL0296	TSV292_R_RS__03874	TSV292_RS__16290	NA	hypothetical protein	NA	NA	NA	10.6107	11.0099	10.44	NA	10.6869	3.79334	NA	NA	Not detected in rough	-	Function unknown	Unknown [Class 3]
BPSL0301	TSV292_R_RS__03880	TSV292_RS__16315	NA	cheavy metal binding protein	NA	NA	NA	11.7785	11.3533	NA	NA	11.5659	4.67235	NA	NA	Not detected in rough	PFAM Heavy metal transport detoxification protein	Inorganic ion transport and metabolism	Unknown [Class 3]
BPSL0302	TSV292_R_RS__03881	TSV292_RS__16320	silP	cation transporting P-type ATPase	13.9608	13.9311	14.0474	10.5648	9.99609	10.283	13.9798	10.2813	-3.69848	0.00132784	0.00637714	lower abundance in smooth	ATPase, P-type (transporting), HAD superfamily, subfamily IC	Inorganic ion transport and metabolism	Cytoplasmic Membrane [Class 3]
BPSL0304	TSV292_R_RS__03883	TSV292_RS__16330	NA	hypothetical protein	NA	NA	NA	9.92878	9.71748	10.2325	NA	9.95958	3.06605	NA	NA	Not detected in rough	TPM domain	Function unknown	Cytoplasmic Membrane [Class 3]
BPSL0305	TSV292_R_RS__03884	TSV292_RS__16335	NA	hypothetical protein	NA	NA	NA	10.0037	10.0572	10.6603	NA	10.2404	3.34688	NA	NA	Not detected in rough	TPM domain	Function unknown	Cytoplasmic [Class 3]
BPSL0311	TSV292_R_RS__03890	TSV292_RS__16365	NA	avidin family protein	11.01	10.59	11.5571	NA	NA	NA	11.0524	NA	-5.95134	NA	NA	Not detected in smooth	Avidin family	Function unknown	Unknown [Class 3]
BPSL0312	TSV292_R_RS__03891	TSV292_RS__16370	glmS1	glucosamine--fructose-6-phosphate aminotransferase	11.2445	11.2291	10.8571	13.3432	13.5254	13.7007	11.1102	13.5231	2.41287	0.000158092	0.00220257	upper abundance in smooth	Catalyzes the first step in hexosamine metabolism, converting fructose-6P into glucosamine-6P using glutamine as a nitrogen source	Cell wall/membrane/envelop biogenesis	Extracellular [Class 1] ; Cytoplasmic [Class 3]
BPSL0314	TSV292_R_RS__03893	TSV292_RS__16380	NA	C32 tRNA thiolase	NA	NA	NA	12.2808	12.3622	12.5611	NA	12.4014	5.50786	NA	NA	Not detected in rough	Catalyzes the ATP-dependent 2-thiolation of cytidine in position 32 of tRNA, to form 2-thiocytidine (s(2)C32). The sulfur atoms are provided by the cysteine cysteine desulfurase (IscS) system	Translation	Cytoplasmic [Class 3]
BPSL0320	TSV292_R_RS__03899	TSV292_RS__16410	NA	PfkB family carbohydrate kinase	11.5532	11.7583	11.7023	10.3493	10.2851	9.81346	11.6713	10.1493	-1.52201	0.00651648	0.0172136	No difference	PFAM PfkB domain protein	Carbohydrate metabolism and transport	Unknown [Class 3]
BPSL0324	TSV292_R_RS__03903	TSV292_RS__16430	NA	sodium bile acid symporter family protein	11.6952	11.7931	11.187	NA	NA	NA	11.5584	NA	-6.45738	NA	NA	Not detected in smooth	Bile acid sodium symporter	Function unknown	Cytoplasmic Membrane [Class 3]
BPSL0327	TSV292_R_RS__03906	TSV292_RS__08490	NA	LysR family transcriptional regulator	NA	NA	NA	8.78999	9.68452	9.82393	NA	9.43281	2.53929	NA	NA	Not detected in rough	Transcriptional regulator, LysR family	Transcription	Cytoplasmic [Class 3]
BPSL0328	TSV292_R_RS__03907	TSV292_RS__16450	NA	2-nitropropane dioxygenase	NA	NA	NA	10.5787	8.948	10.361	NA	9.96254	3.06902	NA	NA	Not detected in rough	2-Nitropropane dioxygenase	Function unknown	Cytoplasmic [Class 3]
BPSL0330	TSV292_R_RS__03909	TSV292_RS__16460	NA	transcription regulator AsnC	NA	NA	NA	9.35771	9.06102	10.1223	NA	9.51367	2.62015	NA	NA	Not detected in rough	PFAM regulatory protein AsnC Lrp family	Transcription	Cytoplasmic [Class 3]
BPSL0338	TSV292_R_RS__03918	TSV292_RS__16505	plcN2	non-hemolytic phospholipase C	9.5216	9.79906	10.2537	NA	NA	NA	9.85812	NA	-4.75706	NA	NA	Not detected in smooth	phospholipase C	Cell wall/membrane/envelop biogenesis	Extracellular [Class 1] ; Extracellular [Class 3]
BPSL0348	TSV292_R_RS__03928	TSV292_RS__16555	NA	hypothetical protein	14.2789	14.154	14.2825	NA	NA	NA	14.2385	NA	-9.13742	NA	NA	Not detected in smooth	Inclusion body protein	Function unknown	Unknown [Class 3]
BPSL0349	TSV292_R_RS__03929	TSV292_RS__16560	NA	hypothetical protein	15.1362	15.2289	15.0805	11.1475	10.6101	11.1264	15.1485	10.9613	-4.1872	0.00102977	0.00555948	lower abundance in smooth	Inclusion body protein	Function unknown	Unknown [Class 3]
BPSL0357	TSV292_R_RS__03936	TSV292_RS__16600	NA	sodium/hydrogen exchanger family protein	10.6695	10.5434	NA	NA	NA	NA	10.6064	NA	-5.50538	NA	NA	Not detected in smooth	Na H antiporter	Inorganic ion transport and metabolism	Cytoplasmic Membrane [Class 3]
BPSL0364	TSV292_R_RS__03943	TSV292_RS__16635	bioB	biotin synthase	10.2861	10.4339	11.013	12.9244	12.7055	12.6301	10.5777	12.7534	2.17569	0.00471152	0.0136098	No difference	Catalyzes the conversion of dethiobiotin (DTB) to biotin by the insertion of a sulfur atom into dethiobiotin via a radical- based mechanism	Coenzyme metabolism	Cytoplasmic [Class 3]
BPSL0365	TSV292_R_RS__03944	TSV292_RS__16640	bioD	dithiobiotin synthetase	NA	NA	NA	11.7503	11.3863	11.9377	NA	11.6914	4.79793	NA	NA	Not detected in rough	Catalyzes a mechanistically unusual reaction, the ATP- dependent insertion of CO2 between the N7 and N8 nitrogen atoms of 7,8-diaminopelargonic acid (DAPA) to form an ureido ring	Coenzyme metabolism	Cytoplasmic [Class 3]
BPSL0366	TSV292_R_RS__03945	TSV292_RS__16645	bioF	8-amino-7-oxononanoate synthase	NA	NA	NA	11.5222	11.3494	10.9606	NA	11.2774	4.38385	NA	NA	Not detected in rough	Catalyzes the decarboxylative condensation of pimeloyl- acyl-carrier protein and L-alanine to produce 8-amino-7- oxononanoate (AON), acyl-carrier protein , and carbon dioxide	Coenzyme metabolism	Cytoplasmic [Class 3]
BPSL0374	TSV292_R_RS__05009	TSV292_RS__03180	NA	metallo-beta-lactamase superfamily protein	NA	NA	NA	12.6622	12.0836	12.3443	NA	12.3634	5.46985	NA	NA	Not detected in rough	PFAM beta-lactamase domain protein	Function unknown	Cytoplasmic [Class 3]
BPSL0376	TSV292_R_RS__03955	TSV292_RS__16695	NA	ABC transporter substrate-binding protein	11.924	11.4366	11.8312	13.8826	13.6466	13.7614	11.7306	13.7635	2.03293	0.00158507	0.00726822	upper abundance in smooth	PFAM extracellular solute-binding protein, family 5	Amino acid metabolism and transport	Periplasmic [Class 3]
BPSL0378	TSV292_R_RS__03957	TSV292_RS__16705	NA	MarR family transcriptional regulator	NA	NA	NA	10.4351	10.5672	10.8056	NA	10.6026	3.7091	NA	NA	Not detected in rough	PFAM regulatory protein, MarR	Transcription	Unknown [Class 3]
BPSL0389	TSV292_R_RS__03968	TSV292_RS__16760	NA	IclR family transcriptional regulator	NA	NA	NA	11.2459	11.147	11.3099	NA	11.2343	4.34075	NA	NA	Not detected in rough	Transcriptional regulator	Transcription	Unknown [Class 3]
BPSL0395	TSV292_R_RS__03975	TSV292_RS__16795	NA	cytidylyltransferase	NA	NA	NA	10.4134	10.3475	10.6129	NA	10.4579	3.56443	NA	NA	Not detected in rough	Catalyzes the ADP transfer from ATP to D-glycero-beta-D- manno-heptose 1-phosphate, yielding ADP-D-glycero-beta-D-manno- heptose	Coenzyme metabolism	Cytoplasmic [Class 3]
BPSL0396	TSV292_R_RS__03976	TSV292_RS__16800	NA	hypothetical protein	12.0201	11.7636	11.4087	NA	NA	NA	11.7308	NA	-6.62973	NA	NA	Not detected in smooth	-	Function unknown	Cytoplasmic Membrane [Class 3]
BPSL0406	TSV292_R_RS__03986	TSV292_RS__16850	NA	ferredoxin	NA	NA	NA	10.8622	10.8557	9.1461	NA	10.288	3.39447	NA	NA	Not detected in rough	Ferredoxin	Energy production and conversion	Cytoplasmic [Class 3]
BPSL0408	TSV292_R_RS__03988	TSV292_RS__16860	NA	penicillin-binding protein 6	13.6055	13.7092	13.5899	15.9144	15.6417	15.6355	13.6349	15.7305	2.09569	0.000504922	0.00385557	upper abundance in smooth	Belongs to the peptidase S11 family	Cell wall/membrane/envelop biogenesis	Extracellular [Class 1] ; Cytoplasmic Membrane [Class 3]
BPSL0413	TSV292_R_RS__03993	TSV292_RS__16885	lipB	lipoate-protein ligase B	NA	NA	NA	10.4552	11.2627	9.60196	NA	10.44	3.54643	NA	NA	Not detected in rough	Catalyzes the transfer of endogenously produced octanoic acid from octanoyl-acyl-carrier-protein onto the lipoyl domains of lipoate-dependent enzymes. Lipoyl-ACP can also act as a substrate although octanoyl-ACP is likely to be the physiological substrate	Coenzyme metabolism	Cytoplasmic [Class 3]
BPSL0422	TSV292_R_RS__04002	TSV292_RS__16930	NA	CAIB/BAIF family protein	13.0701	13.3156	13.0604	11.0755	10.9841	10.9914	13.1487	11.017	-2.1317	0.000519459	0.00394189	lower abundance in smooth	PFAM L-carnitine dehydratase bile acid-inducible protein F	Energy production and conversion	Cytoplasmic [Class 3]
BPSL0430	TSV292_R_RS__04010	TSV292_RS__16970	NA	thioesterase	NA	NA	NA	11.5848	11.503	11.2781	NA	11.4553	4.56175	NA	NA	Not detected in rough	Thioesterase domain	Secondary structure	Cytoplasmic [Class 3]
BPSL0432	TSV292_R_RS__01941	TSV292_RS__03930	NA	magnesium chelatase subunit	NA	NA	NA	8.43321	7.70651	8.08176	NA	8.07383	1.1803	NA	NA	Not detected in rough	magnesium chelatase	Post-translational modification, protein turnover, chaperone functions	Cytoplasmic [Class 3]
BPSL0434	TSV292_R_RS__04014	TSV292_RS__16990	glnB1	nitrogen regulatory protein P-II 1	NA	NA	NA	10.2481	10.4523	10.4081	NA	10.3695	3.47596	NA	NA	Not detected in rough	Belongs to the P(II) protein family	Transcription	Cytoplasmic Membrane [Class 3]
BPSL0443	TSV292_R_RS__04023	TSV292_RS__17035	gpmA	phosphoglyceromutase	13.068	13.342	13.2493	14.8508	15.0224	14.754	13.2198	14.8757	1.65596	0.000123975	0.00207573	upper abundance in smooth	Belongs to the phosphoglycerate mutase family. BPG- dependent PGAM subfamily	Nucleotide metabolism and transport	Extracellular [Class 1] ; Cytoplasmic [Class 3]
BPSL0449	TSV292_R_RS__04029	TSV292_RS__17065	NA	SpoU rRNA methylase	NA	NA	NA	10.6843	10.2132	10.6885	NA	10.5287	3.63515	NA	NA	Not detected in rough	Methylates the ribose at the nucleotide 34 wobble position in the two leucyl isoacceptors tRNA(Leu)(CmAA) and tRNA(Leu)(cmnm5UmAA). Catalyzes the methyl transfer from S- adenosyl-L-methionine to the 2'-OH of the wobble nucleotide	Translation	Unknown [Class 3]
BPSL0453	TSV292_R_RS__04033	TSV292_RS__17085	NA	cytochrome c oxidase	16.0799	15.9841	16.0811	14.4632	14.4468	14.5647	16.0484	14.4916	-1.55677	6.91537e-06	0.000763973	lower abundance in smooth	Subunits I and II form the functional core of the enzyme complex. Electrons originating in cytochrome c are transferred via heme a and Cu(A) to the binuclear center formed by heme a3 and Cu(B)	Energy production and conversion	Extracellular [Class 1] ; Cytoplasmic Membrane [Class 3]
BPSL0467	TSV292_R_RS__04048	TSV292_RS__17160	NA	hypothetical protein	12.0029	11.9232	12.3773	15.1812	15.0163	15.0958	12.1011	15.0978	2.99667	0.000851227	0.00512665	upper abundance in smooth	ABC transporter	Function unknown	Unknown [Class 3]
BPSL0469	TSV292_R_RS__04050	TSV292_RS__17170	NA	ABC transport system ATP-binding protein	NA	NA	NA	12.8725	12.9449	12.8675	NA	12.895	6.00145	NA	NA	Not detected in rough	Abc transporter	Function unknown	Cytoplasmic Membrane [Class 3]
BPSL0473	TSV292_R_RS__04054	TSV292_RS__11970	NA	hypothetical protein	12.429	12.3464	12.2211	NA	NA	NA	12.3322	NA	-7.2311	NA	NA	Not detected in smooth	-	Function unknown	Cytoplasmic [Class 3]
BPSL0476	TSV292_R_RS__04057	TSV292_RS__17210	NA	diaminobutyrate--2-oxoglutarate aminotransferase	10.5163	9.37588	10.113	NA	NA	NA	10.0017	NA	-4.90067	NA	NA	Not detected in smooth	Belongs to the class-III pyridoxal-phosphate-dependent aminotransferase family	Amino acid metabolism and transport	Cytoplasmic [Class 3]
BPSL0478	TSV292_R_RS__04059	TSV292_RS__17220	NA	hypothetical protein	11.7103	11.716	11.7511	NA	NA	NA	11.7258	NA	-6.62473	NA	NA	Not detected in smooth	ABC-2 family transporter protein	Defence mechanism	Cytoplasmic Membrane [Class 3]
BPSL0479	TSV292_R_RS__04060	TSV292_RS__17225	NA	ABC transport system ATP-binding protein	14.1354	14.2336	14.2319	NA	NA	NA	14.2003	NA	-9.09924	NA	NA	Not detected in smooth	AAA domain, putative AbiEii toxin, Type IV TA system	Defence mechanism	Cytoplasmic [Class 3]
BPSL0480	TSV292_R_RS__04061	TSV292_RS__17230	NA	hypothetical protein	14.0723	14.3047	14.1278	NA	NA	NA	14.1682	NA	-9.06717	NA	NA	Not detected in smooth	PFAM Taurine catabolism dioxygenase TauD TfdA	Secondary structure	Cytoplasmic [Class 3]
BPSL0481	TSV292_R_RS__04062	TSV292_RS__17235	NA	hypothetical protein	14.3535	14.1191	14.4151	NA	NA	NA	14.2959	NA	-9.19483	NA	NA	Not detected in smooth	ubiE/COQ5 methyltransferase family	Secondary structure	Cytoplasmic [Class 3]
BPSL0482	TSV292_R_RS__04063	TSV292_RS__17240	NA	hypothetical protein	12.6301	13.1312	12.917	NA	NA	NA	12.8928	NA	-7.79169	NA	NA	Not detected in smooth	Citrate synthase, C-terminal domain	Energy production and conversion	Unknown [Class 3]
BPSL0483	TSV292_R_RS__04064	TSV292_RS__17245	NA	hypothetical protein	15.0643	15.1516	15.1391	NA	NA	NA	15.1183	NA	-10.0173	NA	NA	Not detected in smooth	acyl-CoA dehydrogenase	Energy production and conversion	Cytoplasmic [Class 3]
BPSL0484	TSV292_R_RS__04065	TSV292_RS__17250	NA	hypothetical protein	13.9608	13.8747	13.9863	NA	NA	NA	13.9406	NA	-8.83954	NA	NA	Not detected in smooth	Catalyzes the condensation reaction of fatty acid synthesis by the addition to an acyl acceptor of two carbons from malonyl-ACP. Catalyzes the first condensation reaction which initiates fatty acid synthesis and may therefore play a role in governing the total rate of fatty acid production. Possesses both acetoacetyl-ACP synthase and acetyl transacylase activities. Its substrate specificity deter…	Lipid metabolism	Unknown [Class 3]
BPSL0485	TSV292_R_RS__04066	TSV292_RS__17255	NA	AMP-binding enzyme	14.2704	14.2794	14.3971	NA	NA	NA	14.3157	NA	-9.21459	NA	NA	Not detected in smooth	PFAM AMP-dependent synthetase and ligase	Multiple categories	Unknown (This protein may have multiple localization sites) [Class 3]
BPSL0486	TSV292_R_RS__04067	TSV292_RS__17260	NA	pyridoxal-dependent decarboxylase	12.5906	12.8622	13.0323	NA	NA	NA	12.8284	NA	-7.72729	NA	NA	Not detected in smooth	Pyridoxal-dependent decarboxylase, C-terminal sheet domain protein	Amino acid metabolism and transport	Cytoplasmic [Class 3]
BPSL0487	TSV292_R_RS__04068	TSV292_RS__17265	NA	hypothetical protein	12.955	12.9122	12.7828	NA	NA	NA	12.8833	NA	-7.78227	NA	NA	Not detected in smooth	3-Oxoacyl-[acyl-carrier-protein (ACP)] synthase III	Lipid metabolism	Unknown [Class 3]
BPSL0488	TSV292_R_RS__04069	TSV292_RS__17270	NA	hypothetical protein	14.5265	14.5596	14.7952	NA	NA	NA	14.6271	NA	-9.52602	NA	NA	Not detected in smooth	P-aminobenzoate N-oxygenase AurF	Nucleotide metabolism and transport	Cytoplasmic [Class 3]
BPSL0489	TSV292_R_RS__04070	TSV292_RS__17275	NA	hypothetical protein	12.4862	12.1795	12.5497	NA	NA	NA	12.4052	NA	-7.3041	NA	NA	Not detected in smooth	-	Function unknown	Unknown [Class 3]
BPSL0490	TSV292_R_RS__04071	TSV292_RS__17280	NA	hypothetical protein	11.481	11.3161	11.4862	NA	NA	NA	11.4278	NA	-6.32669	NA	NA	Not detected in smooth	-	Function unknown	Cytoplasmic [Class 3]
BPSL0491	TSV292_R_RS__04072	TSV292_RS__17285	NA	acyl carrier protein	15.4124	15.2279	15.5312	NA	NA	NA	15.3905	NA	-10.2894	NA	NA	Not detected in smooth	Phosphopantetheine attachment site	Secondary structure	Unknown [Class 3]
BPSL0492	TSV292_R_RS__04073	TSV292_RS__17290	NA	hypothetical protein	12.7794	12.6234	13.0162	NA	NA	NA	12.8063	NA	-7.70526	NA	NA	Not detected in smooth	-	Function unknown	Cytoplasmic [Class 3]
BPSL0493	TSV292_R_RS__04074	TSV292_RS__17295	NA	AMP-binding enzyme	13.2404	13.0901	13.2998	NA	NA	NA	13.2101	NA	-8.10903	NA	NA	Not detected in smooth	AMP-binding enzyme	Multiple categories	Cytoplasmic [Class 3]
BPSL0494	TSV292_R_RS__04075	TSV292_RS__17300	NA	LysR family transcriptional regulator	12.3441	12.3987	12.0611	NA	NA	NA	12.268	NA	-7.16691	NA	NA	Not detected in smooth	LysR substrate binding domain	Transcription	Cytoplasmic [Class 3]
BPSL0500	TSV292_R_RS__04081	TSV292_RS__17330	NA	chitobiase	11.648	11.821	12.2509	NA	NA	NA	11.9066	NA	-6.80558	NA	NA	Not detected in smooth	Putative carbohydrate binding domain	Carbohydrate metabolism and transport	Extracellular [Class 1] ; Outer Membrane [Class 3]
BPSL0502	TSV292_R_RS__04085	TSV292_RS__17350	cydA	cytochrome d ubiquinol oxidase subunit I	NA	NA	NA	15.6878	15.575	15.5482	NA	15.6037	8.71015	NA	NA	Not detected in rough	Ubiquinol oxidase, subunit I	Energy production and conversion	Extracellular [Class 1] ; Cytoplasmic Membrane [Class 3]
BPSL0505	TSV292_R_RS__04088	TSV292_RS__17365	NA	hypothetical protein	NA	NA	NA	9.06259	10.1516	9.73145	NA	9.64855	2.75503	NA	NA	Not detected in rough	Has lipid A 3-O-deacylase activity. Hydrolyzes the ester bond at the 3 position of lipid A, a bioactive component of lipopolysaccharide (LPS), thereby releasing the primary fatty acyl moiety	Cell wall/membrane/envelop biogenesis	Unknown [Class 3]
BPSL0514	TSV292_R_RS__04097	TSV292_RS__17410	NA	cell division protein	11.7148	11.5268	11.6602	13.258	13.4001	13.2962	11.6339	13.3181	1.68418	3.15057e-05	0.00122336	upper abundance in smooth	Involved in targeting and insertion of nascent membrane proteins into the cytoplasmic membrane. Acts as a receptor for the complex formed by the signal recognition particle (SRP) and the ribosome-nascent chain (RNC). Interaction with SRP-RNC leads to the transfer of the RNC complex to the Sec translocase for insertion into the membrane, the hydrolysis of GTP by both Ffh and FtsY, and the dissocia…	Intracellular trafficking and secretion	Unknown (This protein may have multiple localization sites) [Class 3]
BPSL0515	TSV292_R_RS__04098	TSV292_RS__17415	NA	hypothetical protein	NA	NA	NA	11.6133	11.5422	11.5893	NA	11.5816	4.68811	NA	NA	Not detected in rough	Conserved hypothetical protein 95	Replication and repair	Cytoplasmic [Class 3]
BPSL0523	TSV292_R_RS__04106	TSV292_RS__17455	ipk	4-diphosphocytidyl-2-C-methyl-D-erythritol kinase	11.3199	10.8783	10.9609	12.7636	12.9111	12.8647	11.053	12.8465	1.79345	0.00295608	0.0104314	No difference	Catalyzes the phosphorylation of the position 2 hydroxy group of 4-diphosphocytidyl-2C-methyl-D-erythritol	Nucleotide metabolism and transport	Unknown [Class 3]
BPSL0526	TSV292_R_RS__04109	TSV292_RS__17470	mutM	formamidopyrimidine-DNA glycosylase	NA	NA	NA	NA	10.7335	9.68359	NA	10.2086	3.31505	NA	NA	Not detected in rough	Involved in base excision repair of DNA damaged by oxidation or by mutagenic agents. Acts as DNA glycosylase that recognizes and removes damaged bases. Has a preference for oxidized purines, such as 7,8-dihydro-8-oxoguanine (8-oxoG). Has AP (apurinic apyrimidinic) lyase activity and introduces nicks in the DNA strand. Cleaves the DNA backbone by beta-delta elimination to generate a single-strand …	Replication and repair	Cytoplasmic [Class 3]
BPSL0527	TSV292_R_RS__04110	TSV292_RS__15305	mutY	A/G-specific adenine glycosylase	NA	NA	NA	9.5875	8.87597	9.12508	NA	9.19618	2.30266	NA	NA	Not detected in rough	a g-specific adenine glycosylase	Replication and repair	Cytoplasmic [Class 3]
BPSL0529	TSV292_R_RS__04112	TSV292_RS__17485	NA	hypothetical protein	11.0771	11.6954	11.5196	13.1577	12.7869	13.1349	11.4307	13.0265	1.59577	0.00333678	0.0111124	No difference	Displays ATPase and GTPase activities	Function unknown	Unknown (This protein may have multiple localization sites) [Class 3]
BPSL0532	TSV292_R_RS__04115	TSV292_RS__17500	NA	PTS system, EIIA component	13.2093	13.4936	13.4053	15.076	14.8785	15.2201	13.3694	15.0582	1.68882	0.000235599	0.00254669	upper abundance in smooth	sigma 54 modulation protein ribosomal protein S30EA	Translation	Cytoplasmic [Class 3]
BPSL0536	TSV292_R_RS__04120	TSV292_RS__17525	NA	hypothetical protein	10.5742	11.2894	10.8134	13.0237	12.8742	12.8319	10.8923	12.9099	2.01759	0.00717427	0.018312	No difference	Lipopolysaccharide-assembly, LptC-related	Function unknown	Unknown [Class 3]
BPSL0540	TSV292_R_RS__04124	TSV292_RS__17545	NA	adenine phosphoribosyltransferase	7.94817	8.23091	7.93897	10.3229	11.1184	10.9338	8.03935	10.7917	2.75235	0.0031611	0.0108237	No difference	Catalyzes a salvage reaction resulting in the formation of AMP, that is energically less costly than de novo synthesis	Nucleotide metabolism and transport	Cytoplasmic [Class 3]
BPSL0562	TSV292_R_RS__04574	TSV292_RS__19830	NA	DNA-binding protein	11.9984	11.736	11.9617	NA	NA	NA	11.8987	NA	-6.79761	NA	NA	Not detected in smooth	Cro/C1-type HTH DNA-binding domain	Transcription	Unknown [Class 3]
BPSL0562.1	NA	NA	NA	NA	12.9214	12.7987	12.8236	NA	NA	NA	12.8479	NA	-7.7468	NA	NA	Not detected in smooth	NA	Function unknown	NA
BPSL0578	TSV292_R_RS__04132	TSV292_RS__17585	NA	dienelactone hydrolase	NA	NA	NA	9.2709	8.53864	8.51342	NA	8.77432	1.88079	NA	NA	Not detected in rough	dienelactone hydrolase family	Secondary structure	Cytoplasmic [Class 3]
BPSL0579	TSV292_R_RS__04133	TSV292_RS__12825	NA	hypothetical protein	10.2871	9.58829	10.4002	NA	NA	NA	10.0919	NA	-4.99079	NA	NA	Not detected in smooth	competence protein COMEC	Function unknown	Unknown [Class 3]
BPSL0580	TSV292_R_RS__04134	TSV292_RS__17600	NA	hypothetical protein	11.5559	11.355	11.406	NA	NA	NA	11.439	NA	-6.33789	NA	NA	Not detected in smooth	-	Function unknown	Unknown [Class 3]
BPSL0581	TSV292_R_RS__04135	TSV292_RS__17605	NA	hypothetical protein	14.1007	14.0615	13.9642	NA	NA	NA	14.0421	NA	-8.94108	NA	NA	Not detected in smooth	-	Function unknown	Unknown [Class 3]
BPSL0598	TSV292_R_RS__04149	TSV292_RS__17710	NA	hypothetical protein	15.3306	15.588	15.3118	11.1752	11.7352	11.9709	15.4101	11.6271	-3.78303	0.00145957	0.00677788	lower abundance in smooth	RNP_Burkhold ribosomal natural product, two-chain TOMM family protein	Function unknown	Unknown [Class 3]
BPSL0599	TSV292_R_RS__04150	TSV292_RS__17715	NA	hypothetical protein	16.5987	17.0264	16.8129	13.5407	13.835	14.1688	16.8127	13.8482	-2.96451	0.000366952	0.00325091	lower abundance in smooth	RNP_Burkhold ribosomal natural product, two-chain TOMM family protein	Function unknown	Unknown [Class 3]
BPSL0600	TSV292_R_RS__04151	TSV292_RS__17720	NA	hypothetical protein	13.0046	12.7128	12.985	NA	NA	NA	12.9008	NA	-7.79974	NA	NA	Not detected in smooth	Cyclo_dehyd_2 bacteriocin biosynthesis cyclodehydratase domain	Function unknown	Cytoplasmic [Class 3]
BPSL0622	TSV292_R_RS__04174	TSV292_RS__17835	NA	hypothetical protein	14.366	14.0838	14.3232	12.3693	12.0552	11.955	14.2577	12.1265	-2.13113	0.000293878	0.0029203	lower abundance in smooth	PFAM CHRD domain containing protein	Cell wall/membrane/envelop biogenesis	Unknown [Class 3]
BPSL0627	TSV292_R_RS__04179	TSV292_RS__17860	NA	peptidase	16.0478	16.0659	16.1854	14.5852	14.5264	14.5389	16.0997	14.5502	-1.54954	0.000144649	0.00219289	lower abundance in smooth	Intracellular protease, PfpI family	Function unknown	Cytoplasmic [Class 3]
BPSL0634	TSV292_R_RS__04186	TSV292_RS__17895	NA	oxidoreductase	13.6379	13.6943	13.7366	11.8756	12.0513	11.7723	13.6896	11.8997	-1.78992	0.000754845	0.00476675	lower abundance in smooth	FAD linked oxidase domain protein	Energy production and conversion	Cytoplasmic [Class 3]
BPSL0642	TSV292_R_RS__04194	TSV292_RS__17935	NA	hypothetical protein	12.0687	12.3469	12.4458	14.252	14.0144	13.9653	12.2871	14.0772	1.79008	0.000326156	0.00307293	upper abundance in smooth	Regulatory protein, FmdB family	Function unknown	Unknown [Class 3]
BPSL0645	TSV292_R_RS__04197	TSV292_RS__17950	ntpA	dATP pyrophosphohydrolase	NA	NA	NA	10.765	11.1709	10.8143	NA	10.9167	4.02318	NA	NA	Not detected in rough	PFAM NUDIX hydrolase	Replication and repair	Unknown [Class 3]
BPSL0646	TSV292_R_RS__04198	TSV292_RS__05260	NA	phospholipase	13.4412	13.501	13.4188	NA	NA	NA	13.4537	NA	-8.35261	NA	NA	Not detected in smooth	Catalyzes the phosphatidyl group transfer from one phosphatidylglycerol molecule to another to form cardiolipin (CL) (diphosphatidylglycerol) and glycerol	Lipid metabolism	Cytoplasmic Membrane [Class 3]
BPSL0647	TSV292_R_RS__04199	TSV292_RS__17960	NA	TetR family regulatory protein	10.1974	10.8137	10.6618	8.73978	NA	9.09298	10.5576	8.91638	-1.64121	0.00996755	0.0227101	No difference	regulatory protein TetR	Transcription	Cytoplasmic [Class 3]
BPSL0654	TSV292_R_RS__04206	TSV292_RS__17995	NA	thioesterase superfamily protein	NA	NA	NA	12.1358	12.2017	12.163	NA	12.1668	5.27332	NA	NA	Not detected in rough	Thioesterase superfamily protein	Lipid metabolism	Unknown [Class 3]
BPSL0656	TSV292_R_RS__04208	TSV292_RS__18005	NA	nucleotidyl transferase	10.1845	9.89053	10.7173	11.8735	12.1564	11.9373	10.2641	11.989	1.72496	0.0117447	0.0252464	No difference	Nucleotidyl transferase	Multiple categories	Cytoplasmic [Class 3]
BPSL0657	TSV292_R_RS__04209	TSV292_RS__18010	NA	hypothetical protein	NA	10.2675	10.0862	12.5194	12.6181	12.5726	10.1768	12.57	2.3932	0.0138594	0.0283878	No difference	Aminoglycoside phosphotransferase	Function unknown	Cytoplasmic [Class 3]
BPSL0665	TSV292_R_RS__04217	TSV292_RS__18050	NA	acyltransferase	NA	NA	NA	11.4955	11.4682	11.5952	NA	11.5196	4.62612	NA	NA	Not detected in rough	Acyl-transferase	Lipid metabolism	Cytoplasmic Membrane [Class 3]
BPSL0668	TSV292_R_RS__04220	TSV292_RS__18065	glyQ	glycyl-tRNA synthetase subunit alpha	12.1367	12.0373	12.3487	13.9093	13.6788	14.2437	12.1742	13.9439	1.76966	0.00209664	0.00861194	upper abundance in smooth	glycyl-tRNA synthetase alpha subunit	Translation	Extracellular [Class 1] ; Cytoplasmic [Class 3]
BPSL0669	TSV292_R_RS__03528	TSV292_RS__18070	lnt	apolipoprotein N-acyltransferase	9.33194	9.78842	9.68345	NA	NA	NA	9.60127	NA	-4.50021	NA	NA	Not detected in smooth	Transfers the fatty acyl group on membrane lipoproteins	Cell wall/membrane/envelop biogenesis	Cytoplasmic Membrane [Class 3]
BPSL0669.1	NA	NA	NA	NA	NA	NA	NA	8.68676	10.374	NA	NA	9.53037	2.63684	NA	NA	Not detected in rough	NA	Function unknown	NA
BPSL0671	TSV292_R_RS__04223	TSV292_RS__18080	NA	hypothetical protein	NA	NA	NA	11.2048	11.3984	11.4131	NA	11.3387	4.44523	NA	NA	Not detected in rough	Catalyzes the cleavage of glutathione into 5-oxo-L- proline and a Cys-Gly dipeptide. Acts specifically on glutathione, but not on other gamma-glutamyl peptides	Inorganic ion transport and metabolism	Unknown [Class 3]
BPSL0677	TSV292_R_RS__04229	TSV292_RS__18110	NA	DNA binding protein	NA	NA	NA	11.9857	12.3824	12.0994	NA	12.1558	5.26229	NA	NA	Not detected in rough	Cupin 2, conserved barrel domain protein	Transcription	Cytoplasmic [Class 3]
BPSL0681	TSV292_R_RS__04291	TSV292_RS__18130	NA	hypothetical protein	11.0782	11.5242	11.9998	9.84398	9.54393	10.5557	11.534	9.98121	-1.55283	0.0184474	0.0348514	No difference	Glutathione synthase Ribosomal protein S6 modification enzyme (Glutaminyl transferase)	Multiple categories	Cytoplasmic [Class 3]
BPSL0690	TSV292_R_RS__04242	TSV292_RS__18180	NA	hypothetical protein	NA	NA	NA	9.67734	10.1604	9.64061	NA	9.82613	2.93261	NA	NA	Not detected in rough	-	Function unknown	Unknown [Class 3]
BPSL0694	TSV292_R_RS__04246	TSV292_RS__18200	NA	hypothetical protein	NA	NA	NA	10.3149	9.86006	9.79115	NA	9.9887	3.09517	NA	NA	Not detected in rough	-	Function unknown	Unknown [Class 3]
BPSL0697	TSV292_R_RS__04249	TSV292_RS__18215	NA	periplasmic cytochrome c protein	NA	NA	NA	10.8811	10.8049	10.4481	NA	10.7114	3.81785	NA	NA	Not detected in rough	PFAM cytochrome c, class I	Energy production and conversion	Periplasmic [Class 3]
BPSL0700	TSV292_R_RS__04252	TSV292_RS__18230	NA	hypothetical protein	11.5423	11.7364	11.7219	10.2356	10.1158	9.83255	11.6669	10.0613	-1.60557	0.00124208	0.00609352	lower abundance in smooth	PFAM glutathione-dependent formaldehyde-activating GFA	Function unknown	Cytoplasmic [Class 3]
BPSL0705	TSV292_R_RS__04257	TSV292_RS__18255	NA	hypothetical protein	13.7386	13.9691	13.9841	NA	NA	NA	13.8973	NA	-8.7962	NA	NA	Not detected in smooth	Domain of unknown function (DUF4142)	Function unknown	Unknown [Class 3]
BPSL0707	TSV292_R_RS__04259	TSV292_RS__18270	NA	hypothetical protein	15.3624	15.3986	15.6759	NA	NA	NA	15.479	NA	-10.3779	NA	NA	Not detected in smooth	Cholesterol oxidase, substrate-binding	Energy production and conversion	Unknown [Class 3]
BPSL0710	TSV292_R_RS__04261	TSV292_RS__18285	NA	tRNA 2-selenouridine synthase	NA	NA	NA	9.91595	10.0465	10.4677	NA	10.1434	3.24987	NA	NA	Not detected in rough	Catalyzes the transfer of selenium from selenophosphate for conversion of 2-thiouridine to 2-selenouridine at the wobble position in tRNA	Coenzyme metabolism	Cytoplasmic [Class 3]
BPSL0718	TSV292_R_RS__04268	TSV292_RS__18320	NA	phosphoribosyl transferase	12.8221	12.8277	12.5471	11.0607	11.0377	10.9358	12.7323	11.0114	-1.72091	0.000830474	0.00505205	lower abundance in smooth	Phosphoribosyl transferase domain	Function unknown	Cytoplasmic [Class 3]
BPSL0730	TSV292_R_RS__04281	TSV292_RS__18385	NA	peptidase	11.5264	11.6035	11.5978	NA	NA	NA	11.5759	NA	-6.47483	NA	NA	Not detected in smooth	penicillin amidase	Function unknown	Periplasmic [Class 3]
BPSL0734	TSV292_R_RS__04285	TSV292_RS__18405	NA	two-component transcriptional response regulator	NA	NA	NA	9.7599	9.15215	8.46297	NA	9.12501	2.23148	NA	NA	Not detected in rough	response regulator	Signal transduction	Extracellular [Class 1] ; Cytoplasmic [Class 3]
BPSL0738	TSV292_R_RS__04565	NA	NA	hypothetical protein	12.1668	12.0608	12.1476	NA	NA	NA	12.1251	NA	-7.02401	NA	NA	Not detected in smooth	Protein of unknown function (DUF2971)	Function unknown	Cytoplasmic [Class 3]
BPSL0740	TSV292_R_RS__03516	NA	NA	hypothetical protein	NA	12.5075	12.3523	NA	NA	NA	12.4299	NA	-7.32885	NA	NA	Not detected in smooth	NA	Function unknown	Unknown [Class 3]
BPSL0763	TSV292_R_RS__03253	TSV292_RS__03085	NA	helicase SNF2 family protein	NA	NA	NA	11.9132	11.7557	11.9655	NA	11.8781	4.98459	NA	NA	Not detected in rough	helicase	Replication and repair	Unknown [Class 3]
BPSL0777	TSV292_R_RS__04307	TSV292_RS__18510	recX	recombination regulator RecX	NA	NA	NA	9.90043	9.89208	9.10005	NA	9.63085	2.73733	NA	NA	Not detected in rough	Modulates RecA activity	Function unknown	Cytoplasmic [Class 3]
BPSL0784	TSV292_R_RS__04314	TSV292_RS__18545	NA	hypothetical protein	10.9719	10.4241	11.0656	NA	NA	NA	10.8205	NA	-5.71948	NA	NA	Not detected in smooth	Protein of unknown function (DUF2501)	Function unknown	Unknown [Class 3]
BPSL0788	TSV292_R_RS__04318	TSV292_RS__18615	NA	hypothetical protein	NA	NA	NA	9.93651	9.56249	10.1366	NA	9.87852	2.985	NA	NA	Not detected in rough	Protein of unknown function (DUF2946)	Function unknown	Unknown [Class 3]
BPSL0791	TSV292_R_RS__04321	TSV292_RS__18630	waaF	ADP-heptose--LPS heptosyltransferase II	8.9413	NA	NA	11.4504	11.2642	11.5615	8.9413	11.4254	2.48405	NA	0.00130297	Not detected in rough	heptosyltransferase II	Cell wall/membrane/envelop biogenesis	Cytoplasmic [Class 3]
BPSL0803	TSV292_R_RS__04333	TSV292_RS__18690	NA	acylhydrolase	NA	NA	NA	11.6493	11.0072	11.392	NA	11.3495	4.45595	NA	NA	Not detected in rough	GDSL-like Lipase/Acylhydrolase	Lipid metabolism	Extracellular [Class 1] ; Extracellular [Class 3]
BPSL0805	TSV292_R_RS__04335	TSV292_RS__18700	NA	peptidase	NA	NA	NA	12.4303	12.8667	12.927	NA	12.7413	5.84783	NA	NA	Not detected in rough	D-alanyl-d-alanine carboxypeptidase	Cell wall/membrane/envelop biogenesis	Periplasmic [Class 3]
BPSL0806	TSV292_R_RS__04336	TSV292_RS__18705	NA	response regulator protein	NA	NA	NA	11.7078	11.9623	11.589	NA	11.753	4.8595	NA	NA	Not detected in rough	response regulator	Transcription	Cytoplasmic [Class 3]
BPSL0808	TSV292_R_RS__01570	TSV292_RS__18715	NA	peptidase	16.2653	16.2511	16.2699	13.7873	13.8244	13.7273	16.2621	13.7797	-2.48242	7.35146e-05	0.00181303	lower abundance in smooth	Belongs to the peptidase S1C family	Post-translational modification, protein turnover, chaperone functions	Periplasmic [Class 3]
BPSL0809	TSV292_R_RS__04339	TSV292_RS__18720	NA	hypothetical protein	16.0284	15.7755	16.0456	13.4081	13.0938	13.3976	15.9498	13.2998	-2.64999	4.86658e-05	0.00147924	lower abundance in smooth	-	Function unknown	Unknown [Class 3]
BPSL0810	TSV292_R_RS__04340	TSV292_RS__18725	NA	hypothetical protein	9.38295	8.51552	8.94303	NA	NA	NA	8.94717	NA	-3.8461	NA	NA	Not detected in smooth	Domain of unknown function (DUF427)	Function unknown	Unknown [Class 3]
BPSL0812	TSV292_R_RS__04342	TSV292_RS__18735	bpeR	TetR family regulatory protein	10.1382	10.3121	10.9499	NA	NA	NA	10.4667	NA	-5.36567	NA	NA	Not detected in smooth	Transcriptional regulator	Virulence factor -Antimicrobial resistence system	Cytoplasmic [Class 3]
BPSL0814	TSV292_R_RS__04343	TSV292_RS__18740	bpeA	RND family acriflavine resistance protein A	13.8577	13.9268	13.9742	15.8004	15.5917	15.7011	13.9195	15.6977	1.77818	9.16739e-05	0.00199172	upper abundance in smooth	Belongs to the membrane fusion protein (MFP) (TC 8.A.1) family	Virulence factor -Antimicrobial resistence system	Cytoplasmic Membrane [Class 3]
BPSL0816	TSV292_R_RS__04346	TSV292_RS__18755	oprB	outer membrane efflux protein	13.6143	13.5856	13.6411	NA	NA	NA	13.6137	NA	-8.51259	NA	NA	Not detected in smooth	RND efflux system, outer membrane lipoprotein, NodT family	Virulence factor -Antimicrobial resistence system	Outer Membrane [Class 3]
BPSL0818	TSV292_R_RS__04348	TSV292_RS__18765	NA	sugar kinase	NA	NA	NA	NA	8.97626	9.40094	NA	9.1886	2.29507	NA	NA	Not detected in rough	Carbohydrate kinase	Carbohydrate metabolism and transport	Cytoplasmic [Class 3]
BPSL0823	TSV292_R_RS__04353	TSV292_RS__18790	NA	ABC transporter ATP-binding protein	NA	NA	NA	12.4242	12.4882	12.7696	NA	12.5607	5.66717	NA	NA	Not detected in rough	abc transporter	Inorganic ion transport and metabolism	Cytoplasmic Membrane [Class 3]
BPSL0825	TSV292_R_RS__04355	TSV292_RS__18800	NA	FUR family transcriptional regulator	NA	NA	NA	9.83952	NA	9.86132	NA	9.85042	2.9569	NA	NA	Not detected in rough	Belongs to the Fur family	Transcription	Cytoplasmic [Class 3]
BPSL0842	TSV292_R_RS__04372	TSV292_RS__18885	NA	benzoylformate decarboxylase	NA	NA	NA	9.85236	9.91667	9.55257	NA	9.77387	2.88034	NA	NA	Not detected in rough	Thiamine pyrophosphate enzyme, N-terminal TPP binding domain	Multiple categories	Cytoplasmic [Class 3]
BPSL0846	TSV292_R_RS__04376	TSV292_RS__18905	NA	tryptophan 2,3-dioxygenase	11.7109	12.0362	11.8925	NA	NA	NA	11.8799	NA	-6.77879	NA	NA	Not detected in smooth	Heme-dependent dioxygenase that catalyzes the oxidative cleavage of the L-tryptophan (L-Trp) pyrrole ring and converts L- tryptophan to N-formyl-L-kynurenine. Catalyzes the oxidative cleavage of the indole moiety	Amino acid metabolism and transport	Cytoplasmic [Class 3]
BPSL0851	TSV292_R_RS__04381	TSV292_RS__18930	NA	peptide methionine sulfoxide reductase	14.7481	14.7656	14.685	13.4339	13.4197	12.6858	14.7329	13.1798	-1.5531	0.02346	0.041975	No difference	Has an important function as a repair enzyme for proteins that have been inactivated by oxidation. Catalyzes the reversible oxidation-reduction of methionine sulfoxide in proteins to methionine	Post-translational modification, protein turnover, chaperone functions	Cytoplasmic [Class 3]
BPSL0852	TSV292_R_RS__04382	TSV292_RS__18935	NA	hypothetical protein	NA	NA	NA	11.2587	11.3714	11.115	NA	11.2484	4.35483	NA	NA	Not detected in rough	Protein of unknown function DUF72	Function unknown	Unknown [Class 3]
BPSL0854	TSV292_R_RS__04384	TSV292_RS__18945	pdxH	pyridoxamine 5'-phosphate oxidase	12.6298	12.4751	12.7078	14.9833	14.7459	15.0005	12.6042	14.9099	2.30571	3.52998e-05	0.0012896	upper abundance in smooth	Catalyzes the oxidation of either pyridoxine 5'- phosphate (PNP) or pyridoxamine 5'-phosphate (PMP) into pyridoxal 5'-phosphate (PLP)	Coenzyme metabolism	Cytoplasmic [Class 3]
BPSL0862	TSV292_R_RS__04392	TSV292_RS__18985	NA	methylated-DNA--protein-cysteine methyltransferase	NA	NA	NA	9.06909	9.33639	8.87444	NA	9.0933	2.19978	NA	NA	Not detected in rough	Methylated-DNA- protein -cysteine S-methyltransferase	Coenzyme metabolism	Unknown [Class 3]
BPSL0864	TSV292_R_RS__00712	TSV292_RS__18995	NA	AMP-binding enzyme	9.98857	9.69603	9.88319	11.5999	11.8581	11.9324	9.85593	11.7968	1.94083	0.000147889	0.00219289	upper abundance in smooth	amp-dependent synthetase and ligase	Multiple categories	Cytoplasmic [Class 3]
BPSL0865	TSV292_R_RS__04395	TSV292_RS__19000	NA	hypothetical protein	NA	NA	NA	9.95873	10.1795	10.2915	NA	10.1432	3.24971	NA	NA	Not detected in rough	Belongs to the prolyl-tRNA editing family. YbaK EbsC subfamily	Function unknown	Cytoplasmic [Class 3]
BPSL0868	TSV292_R_RS__04398	TSV292_RS__19015	murB	UDP-N-acetylenolpyruvoylglucosamine reductase	NA	NA	NA	10.2789	10.2559	10.6727	NA	10.4025	3.50896	NA	NA	Not detected in rough	Cell wall formation	Cell wall/membrane/envelop biogenesis	Cytoplasmic [Class 3]
BPSL0870	TSV292_R_RS__04400	TSV292_RS__19025	NA	hypothetical protein	9.35086	10.3244	9.55651	12.8237	12.6915	12.6154	9.74391	12.7102	2.9663	0.00778847	0.0193124	No difference	Protein of unknown function (DUF3579)	Transcription	Unknown [Class 3]
BPSL0873	TSV292_R_RS__04403	TSV292_RS__19040	NA	hypothetical protein	NA	NA	NA	10.3957	11.3031	9.55988	NA	10.4196	3.52604	NA	NA	Not detected in rough	Transglutaminase-like superfamily	Function unknown	Cytoplasmic [Class 3]
BPSL0880	TSV292_R_RS__04410	TSV292_RS__15310	sodB	superoxide dismutase	14.4026	14.079	14.6888	12.1098	11.8582	12.1298	14.3901	12.0326	-2.35754	0.00139977	0.00660099	lower abundance in smooth	Destroys radicals which are normally produced within the cells and which are toxic to biological systems	Energy production and conversion	Extracellular [Class 1] ; Periplasmic [Class 3]
BPSL0880.1	NA	NA	NA	NA	14.4026	14.079	14.6888	12.6771	12.6051	12.9622	14.3901	12.7481	-1.64202	0.00282449	0.0102237	No difference	NA	Function unknown	NA
BPSL0891	TSV292_R_RS__04422	TSV292_RS__19130	NA	GntR family transcriptional regulator	11.5234	11.3018	10.8377	12.8158	12.7291	12.6264	11.221	12.7238	1.50281	0.0128714	0.0270004	No difference	Transcriptional regulator	Transcription	Cytoplasmic [Class 3]
BPSL0894	TSV292_R_RS__04427	TSV292_RS__19150	NA	hypothetical protein	13.3393	13.4213	13.6193	11.2134	11.152	NA	13.46	11.1827	-2.27733	0.000438316	0.00357614	lower abundance in smooth	Uncharacterized ACR, COG1430	Function unknown	Unknown [Class 3]
BPSL0910	TSV292_R_RS__04666	TSV292_RS__19235	NA	mechanosensitive ion channel protein	NA	NA	NA	11.2607	11.0372	11.3197	NA	11.2059	4.31233	NA	NA	Not detected in rough	mechanosensitive ion channel	Cell wall/membrane/envelop biogenesis	Cytoplasmic Membrane [Class 3]
BPSL0912	TSV292_R_RS__04446	TSV292_RS__19245	nadA	quinolinate synthetase	NA	NA	NA	12.4144	12.6504	12.321	NA	12.4619	5.56841	NA	NA	Not detected in rough	Catalyzes the condensation of iminoaspartate with dihydroxyacetone phosphate to form quinolinate	Coenzyme metabolism	Cytoplasmic [Class 3]
BPSL0914	TSV292_R_RS__04448	TSV292_RS__19255	nadB	L-aspartate oxidase	NA	NA	NA	11.8144	11.6455	11.7537	NA	11.7378	4.84431	NA	NA	Not detected in rough	Catalyzes the oxidation of L-aspartate to iminoaspartate	Coenzyme metabolism	Cytoplasmic [Class 3]
BPSL0921	TSV292_R_RS__04456	TSV292_RS__19295	NA	transport system permease	NA	8.44855	NA	11.0326	11.0304	11.2099	8.44855	11.091	2.64241	NA	0.00642875	Not detected in rough	Belongs to the binding-protein-dependent transport system permease family	Inorganic ion transport and metabolism	Cytoplasmic Membrane [Class 3]
BPSL0923	TSV292_R_RS__04458	TSV292_RS__19305	NA	ATP-binding ABC transporter protein	11.8512	12.4011	11.8048	14.2344	14.2728	13.7205	12.019	14.0759	2.05687	0.00144262	0.0067214	upper abundance in smooth	abc transporter	Amino acid metabolism and transport	Cytoplasmic [Class 3]
BPSL0924	TSV292_R_RS__04459	TSV292_RS__19310	NA	hypothetical protein	12.9427	12.9784	12.7317	10.7968	10.681	10.3912	12.8843	10.623	-2.26125	0.000266834	0.00279869	lower abundance in smooth	Uncharacterized conserved protein (DUF2278)	Function unknown	Unknown [Class 3]
BPSL0925	TSV292_R_RS__04460	TSV292_RS__19315	NA	acetyltransferase	NA	NA	NA	9.18332	8.23905	8.47908	NA	8.63382	1.74029	NA	NA	Not detected in rough	PFAM GCN5-related N-acetyltransferase	Transcription	Unknown [Class 3]
BPSL0928	TSV292_R_RS__05505	TSV292_RS__19335	NA	hypothetical protein	NA	NA	NA	10.582	10.5313	10.2791	NA	10.4642	3.57063	NA	NA	Not detected in rough	Nad-dependent epimerase dehydratase	Multiple categories	Cytoplasmic [Class 3]
BPSL0932	TSV292_R_RS__04468	TSV292_RS__19355	NA	LysR family transcriptional regulator	9.90952	10.5397	9.40721	NA	NA	NA	9.95213	NA	-4.85107	NA	NA	Not detected in smooth	LysR family transcriptional regulator	Transcription	Cytoplasmic [Class 3]
BPSL0935	TSV292_R_RS__04471	TSV292_RS__19370	NA	hypothetical protein	NA	NA	NA	9.87828	9.72404	9.60112	NA	9.73448	2.84095	NA	NA	Not detected in rough	MOSC domain	Function unknown	Cytoplasmic [Class 3]
BPSL0936	TSV292_R_RS__04472	TSV292_RS__19375	NA	dihydrodipicolinate synthetase	NA	9.59987	9.67495	12.6021	12.7471	12.6178	9.63741	12.6557	3.01826	2.00222e-05	0.00114189	upper abundance in smooth	Dihydrodipicolinate synthetase family	Multiple categories	Cytoplasmic [Class 3]
BPSL0937	TSV292_R_RS__04473	TSV292_RS__19380	NA	class II aldolase/adducin domain-containing protein	NA	NA	NA	13.0011	12.9338	13.0147	NA	12.9832	6.08971	NA	NA	Not detected in rough	Class II aldolase	Carbohydrate metabolism and transport	Cytoplasmic [Class 3]
BPSL0938	TSV292_R_RS__04474	TSV292_RS__19385	NA	DNA-binding protein	NA	NA	NA	8.94102	9.1708	10.5973	NA	9.56971	2.67618	NA	NA	Not detected in rough	Helix-turn-helix domain	Transcription	Cytoplasmic [Class 3]
BPSL0956	TSV292_R_RS__04477	TSV292_RS__19400	cysI	sulfite reductase	NA	NA	NA	13.9805	13.9702	14.0504	NA	14.0004	7.10687	NA	NA	Not detected in rough	Belongs to the nitrite and sulfite reductase 4Fe-4S domain family	Energy production and conversion	Cytoplasmic [Class 3]
BPSL0957	TSV292_R_RS__04478	TSV292_RS__19405	NA	hypothetical protein	NA	NA	NA	13.5356	13.564	13.4463	NA	13.5153	6.62177	NA	NA	Not detected in rough	conserved protein ucp030820	Function unknown	Cytoplasmic [Class 3]
BPSL0958	TSV292_R_RS__04479	TSV292_RS__19410	cysH	phosphoadenosine phosphosulfate reductase	NA	NA	NA	11.3933	11.5715	11.7296	NA	11.5648	4.6713	NA	NA	Not detected in rough	Reduction of activated sulfate into sulfite	Energy production and conversion	Cytoplasmic [Class 3]
BPSL0959	TSV292_R_RS__04480	TSV292_RS__19415	cysD	sulfate adenylyltransferase subunit 2	11.4763	11.1928	11.0578	13.3252	13.5325	13.57	11.2423	13.4759	2.23361	0.000326657	0.00307293	upper abundance in smooth	sulfate adenylyltransferase	Coenzyme metabolism	Cytoplasmic [Class 3]
BPSL0973	TSV292_R_RS__04494	TSV292_RS__19485	NA	hypothetical protein	NA	NA	NA	12.1911	12.2795	12.019	NA	12.1632	5.2697	NA	NA	Not detected in rough	EVE domain	Function unknown	Unknown [Class 3]
BPSL0979	TSV292_R_RS__04501	TSV292_RS__19520	cobT	nicotinate-nucleotide--dimethylbenzimidazole phosphoribosyltransferase	12.9596	13.1298	12.3996	10.2399	10.2017	10.5984	12.8297	10.3466	-2.48302	0.0017674	0.00773501	lower abundance in smooth	Catalyzes the synthesis of alpha-ribazole-5'-phosphate from nicotinate mononucleotide (NAMN) and 5,6- dimethylbenzimidazole (DMB)	Coenzyme metabolism	Cytoplasmic [Class 3]
BPSL0982	TSV292_R_RS__04504	TSV292_RS__19535	NA	hypothetical protein	11.8064	11.8829	12.2426	NA	NA	NA	11.9773	NA	-6.87619	NA	NA	Not detected in smooth	NA	Function unknown	Cytoplasmic Membrane [Class 3]
BPSL0984	TSV292_R_RS__04506	TSV292_RS__19545	cobC	threonine-phosphate decarboxylase	NA	NA	NA	10.5599	9.97021	10.7911	NA	10.4404	3.54689	NA	NA	Not detected in rough	decarboxylates L-threonine-O-3-phosphate to yield (R)-1-amino-2-propanol O-2-phosphate, the precursor for the linkage between the nucleotide loop and the corrin ring in cobalamin	Amino acid metabolism and transport	Cytoplasmic [Class 3]
BPSL0986	TSV292_R_RS__04508	TSV292_RS__19555	NA	bifunctional cobalamin biosynthesis protein	NA	NA	NA	12.3998	12.3077	12.2872	NA	12.3316	5.43804	NA	NA	Not detected in rough	Catalyzes ATP-dependent phosphorylation of adenosylcobinamide and addition of GMP to adenosylcobinamide phosphate	Coenzyme metabolism	Cytoplasmic [Class 3]
BPSL0993	TSV292_R_RS__04515	TSV292_RS__19590	NA	hypothetical protein	11.6714	11.2721	11.2978	13.5337	13.3972	13.2213	11.4137	13.3841	1.97032	0.000439072	0.00357614	upper abundance in smooth	Protein of unknown function (DUF3460)	Function unknown	Unknown [Class 3]
BPSL1001	TSV292_R_RS__04524	TSV292_RS__19635	NA	membrane-attached superoxide dismutase	12.7155	13.1894	13.5072	NA	NA	NA	13.1374	NA	-8.0363	NA	NA	Not detected in smooth	PFAM superoxide dismutase, copper zinc binding	Inorganic ion transport and metabolism	Periplasmic [Class 3]
BPSL1005	TSV292_R_RS__01247	TSV292_RS__05495	NA	hydrolase	NA	NA	NA	11.2245	11.2461	11.0231	NA	11.1645	4.27101	NA	NA	Not detected in rough	IA, variant 3	Function unknown	Cytoplasmic [Class 3]
BPSL1005.1	NA	NA	NA	NA	13.8363	13.5649	NA	11.4447	11.1814	11.6426	13.7006	11.4229	-2.27768	0.00226164	0.00902569	lower abundance in smooth	NA	Function unknown	NA
BPSL1026	TSV292_R_RS__04547	TSV292_RS__19750	nadE	NAD synthetase	11.4359	10.8363	11.0573	12.9698	12.7601	13.1331	11.1099	12.9544	1.8445	0.00191772	0.00819634	upper abundance in smooth	Catalyzes the ATP-dependent amidation of deamido-NAD to form NAD. Uses L-glutamine as a nitrogen source	Coenzyme metabolism	Cytoplasmic [Class 3]
BPSL1030	TSV292_R_RS__04550	TSV292_RS__19765	hisP	histidine transport ATP-binding protein	11.3613	10.8582	11.1363	13.4614	13.2809	13.1724	11.1186	13.3049	2.18632	0.000699383	0.00456568	upper abundance in smooth	PFAM ABC transporter related	Amino acid metabolism and transport	Cytoplasmic Membrane [Class 3]
BPSL1035	TSV292_R_RS__04555	TSV292_RS__19790	NA	hypothetical protein	NA	NA	NA	10.6343	10.5573	9.69176	NA	10.2944	3.40092	NA	NA	Not detected in rough	Heavy-metal resistance	Multiple categories	Extracellular [Class 1] ; Periplasmic [Class 3]
BPSL1036	TSV292_R_RS__04556	TSV292_RS__19795	bbeR	two-component system, response regulator	11.7902	11.7503	11.8155	13.498	13.7021	13.4304	11.7854	13.5435	1.75814	0.00136328	0.00646231	upper abundance in smooth	response regulator	Transcription	Cytoplasmic [Class 3]
BPSL1039	TSV292_R_RS__04560	TSV292_RS__19815	NA	ABC transporter membrane protein	NA	NA	NA	8.74258	9.89439	10.0715	NA	9.5695	2.67598	NA	NA	Not detected in rough	PFAM binding-protein-dependent transport systems inner membrane component	Inorganic ion transport and metabolism	Cytoplasmic Membrane [Class 3]
BPSL1040	TSV292_R_RS__04561	TSV292_RS__19820	NA	ABC transporter ATP-binding protein	16.6311	16.651	16.7439	13.0165	13.1567	13.1724	16.6754	13.1152	-3.56015	1.76055e-06	0.000763973	lower abundance in smooth	abc transporter	Inorganic ion transport and metabolism	Cytoplasmic Membrane [Class 3]
BPSL1046	TSV292_R_RS__04601	TSV292_RS__19950	NA	hypothetical protein	11.3522	11.4314	10.5456	NA	NA	NA	11.1097	NA	-6.00867	NA	NA	Not detected in smooth	-	Function unknown	Unknown [Class 3]
BPSL1055	TSV292_R_RS__04609	TSV292_RS__19990	NA	murein-DD-endopeptidase	NA	NA	NA	10.9798	9.06439	9.32571	NA	9.78996	2.89644	NA	NA	Not detected in rough	Belongs to the peptidase S11 family	Cell wall/membrane/envelop biogenesis	Periplasmic [Class 3]
BPSL1057	TSV292_R_RS__04611	TSV292_RS__20000	NA	hypothetical protein	15.2386	15.4021	15.5363	11.4837	11.4063	11.7958	15.3923	11.5619	-3.8304	2.83355e-05	0.00122336	lower abundance in smooth	Inhibitor of vertebrate lysozyme (Ivy)	Function unknown	Extracellular [Class 1] ; Periplasmic [Class 3]
BPSL1071	TSV292_R_RS__04692	TSV292_RS__20065	NA	hypothetical protein	10.0453	10.1372	8.77004	NA	NA	NA	9.65084	NA	-4.54977	NA	NA	Not detected in smooth	Copper resistance protein D	Function unknown	Cytoplasmic Membrane [Class 3]
BPSL1080	TSV292_R_RS__04700	TSV292_RS__20105	NA	hypothetical protein	11.3425	10.3243	10.7378	NA	NA	NA	10.8015	NA	-5.70047	NA	NA	Not detected in smooth	GGDEF domain containing protein	Signal transduction	Cytoplasmic Membrane [Class 3]
BPSL1087	TSV292_R_RS__00501	TSV292_RS__20140	htpG	heat shock protein 90	13.099	12.9094	13.2794	NA	NA	NA	13.0959	NA	-7.99488	NA	NA	Not detected in smooth	Molecular chaperone. Has ATPase activity	Restriction modification system	Extracellular [Class 1] ; Cytoplasmic [Class 3]
BPSL1088	TSV292_R_RS__01189	TSV292_RS__05805	NA	hypothetical protein	NA	NA	NA	10.3254	10.2727	10.8676	NA	10.4886	3.59503	NA	NA	Not detected in rough	Removes the pyruvyl group from chorismate, with concomitant aromatization of the ring, to provide 4- hydroxybenzoate (4HB) for the ubiquinone pathway	Coenzyme metabolism	Unknown [Class 3]
BPSL1097	TSV292_R_RS__04716	TSV292_RS__20185	NA	hypothetical protein	9.83178	10.2721	NA	NA	NA	NA	10.052	NA	-4.95089	NA	NA	Not detected in smooth	VWA containing CoxE family protein	Function unknown	Cytoplasmic [Class 3]
BPSL1098	TSV292_R_RS__04717	TSV292_RS__04420	NA	hypothetical protein	11.7153	11.5497	11.479	13.0989	13.2285	13.3552	11.5813	13.2276	1.64626	8.75781e-05	0.00194915	upper abundance in smooth	ATPase associated with various cellular activities, AAA_5	Function unknown	Cytoplasmic [Class 3]
BPSL1105	TSV292_R_RS__04724	TSV292_RS__20225	bspR	bsa-specific regulator BspR	13.6049	13.3024	13.5802	11.957	11.7698	12.0856	13.4958	11.9375	-1.55833	0.000312947	0.00302184	lower abundance in smooth	PFAM regulatory protein TetR	Transcription	Cytoplasmic [Class 3]
BPSL1107	TSV292_R_RS__04726	TSV292_RS__20235	NA	hypothetical protein	12.1827	12.1806	12.1224	10.0421	9.90799	10.5257	12.1619	10.1586	-2.0033	0.00810805	0.0197823	No difference	PFAM glycoside hydrolase 15-related	Carbohydrate metabolism and transport	Unknown [Class 3]
BPSL1109	TSV292_R_RS__04728	TSV292_RS__20245	NA	hypothetical protein	NA	NA	NA	11.0058	10.9959	10.993	NA	10.9982	4.1047	NA	NA	Not detected in rough	Belongs to the FtsK SpoIIIE SftA family	Cell cycle control and mitosis	Cytoplasmic Membrane [Class 3]
BPSL1110	TSV292_R_RS__04729	TSV292_RS__20250	NA	lipoprotein	NA	NA	NA	12.6775	12.3444	12.6466	NA	12.5562	5.66264	NA	NA	Not detected in rough	META domain	Post-translational modification, protein turnover, chaperone functions	Unknown [Class 3]
BPSL1113	TSV292_R_RS__04732	TSV292_RS__20265	NA	hypothetical protein	10.5631	10.8384	11.1336	NA	NA	NA	10.845	NA	-5.74398	NA	NA	Not detected in smooth	Membrane-bound lysozyme-inhibitor of c-type lysozyme	Function unknown	Outer Membrane [Class 3]
BPSL1116	TSV292_R_RS__04735	TSV292_RS__20280	NA	rhodanese superfamily protein	NA	NA	NA	13.9921	14.006	13.8288	NA	13.9423	7.04877	NA	NA	Not detected in rough	Belongs to the UPF0176 family	Function unknown	Cytoplasmic [Class 3]
BPSL1119	TSV292_R_RS__04738	TSV292_RS__20295	NA	LPS biosynthesis-like protein	NA	NA	NA	11.735	11.3971	11.6882	NA	11.6067	4.71322	NA	NA	Not detected in rough	glycosyl transferase	Cell wall/membrane/envelop biogenesis	Cytoplasmic [Class 3]
BPSL1120	TSV292_R_RS__04739	TSV292_RS__20300	NA	transferase	NA	NA	NA	10.8076	10.8707	10.6401	NA	10.7728	3.87929	NA	NA	Not detected in rough	Glycosyltransferase family 9 (heptosyltransferase)	Cell wall/membrane/envelop biogenesis	Cytoplasmic [Class 3]
BPSL1122	TSV292_R_RS__04741	TSV292_RS__20310	NA	glycosyl transferase	NA	NA	NA	10.2278	10.2945	10.8833	NA	10.4685	3.57499	NA	NA	Not detected in rough	glycosyl transferase	Cell wall/membrane/envelop biogenesis	Unknown [Class 3]
BPSL1124	TSV292_R_RS__04743	TSV292_RS__20320	NA	LPS biosynthesis-like protein	NA	NA	NA	10.4069	11.4309	10.1988	NA	10.6789	3.78535	NA	NA	Not detected in rough	glycosyl transferase family 2	Cell wall/membrane/envelop biogenesis	Unknown [Class 3]
BPSL1125	TSV292_R_RS__04744	TSV292_RS__20325	NA	hypothetical protein	17.2234	17.2855	17.0918	13.464	13.7799	14.5592	17.2002	13.9344	-3.26586	0.00824319	0.0199785	No difference	Nickel/cobalt transporter regulator	Function unknown	Extracellular [Class 1] ; Unknown [Class 3]
BPSL1168	TSV292_R_RS__04768	TSV292_RS__20445	mgsA	methylglyoxal synthase	NA	NA	NA	13.3671	13.2507	13.3094	NA	13.3091	6.41553	NA	NA	Not detected in rough	methylglyoxal synthase	Carbohydrate metabolism and transport	Cytoplasmic [Class 3]
BPSL1171	TSV292_R_RS__04771	TSV292_RS__20470	kdpA	potassium-transporting ATPase subunit A	10.697	10.9256	11.1203	NA	NA	NA	10.9143	NA	-5.81325	NA	NA	Not detected in smooth	Part of the high-affinity ATP-driven potassium transport (or Kdp) system, which catalyzes the hydrolysis of ATP coupled with the electrogenic transport of potassium into the cytoplasm. This subunit binds and transports the potassium across the cytoplasmic membrane	Inorganic ion transport and metabolism	Cytoplasmic Membrane [Class 3]
BPSL1172	TSV292_R_RS__04772	TSV292_RS__20475	kdpB	potassium-transporting ATPase subunit B	11.2925	11.1927	11.2703	NA	NA	NA	11.2518	NA	-6.15075	NA	NA	Not detected in smooth	Part of the high-affinity ATP-driven potassium transport (or Kdp) system, which catalyzes the hydrolysis of ATP coupled with the electrogenic transport of potassium into the cytoplasm. This subunit is responsible for energy coupling to the transport system	Inorganic ion transport and metabolism	Cytoplasmic Membrane [Class 3]
BPSL1173	TSV292_R_RS__04773	TSV292_RS__20480	kdpC	potassium-transporting ATPase subunit C	11.6235	11.2488	11.1567	NA	NA	NA	11.343	NA	-6.24195	NA	NA	Not detected in smooth	Part of the high-affinity ATP-driven potassium transport (or Kdp) system, which catalyzes the hydrolysis of ATP coupled with the electrogenic transport of potassium into the cytoplasm. This subunit acts as a catalytic chaperone that increases the ATP- binding affinity of the ATP-hydrolyzing subunit KdpB by the formation of a transient KdpB KdpC ATP ternary complex	Inorganic ion transport and metabolism	Cytoplasmic Membrane [Class 3]
BPSL1180	TSV292_R_RS__04780	TSV292_RS__20515	NA	globin	NA	NA	NA	11.9605	11.8785	11.9413	NA	11.9268	5.03324	NA	NA	Not detected in rough	PFAM globin	Function unknown	Cytoplasmic [Class 3]
BPSL1183	TSV292_R_RS__04783	TSV292_RS__20530	NA	amidase	13.1357	13.1887	13.1003	10.8956	10.6709	10.8787	13.1416	10.8151	-2.3265	0.000284595	0.00286743	lower abundance in smooth	Amidase	Translation	Cytoplasmic [Class 3]
BPSL1186	TSV292_R_RS__04786	TSV292_RS__20545	NA	glucose-1-dehydrogenase	NA	NA	NA	10.5948	10.2498	10.3994	NA	10.4147	3.52115	NA	NA	Not detected in rough	Short-chain dehydrogenase reductase sdr	Multiple categories	Cytoplasmic [Class 3]
BPSL1187	TSV292_R_RS__04787	TSV292_RS__03315	NA	decarboxylase	NA	NA	NA	10.3514	10.4528	10.4569	NA	10.4204	3.52685	NA	NA	Not detected in rough	Belongs to the LOG family	Function unknown	Unknown [Class 3]
BPSL1190	TSV292_R_RS__04790	TSV292_RS__20565	NA	glycosyltransferase	11.5066	NA	12.0594	NA	NA	NA	11.783	NA	-6.68196	NA	NA	Not detected in smooth	glycosyl transferase group 1	Cell wall/membrane/envelop biogenesis	Cytoplasmic [Class 3]
BPSL1195	TSV292_R_RS__04795	TSV292_RS__20590	NA	RNA polymerase factor sigma-70	NA	NA	NA	12.052	12.3268	11.89	NA	12.0896	5.19608	NA	NA	Not detected in rough	RNA polymerase	Transcription	Cytoplasmic [Class 3]
BPSL1203	TSV292_R_RS__04803	TSV292_RS__20630	NA	carbonic anhydrase	NA	NA	NA	13.5194	13.5087	13.3783	NA	13.4688	6.57527	NA	NA	Not detected in rough	Reversible hydration of carbon dioxide	Inorganic ion transport and metabolism	Cytoplasmic [Class 3]
BPSL1204	TSV292_R_RS__04804	TSV292_RS__20635	NA	lipoprotein	11.5187	11.1486	NA	NA	NA	NA	11.3337	NA	-6.23261	NA	NA	Not detected in smooth	Part of the outer membrane protein assembly complex, which is involved in assembly and insertion of beta-barrel proteins into the outer membrane	Translation	Unknown [Class 3]
BPSL1205	TSV292_R_RS__04805	TSV292_RS__20640	NA	amino acid transport system, exported protein	10.5173	10.3571	10.3317	NA	NA	8.56554	10.402	8.56554	-1.83647	NA	0.00677337	Not detected in smooth	abc transporter	Amino acid metabolism and transport	Periplasmic [Class 3]
BPSL1225	TSV292_R_RS__04826	TSV292_RS__20745	NA	hypothetical protein	NA	NA	NA	8.32884	9.15362	9.97058	NA	9.15101	2.25749	NA	NA	Not detected in rough	Protein of unknown function (DUF2818)	Function unknown	Cytoplasmic Membrane [Class 3]
BPSL1227	TSV292_R_RS__04828	TSV292_RS__20755	NA	hypothetical protein	NA	NA	NA	8.70664	7.05744	NA	NA	7.88204	0.988513	NA	NA	Not detected in rough	Protein of unknown function (DUF1178)	Function unknown	Cytoplasmic [Class 3]
BPSL1228	TSV292_R_RS__04829	TSV292_RS__20760	NA	acyl-CoA dehydrogenase	NA	NA	NA	11.3558	11.2166	11.1793	NA	11.2506	4.35707	NA	NA	Not detected in rough	acyl-CoA dehydrogenase	Energy production and conversion	Cytoplasmic [Class 3]
BPSL1229	TSV292_R_RS__04830	TSV292_RS__20765	NA	acyl-CoA dehydrogenase	NA	NA	NA	12.0074	11.7378	11.6831	NA	11.8095	4.91594	NA	NA	Not detected in rough	acyl-CoA dehydrogenase	Energy production and conversion	Cytoplasmic [Class 3]
BPSL1231	TSV292_R_RS__04832	TSV292_RS__20775	NA	hypothetical protein	NA	NA	NA	12.1191	11.8573	12.0172	NA	11.9979	5.10435	NA	NA	Not detected in rough	PFAM MaoC domain protein dehydratase	Lipid metabolism	Unknown [Class 3]
BPSL1234	TSV292_R_RS__04835	TSV292_RS__20790	NA	acyl-CoA dehydrogenase	11.2723	11.4456	11.5282	9.95987	9.65449	10.0519	11.4154	9.88877	-1.52659	0.00100952	0.00551608	lower abundance in smooth	acyl-CoA dehydrogenase	Energy production and conversion	Cytoplasmic [Class 3]
BPSL1235	TSV292_R_RS__04836	TSV292_RS__20795	NA	phosphotransferase	12.476	12.6982	12.9957	9.85467	9.96473	10.3435	12.7233	10.0543	-2.66896	0.00022593	0.00251416	lower abundance in smooth	Aminoglycoside phosphotransferase	Function unknown	Cytoplasmic [Class 3]
BPSL1238	TSV292_R_RS__04839	TSV292_RS__20810	NA	glutathione S-transferase-like protein	14.3761	14.678	14.7176	12.5576	12.3588	13.1286	14.5906	12.6817	-1.90889	0.00596892	0.0164132	No difference	glutathione s-transferase	Post-translational modification, protein turnover, chaperone functions	Cytoplasmic [Class 3]
BPSL1239	TSV292_R_RS__04840	TSV292_RS__20815	NA	aminotransferase	12.9599	13.2603	13.3479	11.8491	11.3811	11.4587	13.1894	11.563	-1.6264	0.00114565	0.00593979	lower abundance in smooth	Aminotransferase	Amino acid metabolism and transport	Unknown (This protein may have multiple localization sites) [Class 3]
BPSL1240	TSV292_R_RS__04841	TSV292_RS__20820	NA	hypothetical protein	NA	NA	NA	10.6019	11.405	10.9637	NA	10.9902	4.09671	NA	NA	Not detected in rough	PIN domain	Function unknown	Periplasmic [Class 3]
BPSL1241	TSV292_R_RS__04842	TSV292_RS__20825	NA	hypothetical protein	NA	NA	NA	11.7613	12.1381	11.7696	NA	11.8897	4.99613	NA	NA	Not detected in rough	Belongs to the UPF0246 family	Function unknown	Cytoplasmic [Class 3]
BPSL1243	TSV292_R_RS__04844	TSV292_RS__20835	NA	hypothetical protein	NA	9.68083	NA	11.9776	12.0038	11.7334	9.68083	11.9049	2.22408	NA	0.00769796	Not detected in rough	-	Function unknown	Unknown [Class 3]
BPSL1247	TSV292_R_RS__04855	TSV292_RS__06630	NA	peptidase	NA	NA	NA	9.19371	8.98573	9.45825	NA	9.21256	2.31904	NA	NA	Not detected in rough	Belongs to the peptidase M24B family	Amino acid metabolism and transport	Cytoplasmic [Class 3]
BPSL1250	TSV292_R_RS__04858	TSV292_RS__20900	serA	D-3-phosphoglycerate dehydrogenase	12.4505	12.1264	12.5874	14.5139	14.1964	14.6571	12.3881	14.4558	2.0677	0.000429613	0.00354771	upper abundance in smooth	Belongs to the D-isomer specific 2-hydroxyacid dehydrogenase family	Energy production and conversion	Cytoplasmic [Class 3]
BPSL1254	TSV292_R_RS__04862	TSV292_RS__20920	NA	hypothetical protein	NA	NA	NA	11.9153	11.5136	11.3076	NA	11.5788	4.68531	NA	NA	Not detected in rough	gag-polyprotein putative aspartyl protease	Function unknown	Unknown [Class 3]
BPSL1256	TSV292_R_RS__04863	TSV292_RS__20925	NA	cytochrome c	NA	NA	NA	12.7896	12.8029	12.6158	NA	12.7361	5.84255	NA	NA	Not detected in rough	Cytochrome c	Energy production and conversion	Periplasmic [Class 3]
BPSL1257	TSV292_R_RS__04864	TSV292_RS__20930	NA	cytochrome c	NA	NA	NA	9.44401	10.4192	9.16822	NA	9.67715	2.78363	NA	NA	Not detected in rough	PFAM cytochrome c, class I	Energy production and conversion	Unknown (This protein may have multiple localization sites) [Class 3]
BPSL1259	TSV292_R_RS__04866	TSV292_RS__20940	NA	cytochrome c oxidase subunit II-like protein	NA	NA	NA	11.2883	11.0399	10.8527	NA	11.0603	4.1668	NA	NA	Not detected in rough	cytochrome c oxidase subunit II	Energy production and conversion	Cytoplasmic Membrane [Class 3]
BPSL1262	TSV292_R_RS__04869	TSV292_RS__20955	NA	hypothetical protein	NA	NA	NA	9.57081	10.2102	9.54805	NA	9.77635	2.88282	NA	NA	Not detected in rough	PFAM Metal-dependent hydrolase HDOD	Signal transduction	Cytoplasmic [Class 3]
BPSL1266	TSV292_R_RS__04873	TSV292_RS__20975	NA	transport system membrane protein	NA	16.5813	16.6565	NA	15.8364	NA	16.6189	15.8364	-0.782519	NA	0.00716209	Not detected in smooth	Belongs to the resistance-nodulation-cell division (RND) (TC 2.A.6) family	Defence mechanism	Cytoplasmic Membrane [Class 3]
BPSL1272	TSV292_R_RS__04880	TSV292_RS__21010	NA	hypothetical protein	NA	NA	NA	10.0612	10.0837	10.2183	NA	10.1211	3.22753	NA	NA	Not detected in rough	Transcriptional regulator	Transcription	Unknown [Class 3]
BPSL1273	TSV292_R_RS__04881	TSV292_RS__21015	NA	hypothetical protein	15.4778	15.8897	15.6332	12.0546	11.9769	12.4293	15.6669	12.1536	-3.51331	5.25414e-05	0.00152197	lower abundance in smooth	PFAM NAD-dependent epimerase dehydratase	Function unknown	Unknown [Class 3]
BPSL1276	TSV292_R_RS__04884	TSV292_RS__21030	NA	ABC transporter ATP-binding protein	NA	NA	NA	12.3381	12.2947	12.5705	NA	12.4011	5.50755	NA	NA	Not detected in rough	Belongs to the ABC transporter superfamily	Inorganic ion transport and metabolism	Unknown (This protein may have multiple localization sites) [Class 3]
BPSL1284	TSV292_R_RS__03273	TSV292_RS__03295	NA	exodeoxyribonuclease V subunit alpha	12.3619	11.4554	12.4001	7.91049	8.93554	9.49496	12.0725	8.78033	-3.29215	0.0062949	0.0167466	No difference	A helicase nuclease that prepares dsDNA breaks (DSB) for recombinational DNA repair. Binds to DSBs and unwinds DNA via a highly rapid and processive ATP-dependent bidirectional helicase activity. Unwinds dsDNA until it encounters a Chi (crossover hotspot instigator) sequence from the 3' direction. Cuts ssDNA a few nucleotides 3' to the Chi site. The properties and activities of the enzyme are cha…	Replication and repair	Unknown (This protein may have multiple localization sites) [Class 3]
BPSL1285	TSV292_R_RS__04893	TSV292_RS__21075	NA	peptidyl-tRNA hydrolase domain-containing protein	NA	NA	NA	9.70235	10.4325	10.4463	NA	10.1937	3.30021	NA	NA	Not detected in rough	peptide chain release factor	Translation	Unknown [Class 3]
BPSL1286	TSV292_R_RS__03254	TSV292_RS__21085	NA	hypothetical protein	12.2364	12.3396	11.8212	NA	NA	NA	12.1324	NA	-7.03135	NA	NA	Not detected in smooth	PFAM EAL domain protein	Signal transduction	Cytoplasmic Membrane [Class 3]
BPSL1290	TSV292_R_RS__04899	TSV292_RS__21110	thiC	thiamine biosynthesis protein ThiC	10.0319	10.8031	10.527	12.481	12.8067	12.7339	10.454	12.6739	2.21989	0.00409914	0.012573	No difference	Catalyzes the synthesis of the hydroxymethylpyrimidine phosphate (HMP-P) moiety of thiamine from aminoimidazole ribotide (AIR) in a radical S-adenosyl-L-methionine (SAM)-dependent reaction	Coenzyme metabolism	Cytoplasmic [Class 3]
BPSL1299	TSV292_R_RS__02174	TSV292_RS__00620	NA	phosphodiesterase	10.4828	11.3026	10.8028	NA	NA	NA	10.8628	NA	-5.76169	NA	NA	Not detected in smooth	Hydrolyzes cAMP to 5'-AMP. Plays an important regulatory role in modulating the intracellular concentration of cAMP, thereby influencing cAMP-dependent processes	Nucleotide metabolism and transport	Cytoplasmic [Class 3]
BPSL1306	TSV292_R_RS__02338	TSV292_RS__21205	NA	hypothetical protein	13.2814	13.3229	13.4033	NA	NA	NA	13.3359	NA	-8.23481	NA	NA	Not detected in smooth	PFAM GGDEF domain containing protein	Signal transduction	Cytoplasmic Membrane [Class 3]
BPSL1311	TSV292_R_RS__04924	TSV292_RS__21230	NA	AsnC family transcriptional regulator	NA	NA	NA	10.2102	10.0944	10.044	NA	10.1162	3.2227	NA	NA	Not detected in rough	PFAM regulatory protein AsnC Lrp family	Transcription	Cytoplasmic [Class 3]
BPSL1314	TSV292_R_RS__04927	TSV292_RS__21245	NA	hypothetical protein	NA	NA	NA	9.19334	9.64969	9.92418	NA	9.58907	2.69555	NA	NA	Not detected in rough	Uncharacterized protein conserved in bacteria (DUF2239)	Function unknown	Unknown [Class 3]
BPSL1321	TSV292_R_RS__04934	TSV292_RS__21280	NA	GntR family transcriptional regulator	10.44	9.88684	9.24186	NA	NA	NA	9.85623	NA	-4.75516	NA	NA	Not detected in smooth	aminotransferase class I and II	Transcription	Cytoplasmic [Class 3]
BPSL1322	TSV292_R_RS__04936	TSV292_RS__21295	NA	heat shock protein	17.3715	17.2443	17.2678	15.0513	15.0018	15.0845	17.2945	15.0459	-2.24867	7.16717e-06	0.000763973	lower abundance in smooth	Belongs to the small heat shock protein (HSP20) family	Post-translational modification, protein turnover, chaperone functions	Cytoplasmic [Class 3]
BPSL1323	TSV292_R_RS__04937	TSV292_RS__21300	NA	heat shock protein	17.0069	17.0208	16.9373	14.5665	14.5866	14.5798	16.9883	14.5777	-2.41068	5.42072e-05	0.00152197	lower abundance in smooth	Belongs to the small heat shock protein (HSP20) family	Post-translational modification, protein turnover, chaperone functions	Cytoplasmic [Class 3]
BPSL1325	TSV292_R_RS__04940	TSV292_RS__21315	NA	3-hydroxyacyl-CoA dehydrogenase	10.4979	11.1828	11.287	NA	NA	NA	10.9892	NA	-5.88816	NA	NA	Not detected in smooth	3-hydroxyacyl-coa dehydrogenase	Lipid metabolism	Unknown [Class 3]
BPSL1326	TSV292_R_RS__04293	TSV292_RS__18445	NA	LysR family transcriptional regulator	NA	NA	NA	9.59533	9.51887	9.48674	NA	9.53365	2.64012	NA	NA	Not detected in rough	transcriptional Regulator, LysR family	Transcription	Cytoplasmic [Class 3]
BPSL1330	TSV292_R_RS__04945	TSV292_RS__21350	NA	malonate decarboxylase subunit delta	11.9624	12.3508	12.0842	10.5111	10.1521	9.69331	12.1325	10.1188	-2.01364	0.00526671	0.014828	No difference	malonate decarboxylase	Energy production and conversion	Unknown [Class 3]
BPSL1338	TSV292_R_RS__04953	TSV292_RS__21390	NA	glutathione S-transferase-like protein	14.2143	14.203	14.359	11.5402	11.8276	12.3623	14.2588	11.91	-2.34874	0.00818996	0.019937	No difference	Glutathione S-transferase	Post-translational modification, protein turnover, chaperone functions	Unknown [Class 3]
BPSL1339	TSV292_R_RS__04954	TSV292_RS__03335	NA	proline/betaine transporter	12.2118	12.1174	11.7503	NA	NA	NA	12.0265	NA	-6.92544	NA	NA	Not detected in smooth	transporter	Multiple categories	Cytoplasmic Membrane [Class 3]
BPSL1343	TSV292_R_RS__04958	TSV292_RS__21415	NA	hypothetical protein	NA	NA	NA	10.1422	10.1217	9.95236	NA	10.0721	3.17855	NA	NA	Not detected in rough	PFAM Methyltransferase type 11	Secondary structure	Unknown [Class 3]
BPSL1351.1	NA	NA	NA	NA	14.7241	14.7064	14.7668	NA	8.5276	8.79446	14.7324	8.66103	-6.0714	0.0123872	0.0262257	No difference	NA	Function unknown	NA
BPSL1355	TSV292_R_RS__04970	TSV292_RS__21475	NA	ribosomal RNA large subunit methyltransferase	NA	NA	NA	10.4625	10.8608	10.704	NA	10.6758	3.78226	NA	NA	Not detected in rough	Specifically methylates the uridine in position 2552 of 23S rRNA at the 2'-O position of the ribose in the fully assembled 50S ribosomal subunit	Translation	Cytoplasmic [Class 3]
BPSL1357	TSV292_R_RS__04972	TSV292_RS__21485	folP	dihydropteroate synthase	11.3268	11.0699	11.4482	12.9242	12.9988	13.1079	11.2817	13.0103	1.72863	0.000994363	0.005505	upper abundance in smooth	Catalyzes the condensation of para-aminobenzoate (pABA) with 6-hydroxymethyl-7,8-dihydropterin diphosphate (DHPt-PP) to form 7,8-dihydropteroate (H2Pte), the immediate precursor of folate derivatives	Virulence factor -Antimicrobial resistence system	Cytoplasmic [Class 3]
BPSL1359	TSV292_R_RS__04974	TSV292_RS__21495	pstS	phosphate transport system, substrate-binding exported periplasmic protein	17.4188	17.4063	17.3994	14.3864	14.4927	14.4339	17.4082	14.4377	-2.97051	6.54642e-05	0.00168271	lower abundance in smooth	Part of the ABC transporter complex PstSACB involved in phosphate import	Inorganic ion transport and metabolism	Extracellular [Class 1] ; Periplasmic [Class 3]
BPSL1364	TSV292_R_RS__04979	TSV292_RS__21520	phoB	phosphate regulon two-component system response regulator	12.905	12.3902	12.7587	NA	NA	NA	12.6847	NA	-7.5836	NA	NA	Not detected in smooth	phosphate regulon transcriptional regulatory protein PhoB	Transcription	Cytoplasmic [Class 3]
BPSL1366	TSV292_R_RS__04981	TSV292_RS__21530	ppk	polyphosphate kinase	10.9668	11.4537	11.1194	NA	NA	NA	11.18	NA	-6.07891	NA	NA	Not detected in smooth	Catalyzes the reversible transfer of the terminal phosphate of ATP to form a long-chain polyphosphate (polyP)	Coenzyme metabolism	Cytoplasmic Membrane [Class 3]
BPSL1370	TSV292_R_RS__04985	TSV292_RS__21550	NA	hypothetical protein	13.3384	13.3753	13.6199	9.46828	9.52984	9.86702	13.4445	9.62172	-3.82281	3.44369e-05	0.0012896	lower abundance in smooth	alpha-ribazole phosphatase activity	Carbohydrate metabolism and transport	Unknown [Class 3]
BPSL1373	TSV292_R_RS__04989	TSV292_RS__21570	NA	hypothetical protein	12.3035	12.0627	12.5211	9.87085	10.0695	9.98956	12.2958	9.97665	-2.31915	0.000872209	0.0052019	lower abundance in smooth	Protein of unknown function (DUF2778)	Function unknown	Unknown [Class 3]
BPSL1374	TSV292_R_RS__04991	TSV292_RS__21580	NA	hydrolase	13.3934	13.3345	13.4009	9.67683	9.72484	9.45092	13.3763	9.61753	-3.75874	0.00025076	0.0026453	lower abundance in smooth	phosphohistidine phosphatase	Signal transduction	Unknown [Class 3]
BPSL1375	TSV292_R_RS__04992	TSV292_RS__21585	NA	hypothetical protein	NA	NA	NA	12.1682	11.9477	11.9645	NA	12.0268	5.13327	NA	NA	Not detected in rough	Acetyltransferase (GNAT) domain	Function unknown	Cytoplasmic [Class 3]
BPSL1379	TSV292_R_RS__04996	TSV292_RS__21605	NA	hypothetical protein	NA	NA	NA	10.7948	11.0895	10.6077	NA	10.8307	3.93717	NA	NA	Not detected in rough	Protein of unknown function (DUF2288)	Function unknown	Unknown [Class 3]
BPSL1381	TSV292_R_RS__04999	TSV292_RS__21620	NA	peptidase	NA	NA	NA	10.7201	10.7479	10.7352	NA	10.7344	3.84088	NA	NA	Not detected in rough	peptidase	Multiple categories	Unknown [Class 3]
BPSL1382	TSV292_R_RS__05000	TSV292_RS__21625	NA	hypothetical protein	11.8738	11.6148	11.5268	9.30527	9.73515	8.7827	11.6718	9.27437	-2.39743	0.00676893	0.0177094	No difference	PFAM Aldose 1-epimerase	Carbohydrate metabolism and transport	Cytoplasmic [Class 3]
BPSL1385	TSV292_R_RS__05004	TSV292_RS__21645	NA	hypothetical protein	13.1872	12.7779	13.0779	10.2927	10.1821	10.5651	13.0143	10.3467	-2.66769	9.3299e-05	0.00199613	lower abundance in smooth	Immunity protein 52	Function unknown	Unknown [Class 3]
BPSL1385.1	NA	NA	NA	NA	13.1872	12.7779	13.0779	15.0901	15.3092	15.3501	13.0143	15.2498	2.23543	0.000268471	0.00279977	upper abundance in smooth	NA	Function unknown	NA
BPSL1386	TSV292_R_RS__05005	TSV292_RS__21650	NA	hypothetical protein	10.6894	10.9376	11.0424	12.8041	13.2788	12.9104	10.8898	12.9978	2.10794	0.000477544	0.00371904	upper abundance in smooth	Restriction endonuclease fold toxin 5	Function unknown	Unknown [Class 3]
BPSL1399	TSV292_R_RS__05700	TSV292_RS__25205	NA	2-dehydropantoate 2-reductase	NA	NA	NA	10.6719	10.9227	11.2122	NA	10.9356	4.04209	NA	NA	Not detected in rough	2-dehydropantoate 2-reductase	Coenzyme metabolism	Unknown [Class 3]
BPSL1400	TSV292_R_RS__05699	TSV292_RS__25200	NA	MarR family transcriptional regulator	14.2329	14.2902	14.2132	12.0241	12.0629	12.122	14.2454	12.0697	-2.17576	7.88694e-07	0.000719683	lower abundance in smooth	PFAM regulatory protein, MarR	Transcription	Cytoplasmic [Class 3]
BPSL1401	TSV292_R_RS__05698	TSV292_RS__25195	NA	kinase	NA	NA	NA	8.73379	9.44552	NA	NA	9.08965	2.19613	NA	NA	Not detected in rough	Belongs to the glycerate kinase type-1 family	Carbohydrate metabolism and transport	Cytoplasmic [Class 3]
BPSL1411	TSV292_R_RS__05686	TSV292_RS__25130	NA	acyl-CoA thioesterase	11.3417	11.5214	11.6365	NA	NA	NA	11.4999	NA	-6.39881	NA	NA	Not detected in smooth	PFAM lipolytic protein G-D-S-L family	Amino acid metabolism and transport	Periplasmic [Class 3]
BPSL1412	TSV292_R_RS__05685	TSV292_RS__25125	NA	ABC transporter ATP-binding protein	9.56116	10.0174	10.9869	12.5873	12.2809	12.3974	10.1885	12.4219	2.2334	0.0291657	0.0488325	No difference	ABC transporter	Secondary structure	Cytoplasmic Membrane [Class 3]
BPSL1421	TSV292_R_RS__05676	TSV292_RS__25080	msrB	peptide methionine sulfoxide reductase	NA	NA	NA	11.1121	10.7199	10.7321	NA	10.8547	3.96117	NA	NA	Not detected in rough	Belongs to the MsrB Met sulfoxide reductase family	Post-translational modification, protein turnover, chaperone functions	Cytoplasmic [Class 3]
BPSL1422	TSV292_R_RS__05675	TSV292_RS__25075	NA	hypothetical protein	NA	NA	NA	11.0963	11.1832	11.0866	NA	11.122	4.22851	NA	NA	Not detected in rough	Belongs to the UPF0061 (SELO) family	Function unknown	Cytoplasmic [Class 3]
BPSL1423	TSV292_R_RS__00019	TSV292_RS__25070	NA	long-chain-fatty-acid--CoA ligase	NA	NA	NA	11.18	11.3212	10.9982	NA	11.1665	4.27295	NA	NA	Not detected in rough	PFAM AMP-dependent synthetase and ligase	Multiple categories	Cytoplasmic [Class 3]
BPSL1425	TSV292_R_RS__05672	TSV292_RS__25060	NA	pyrazinamidase/nicotinamidase	NA	NA	NA	10.8831	10.4871	10.6484	NA	10.6729	3.77934	NA	NA	Not detected in rough	Nicotinamidase	Secondary structure	Cytoplasmic [Class 3]
BPSL1427	TSV292_R_RS__05670	TSV292_RS__25050	NA	hypothetical protein	11.0543	11.0681	10.2652	NA	NA	NA	10.7958	NA	-5.69477	NA	NA	Not detected in smooth	NA	Function unknown	Unknown [Class 3]
BPSL1429	TSV292_R_RS__05667	TSV292_RS__25040	NA	hypothetical protein	NA	NA	NA	9.79703	9.77574	8.35305	NA	9.30861	2.41508	NA	NA	Not detected in rough	PFAM thioesterase superfamily protein	Secondary structure	Unknown [Class 3]
BPSL1431	TSV292_R_RS__05665	TSV292_RS__25030	NA	esterase/lipase	NA	NA	NA	10.2122	10.0054	10.4796	NA	10.2324	3.33887	NA	NA	Not detected in rough	Alpha beta hydrolase	Lipid metabolism	Cytoplasmic [Class 3]
BPSL1433	TSV292_R_RS__05663	TSV292_RS__25020	NA	hypothetical protein	10.9417	11.4112	11.6204	NA	NA	NA	11.3244	NA	-6.22335	NA	NA	Not detected in smooth	Transport and Golgi organisation 2	Function unknown	Cytoplasmic [Class 3]
BPSL1437	TSV292_R_RS__05659	TSV292_RS__25000	NA	DNA polymerase III subunit delta'	NA	7.67177	NA	10.2391	10.4642	10.6742	7.67177	10.4592	2.78739	NA	0.00731319	Not detected in rough	dna polymerase iii	Replication and repair	Cytoplasmic [Class 3]
BPSL1440	TSV292_R_RS__05656	TSV292_RS__24985	NA	hypothetical protein	14.451	14.4047	14.3774	12.4925	11.849	12.3588	14.411	12.2334	-2.17761	0.00744824	0.0187749	No difference	Pfam Ankyrin	Virulence factor -Antimicrobial resistence system	Unknown [Class 3]
BPSL1443	TSV292_R_RS__05653	TSV292_RS__24970	NA	hypothetical protein	NA	NA	NA	11.1472	11.407	11.6019	NA	11.3853	4.49182	NA	NA	Not detected in rough	AAA domain, putative AbiEii toxin, Type IV TA system	Function unknown	Unknown [Class 3]
BPSL1453	TSV292_R_RS__05642	TSV292_RS__24915	NA	LysR family transcriptional regulator	NA	NA	NA	NA	10.2599	9.93005	NA	10.095	3.20147	NA	NA	Not detected in rough	Transcriptional regulator	Transcription	Cytoplasmic [Class 3]
BPSL1460	TSV292_R_RS__05635	TSV292_RS__24880	rpsR	30S ribosomal protein S18	13.9229	14.331	13.9981	16.397	16.2495	16.6132	14.084	16.4199	2.33592	0.000168786	0.00224935	upper abundance in smooth	Binds as a heterodimer with protein S6 to the central domain of the 16S rRNA, where it helps stabilize the platform of the 30S subunit	Translation	Extracellular [Class 1] ; Cytoplasmic [Class 3]
BPSL1462.1	NA	NA	NA	NA	12.0678	12.2258	12.0718	NA	NA	11.5447	12.1218	11.5447	-0.57707	NA	0.00899465	Not detected in smooth	NA	Function unknown	NA
BPSL1474	TSV292_R_RS__05620	TSV292_RS__24805	NA	hypothetical protein	NA	NA	NA	10.6421	10.4352	10.6678	NA	10.5817	3.68818	NA	NA	Not detected in rough	PFAM glycosyl transferase family 39	Cell wall/membrane/envelop biogenesis	Cytoplasmic Membrane [Class 3]
BPSL1481	TSV292_R_RS__05613	TSV292_RS__24765	moaE	molybdopterin converting factor subunit 2	11.7744	11.2349	12.2414	13.7673	13.6418	13.5152	11.7502	13.6414	1.89119	0.0179789	0.0341786	No difference	PFAM molybdopterin biosynthesis MoaE	Coenzyme metabolism	Cytoplasmic [Class 3]
BPSL1482	TSV292_R_RS__05612	TSV292_RS__24760	NA	hypothetical protein	NA	NA	NA	12.8081	12.7492	13.093	NA	12.8834	5.98991	NA	NA	Not detected in rough	PFAM globin	Function unknown	Unknown [Class 3]
BPSL1483	TSV292_R_RS__05611	TSV292_RS__24755	NA	DNA-binding protein	12.1727	12.4811	12.5881	NA	NA	NA	12.414	NA	-7.31291	NA	NA	Not detected in smooth	Rrf2 family	Transcription	Unknown [Class 3]
BPSL1486	TSV292_R_RS__05608	TSV292_RS__24740	NA	hypothetical protein	14.9701	15.1479	14.9602	12.9503	12.285	12.4489	15.0261	12.5614	-2.46469	0.00371491	0.0119189	No difference	Helix-hairpin-helix motif	Replication and repair	Unknown [Class 3]
BPSL1503	TSV292_R_RS__05591	TSV292_RS__24655	NA	L-isoaspartate O-methyltransferase	NA	NA	NA	12.1211	12.0844	11.989	NA	12.0648	5.17132	NA	NA	Not detected in rough	Catalyzes the methyl esterification of L-isoaspartyl residues in peptides and proteins that result from spontaneous decomposition of normal L-aspartyl and L-asparaginyl residues. It plays a role in the repair and or degradation of damaged proteins	Post-translational modification, protein turnover, chaperone functions	Cytoplasmic [Class 3]
BPSL1507	TSV292_R_RS__05587	TSV292_RS__24635	NA	hypothetical protein	8.96071	9.32232	NA	NA	NA	NA	9.14152	NA	-4.04045	NA	NA	Not detected in smooth	Endonuclease/Exonuclease/phosphatase family	Replication and repair	Cytoplasmic [Class 3]
BPSL1511	TSV292_R_RS__05583	TSV292_RS__24610	NA	hypothetical protein	NA	NA	NA	11.8504	11.8213	11.6786	NA	11.7834	4.8899	NA	NA	Not detected in rough	Specifically methylates position 2 of adenine 2503 in 23S rRNA and position 2 of adenine 37 in tRNAs	Translation	Cytoplasmic [Class 3]
BPSL1519	TSV292_R_RS__05575	TSV292_RS__24570	hflX	GTP-binding protein	NA	NA	NA	12.2554	12.2253	12.2703	NA	12.2504	5.35683	NA	NA	Not detected in rough	GTPase that associates with the 50S ribosomal subunit and may have a role during protein synthesis or ribosome biogenesis	Function unknown	Cytoplasmic [Class 3]
BPSL1527	TSV292_R_RS__05567	TSV292_RS__24530	tex	transcription accessory protein	13.3838	13.2499	13.4467	15.3713	15.4174	15.2241	13.3601	15.3376	1.97744	1.77523e-05	0.00105436	upper abundance in smooth	SMART Resolvase, RNase H domain protein fold	Transcription	Extracellular [Class 1] ; Cytoplasmic [Class 3]
BPSL1534	TSV292_R_RS__05560	TSV292_RS__24495	phbC	poly-beta-hydroxybutyrate polymerase	13.7919	13.7627	13.9103	12.0787	11.9453	12.0898	13.8216	12.0379	-1.7837	1.04075e-05	0.000934254	lower abundance in smooth	Poly(R)-hydroxyalkanoic acid synthase, class I	Lipid metabolism	Cytoplasmic [Class 3]
BPSL1536	TSV292_R_RS__05558	TSV292_RS__24485	phbB	acetyacetyl-CoA reductase	16.4933	16.6323	16.5801	14.8004	14.6231	14.6367	16.5685	14.6867	-1.8818	2.7119e-05	0.00122336	lower abundance in smooth	Belongs to the short-chain dehydrogenases reductases (SDR) family	Multiple categories	Cytoplasmic [Class 3]
BPSL1544	TSV292_R_RS__05549	TSV292_RS__24445	NA	hypothetical protein	16.2603	16.1982	16.2201	14.0167	13.5743	13.9384	16.2262	13.8431	-2.38305	0.00283497	0.010225	No difference	-	Function unknown	Periplasmic [Class 3]
BPSL1546	TSV292_R_RS__05547	TSV292_RS__24435	NA	ABC transporter ATP-binding protein	NA	NA	NA	11.0195	10.815	10.3157	NA	10.7167	3.8232	NA	NA	Not detected in rough	ABC transporter	Function unknown	Cytoplasmic Membrane [Class 3]
BPSL1549	TSV292_R_RS__05544	TSV292_RS__17175	blf1	hypothetical protein	16.0478	15.8137	15.6871	10.7987	10.8707	10.949	15.8495	10.8728	-4.97671	7.20605e-05	0.00180151	lower abundance in smooth	NA	Function unknown	Unknown [Class 3]
BPSL1560	TSV292_R_RS__05533	TSV292_RS__24365	NA	hypothetical protein	15.3579	15.5456	15.4793	12.2137	12.2484	11.9677	15.4609	12.1433	-3.31764	2.8305e-05	0.00122336	lower abundance in smooth	Pyridine nucleotide-disulphide oxidoreductase	Function unknown	Unknown [Class 3]
BPSL1561	TSV292_R_RS__05532	TSV292_RS__24360	NA	metallo-beta-lactamase	14.474	14.5868	14.5267	10.925	10.9029	10.7076	14.5292	10.8452	-3.684	3.08016e-05	0.00122336	lower abundance in smooth	PFAM beta-lactamase domain protein	Inorganic ion transport and metabolism	Unknown [Class 3]
BPSL1566	TSV292_R_RS__05524	TSV292_RS__24320	NA	outer membrane lipoprotein	NA	NA	NA	10.3869	10.8981	10.4725	NA	10.5858	3.6923	NA	NA	Not detected in rough	TIGRFAM RND efflux system, outer membrane lipoprotein, NodT family	Cell wall/membrane/envelop biogenesis	Outer Membrane [Class 3]
BPSL1569	TSV292_R_RS__05521	TSV292_RS__24305	NA	TetR family regulatory protein	NA	NA	NA	8.75518	9.55624	8.80871	NA	9.04004	2.14652	NA	NA	Not detected in rough	PFAM regulatory protein TetR	Transcription	Cytoplasmic [Class 3]
BPSL1575	TSV292_R_RS__05515	TSV292_RS__24275	NA	sugar kinase	11.8067	11.8977	12.3381	NA	NA	NA	12.0141	NA	-6.91307	NA	NA	Not detected in smooth	PFAM PfkB domain protein	Carbohydrate metabolism and transport	Cytoplasmic [Class 3]
BPSL1576	TSV292_R_RS__05514	TSV292_RS__24270	NA	transport related membrane protein	9.05214	9.36943	8.61234	NA	NA	NA	9.0113	NA	-3.91024	NA	NA	Not detected in smooth	Major facilitator superfamily MFS_1	Carbohydrate metabolism and transport	Cytoplasmic Membrane [Class 3]
BPSL1578	TSV292_R_RS__05512	TSV292_RS__24260	NA	LacI family transcriptional regulator	15.6006	15.7901	15.7909	10.7265	10.8142	10.7436	15.7272	10.7614	-4.96577	1.64123e-05	0.00105436	lower abundance in smooth	periplasmic binding protein LacI transcriptional regulator	Transcription	Cytoplasmic [Class 3]
BPSL1607	TSV292_R_RS__05484	TSV292_RS__24120	nosZ	nitrous-oxide reductase	NA	NA	NA	8.53943	8.99755	8.64141	NA	8.72613	1.83261	NA	NA	Not detected in rough	Nitrous-oxide reductase is part of a bacterial respiratory system which is activated under anaerobic conditions in the presence of nitrate or nitrous oxide	Energy production and conversion	Periplasmic [Class 3]
BPSL1614	TSV292_R_RS__01243	TSV292_RS__05530	NA	hypothetical protein	9.26366	10.3782	7.43835	NA	NA	NA	9.02673	NA	-3.92567	NA	NA	Not detected in smooth	Rieske (2fe-2S)	Inorganic ion transport and metabolism	Cytoplasmic [Class 3]
BPSL1614.1	NA	NA	NA	NA	10.4489	10.3164	11.505	NA	NA	NA	10.7568	NA	-5.6557	NA	NA	Not detected in smooth	NA	Function unknown	NA
BPSL1615	TSV292_R_RS__05476	TSV292_RS__24080	NA	iron-sulfur protein	11.1331	11.3923	11.5409	NA	NA	NA	11.3554	NA	-6.25437	NA	NA	Not detected in smooth	Rieske [2Fe-2S] domain	Inorganic ion transport and metabolism	Unknown [Class 3]
BPSL1617	TSV292_R_RS__05474	TSV292_RS__24070	NA	hydroxylase	12.9704	13.0981	13.1339	NA	NA	NA	13.0675	NA	-7.96642	NA	NA	Not detected in smooth	PFAM monooxygenase FAD-binding	Energy production and conversion	Unknown [Class 3]
BPSL1618	TSV292_R_RS__05473	TSV292_RS__08745	NA	hypothetical protein	15.1693	15.1525	15.4416	NA	NA	NA	15.2545	NA	-10.1534	NA	NA	Not detected in smooth	N,N-dimethylaniline monooxygenase activity	Inorganic ion transport and metabolism	Cytoplasmic [Class 3]
BPSL1627	TSV292_R_RS__05464	TSV292_RS__24035	NA	fimbrial assembly chaperone	9.39876	8.30879	8.12602	NA	NA	NA	8.61119	NA	-3.51012	NA	NA	Not detected in smooth	chaperone	Cell wall/membrane/envelop biogenesis	Periplasmic [Class 3]
BPSL1686	TSV292_R_RS__05409	TSV292_RS__23760	NA	RNA polymerase sigma factor	NA	NA	NA	6.8559	NA	7.90629	NA	7.3811	0.487572	NA	NA	Not detected in rough	the sigma factor binds with the catalytic core of RNA polymerase to produce the holoenzyme and directs bacterial core RNA polymerase to specific promoter elements to initiate transcription	Transcription	Cytoplasmic Membrane [Class 3]
BPSL1710	TSV292_R_RS__04588	TSV292_RS__23630	NA	penicillin amidase	8.91701	9.93987	NA	NA	NA	NA	9.42844	NA	-4.32737	NA	NA	Not detected in smooth	penicillin amidase	Function unknown	Unknown (This protein may have multiple localization sites) [Class 3]
BPSL1711	TSV292_R_RS__05400	TSV292_RS__19845	NA	carbamoyl transferase	12.652	12.752	13.0039	NA	NA	7.04744	12.8026	7.04744	-5.75519	NA	0.00850931	Not detected in smooth	carbamoyl transferase, NodU family	Post-translational modification, protein turnover, chaperone functions	Unknown [Class 3]
BPSL1713	TSV292_R_RS__05398	TSV292_RS__23615	NA	acetyltransferase	12.6305	12.6007	12.4969	NA	NA	NA	12.576	NA	-7.47497	NA	NA	Not detected in smooth	Acetyltransferase (GNAT) domain	Translation	Unknown [Class 3]
BPSL1715	TSV292_R_RS__05396	TSV292_RS__18425	NA	argininosuccinate lyase	12.1801	11.8878	12.0626	NA	NA	NA	12.0435	NA	-6.94242	NA	NA	Not detected in smooth	ATP-grasp domain	Multiple categories	Cytoplasmic [Class 3]
BPSL1719	TSV292_R_RS__05392	TSV292_RS__23585	NA	kinase	10.1436	9.78877	9.9135	NA	NA	NA	9.94861	NA	-4.84755	NA	NA	Not detected in smooth	GHMP kinase	Secondary structure	Cytoplasmic [Class 3]
BPSL1720	TSV292_R_RS__05391	TSV292_RS__23580	NA	argininosuccinate lyase	12.0911	12.1341	12.349	NA	NA	NA	12.1914	NA	-7.09032	NA	NA	Not detected in smooth	Argininosuccinate lyase C-terminal	Amino acid metabolism and transport	Cytoplasmic [Class 3]
BPSL1721	TSV292_R_RS__05390	TSV292_RS__23575	NA	argininosuccinate synthase	14.0383	14.133	14.0174	9.54514	8.99267	9.5419	14.0629	9.35991	-4.70301	0.00107635	0.00571657	lower abundance in smooth	Belongs to the argininosuccinate synthase family. Type	Amino acid metabolism and transport	Cytoplasmic [Class 3]
BPSL1723	TSV292_R_RS__05388	TSV292_RS__23565	NA	hypothetical protein	13.2531	13.317	13.4764	NA	NA	NA	13.3488	NA	-8.24776	NA	NA	Not detected in smooth	Methyltransferase domain	Secondary structure	Cytoplasmic [Class 3]
BPSL1724	TSV292_R_RS__05387	TSV292_RS__23560	NA	histidinol-phosphate aminotransferase	NA	9.14552	9.00264	NA	NA	NA	9.07408	NA	-3.97301	NA	NA	Not detected in smooth	Aminotransferase class I and II	Amino acid metabolism and transport	Cytoplasmic [Class 3]
BPSL1725	TSV292_R_RS__05386	TSV292_RS__23555	NA	hypothetical protein	12.0678	12.1087	11.5932	NA	NA	NA	11.9232	NA	-6.82217	NA	NA	Not detected in smooth	Cupin-like domain	Function unknown	Cytoplasmic [Class 3]
BPSL1726	TSV292_R_RS__05385	TSV292_RS__23550	NA	hypothetical protein	11.3112	10.8501	10.5934	NA	NA	NA	10.9182	NA	-5.81717	NA	NA	Not detected in smooth	MbtH-like protein	Function unknown	Unknown [Class 3]
BPSL1727	TSV292_R_RS__05384	TSV292_RS__23545	NA	non-ribosomal peptide synthase	9.76931	8.83865	8.54742	NA	NA	NA	9.05179	NA	-3.95073	NA	NA	Not detected in smooth	Thioesterase domain	Secondary structure	Cytoplasmic [Class 3]
BPSL1734	TSV292_R_RS__05377	TSV292_RS__06800	NA	AMP-binding protein	12.6376	12.6259	12.6393	10.8993	11.0561	11.0051	12.6343	10.9868	-1.64741	0.00071838	0.00464909	lower abundance in smooth	PFAM AMP-dependent synthetase and ligase	Multiple categories	Cytoplasmic [Class 3]
BPSL1739	TSV292_R_RS__05372	TSV292_RS__16785	NA	ABC transporter ATP-binding protein	8.75354	NA	9.12386	10.0797	10.4949	10.8106	8.9387	10.4617	1.52303	0.0138278	0.0283878	No difference	ABC transporter	Amino acid metabolism and transport	Cytoplasmic Membrane [Class 3]
BPSL1743	TSV292_R_RS__05367	TSV292_RS__23460	arcA	arginine deiminase	15.2352	15.4426	14.6802	17.4906	17.6284	17.6014	15.1194	17.5735	2.45411	0.00695236	0.0179718	No difference	arginine	Amino acid metabolism and transport	Extracellular [Class 1] ; Cytoplasmic [Class 3]
BPSL1744	TSV292_R_RS__05366	TSV292_RS__23455	arcB	ornithine carbamoyltransferase	15.8837	15.9847	15.3332	18.0168	18.1198	17.8976	15.7339	18.0114	2.27751	0.00440485	0.0132436	No difference	Reversibly catalyzes the transfer of the carbamoyl group from carbamoyl phosphate (CP) to the N(epsilon) atom of ornithine (ORN) to produce L-citrulline	Amino acid metabolism and transport	Extracellular [Class 1] ; Cytoplasmic [Class 3]
BPSL1745	TSV292_R_RS__05365	TSV292_RS__23450	arcC	carbamate kinase	14.1674	14.1622	13.722	16.6184	16.5521	16.8734	14.0172	16.6813	2.6641	0.000275693	0.00285874	upper abundance in smooth	Belongs to the carbamate kinase family	Amino acid metabolism and transport	Extracellular [Class 1] ; Cytoplasmic [Class 3]
BPSL1746	TSV292_R_RS__05364	TSV292_RS__23445	NA	short chain dehydrogenase	12.3838	12.4097	12.602	10.826	10.429	10.8241	12.4651	10.693	-1.77211	0.00125023	0.00611706	lower abundance in smooth	Belongs to the short-chain dehydrogenases reductases (SDR) family	Function unknown	Cytoplasmic [Class 3]
BPSL1751	TSV292_R_RS__05358	TSV292_RS__11210	NA	amino-acid transport-related exported protein	NA	NA	NA	10.9593	11.5243	10.9686	NA	11.1507	4.25722	NA	NA	Not detected in rough	amino acid	Amino acid metabolism and transport	Periplasmic [Class 3]
BPSL1754	TSV292_R_RS__05355	TSV292_RS__23400	NA	lipoprotein	10.3066	10.6952	10.4805	12.6856	12.3888	12.588	10.4941	12.5541	2.06	0.000192216	0.00239327	upper abundance in smooth	Glycosyl hydrolase-like 10	Function unknown	Extracellular [Class 1] ; Periplasmic [Class 3]
BPSL1755	TSV292_R_RS__05354	TSV292_RS__23395	cobM	precorrin-4 C11-methyltransferase	NA	NA	NA	10.1522	11.4788	11.037	NA	10.8893	3.99581	NA	NA	Not detected in rough	Precorrin-4 C(11)-methyltransferase	Coenzyme metabolism	Cytoplasmic [Class 3]
BPSL1761	TSV292_R_RS__05348	TSV292_RS__23365	cobI	precorrin-2 C20-methyltransferase	11.4961	11.4357	11.5912	NA	NA	NA	11.5077	NA	-6.40662	NA	NA	Not detected in smooth	Precorrin-2 C20-methyltransferase	Coenzyme metabolism	Cytoplasmic [Class 3]
BPSL1762	TSV292_R_RS__05347	TSV292_RS__23360	cobJ	precorrin-3B C17-methyltransferase	11.8752	11.5489	11.7523	13.7121	13.7729	13.9517	11.7255	13.8122	2.08678	0.000103423	0.00203169	upper abundance in smooth	precorrin-3B C17-methyltransferase	Coenzyme metabolism	Cytoplasmic [Class 3]
BPSL1763	TSV292_R_RS__05346	TSV292_RS__23355	NA	exported chitinase	16.1206	15.888	15.5782	12.9926	12.9999	12.6676	15.8622	12.8867	-2.97551	0.000207641	0.00239327	lower abundance in smooth	Carbohydrate-binding family V XII	Function unknown	Extracellular [Class 1] ; Extracellular [Class 3]
BPSL1771	TSV292_R_RS__05338	TSV292_RS__23310	NA	cobalamin biosynthesis protein CbiG	NA	NA	NA	9.84268	NA	9.91854	NA	9.88061	2.98708	NA	NA	Not detected in rough	Cobalamin synthesis G C-terminus	Coenzyme metabolism	Unknown [Class 3]
BPSL1774	TSV292_R_RS__05335	TSV292_RS__23295	mbaF	siderophore biosynthesis-like protein	NA	NA	NA	14.4577	14.2903	14.1459	NA	14.298	7.40446	NA	NA	Not detected in rough	Formyl transferase	Virulence factor -Malleobactin synthesis	Cytoplasmic [Class 3]
BPSL1775	TSV292_R_RS__05334	TSV292_RS__23290	fmtA	iron uptake receptor	11.3355	11.2769	11.1131	15.9337	15.7791	16.0912	11.2418	15.9346	4.69283	4.54772e-06	0.000763973	upper abundance in smooth	TonB-dependent siderophore receptor	Virulence factor -Malleobactin synthesis	Outer Membrane [Class 3]
BPSL1776	TSV292_R_RS__05333	TSV292_RS__23285	mbaA	L-ornithine 5-monooxygenase	NA	NA	NA	15.3473	15.1807	14.9726	NA	15.1669	8.27335	NA	NA	Not detected in rough	L-lysine 6-monooxygenase (NADPH-requiring)	Virulence factor -Malleobactin synthesis	Cytoplasmic [Class 3]
BPSL1777	TSV292_R_RS__05332	TSV292_RS__23280	mbaI	siderophore-related non-ribosomal peptide synthase	10.4201	11.2771	10.4668	14.3906	14.151	14.2189	10.7214	14.2535	3.53212	0.00405817	0.0125107	No difference	amino acid adenylation domain protein	Virulence factor -Malleobactin synthesis	Cytoplasmic Membrane [Class 3]
BPSL1778	TSV292_R_RS__05042	TSV292_RS__21810	mbaJ	siderophore related no-ribosomal peptide synthase	9.17999	NA	NA	14.7712	14.5394	14.4754	9.17999	14.5954	5.41537	NA	0.00640882	Not detected in rough	amino acid adenylation domain protein	Virulence factor -Malleobactin synthesis	Extracellular [Class 1] ; Extracellular [Class 3]
BPSL1779	TSV292_R_RS__05330	TSV292_RS__23270	mbaE	siderophore biosynthesis related ABC transport protein	10.8576	11.248	11.3363	13.9675	13.9512	13.9844	11.1473	13.9677	2.82041	0.0026153	0.00980067	upper abundance in smooth	cyclic peptide transporter	Virulence factor -Malleobactin synthesis	Cytoplasmic Membrane [Class 3]
BPSL1781	TSV292_R_RS__05328	TSV292_RS__23260	NA	iron transport-related exported protein	NA	NA	NA	12.1337	11.7898	11.9937	NA	11.9724	5.07888	NA	NA	Not detected in rough	Periplasmic binding protein	Inorganic ion transport and metabolism	Periplasmic [Class 3]
BPSL1784	TSV292_R_RS__05325	TSV292_RS__23245	NA	iron transport-related ATP-binding protein	NA	NA	NA	11.5668	11.1013	11.7173	NA	11.4618	4.56824	NA	NA	Not detected in rough	abc transporter	Inorganic ion transport and metabolism	Cytoplasmic Membrane [Class 3]
BPSL1785	TSV292_R_RS__05324	TSV292_RS__23240	NA	hypothetical protein	11.164	10.7701	11.5222	15.8483	15.6617	15.6175	11.1521	15.7091	4.55705	0.000961009	0.00544808	upper abundance in smooth	PFAM Taurine catabolism dioxygenase TauD TfdA	Secondary structure	Cytoplasmic [Class 3]
BPSL1786	TSV292_R_RS__05323	TSV292_RS__23235	NA	hypothetical protein	NA	NA	NA	9.22494	10.2035	8.39826	NA	9.27556	2.38204	NA	NA	Not detected in rough	PFAM MbtH domain protein	Function unknown	Unknown [Class 3]
BPSL1795	TSV292_R_RS__05312	TSV292_RS__23180	NA	hypothetical protein	11.9487	12.218	11.7838	NA	NA	NA	11.9835	NA	-6.88243	NA	NA	Not detected in smooth	Transglutaminase-like superfamily	Function unknown	Cytoplasmic [Class 3]
BPSL1796	TSV292_R_RS__05311	TSV292_RS__23175	NA	hypothetical protein	11.9076	11.6559	11.4103	9.71752	9.52061	9.96714	11.6579	9.73509	-1.92285	0.000604088	0.00420787	lower abundance in smooth	Asparagine synthase	Amino acid metabolism and transport	Cytoplasmic [Class 3]
BPSL1797	TSV292_R_RS__05310	TSV292_RS__23170	NA	ABC transporter membrane protein	15.097	15.0974	15.0201	10.8262	11.2919	10.9648	15.0715	11.0276	-4.04383	0.000830037	0.00505205	lower abundance in smooth	ATPases associated with a variety of cellular activities	Inorganic ion transport and metabolism	Cytoplasmic Membrane [Class 3]
BPSL1805	TSV292_R_RS__05301	TSV292_RS__19885	amrR	TetR family regulatory protein	NA	NA	NA	10.0955	10.4771	9.52543	NA	10.0326	3.13912	NA	NA	Not detected in rough	PFAM regulatory protein TetR	Virulence factor -Antimicrobial resistence system	Cytoplasmic [Class 3]
BPSL1826	TSV292_R_RS__05279	TSV292_RS__23025	NA	SpoVR family protein	12.2946	12.5385	12.1622	NA	NA	NA	12.3318	NA	-7.23072	NA	NA	Not detected in smooth	PFAM SpoVR family protein	Function unknown	Cytoplasmic [Class 3]
BPSL1827	TSV292_R_RS__05278	TSV292_RS__09015	NA	hypothetical protein	12.2219	12.6068	12.155	9.01861	9.55345	9.76772	12.3279	9.44659	-2.88133	0.000940056	0.00544061	lower abundance in smooth	Belongs to the UPF0229 family	Function unknown	Cytoplasmic [Class 3]
BPSL1829	TSV292_R_RS__05276	TSV292_RS__23010	NA	methyl-accepting chemotaxis protein	NA	NA	NA	10.7765	11.2145	10.932	NA	10.9743	4.08078	NA	NA	Not detected in rough	histidine kinase HAMP region domain protein	Multiple categories	Extracellular [Class 1] ; Cytoplasmic Membrane [Class 3]
BPSL1836	TSV292_R_RS__05269	TSV292_RS__22975	cysA	sulfate transport ATP-binding protein	NA	NA	NA	10.8775	10.8962	10.9651	NA	10.9129	4.0194	NA	NA	Not detected in rough	Part of the ABC transporter complex CysAWTP involved in sulfate thiosulfate import. Responsible for energy coupling to the transport system	Inorganic ion transport and metabolism	Cytoplasmic Membrane [Class 3]
BPSL1839	TSV292_R_RS__05266	TSV292_RS__22960	sbp	sulfate-binding protein	NA	NA	NA	10.393	10.1445	10.5569	NA	10.3648	3.47125	NA	NA	Not detected in rough	Sulfate ABC transporter, periplasmic sulfate-binding protein	Inorganic ion transport and metabolism	Periplasmic [Class 3]
BPSL1844	TSV292_R_RS__05261	TSV292_RS__22935	NA	nodulation ABC transporter NodI	NA	NA	NA	11.9193	11.885	11.9041	NA	11.9028	5.00927	NA	NA	Not detected in rough	Part of the ABC transporter complex NodIJ involved in the export of the nodulation factors (Nod factors), the bacterial signal molecules that induce symbiosis and subsequent nodulation induction. Nod factors are LCO (lipo-chitin oligosaccharide), a modified beta-1,4-linked N-acetylglucosamine oligosaccharide. This subunit is responsible for energy coupling to the transport system	Inorganic ion transport and metabolism	Cytoplasmic [Class 3]
BPSL1846	TSV292_R_RS__05259	TSV292_RS__22925	NA	hypothetical protein	NA	NA	NA	13.862	14.0066	13.4173	NA	13.762	6.86844	NA	NA	Not detected in rough	-	Function unknown	Cytoplasmic [Class 3]
BPSL1851	TSV292_R_RS__05253	TSV292_RS__22900	NA	membrane attached sodium:dicarboxylate symporterfamily protein	NA	NA	NA	11.6851	11.8904	12.4936	NA	12.023	5.12949	NA	NA	Not detected in rough	Belongs to the dicarboxylate amino acid cation symporter (DAACS) (TC 2.A.23) family	Energy production and conversion	Cytoplasmic Membrane [Class 3]
BPSL1853	TSV292_R_RS__05250	TSV292_RS__22885	NA	hypothetical protein	NA	NA	NA	6.34465	9.80038	7.66417	NA	7.9364	1.04288	NA	NA	Not detected in rough	-	Function unknown	Unknown [Class 3]
BPSL1865	TSV292_R_RS__05237	TSV292_RS__22820	NA	arginyl-tRNA-protein transferase	NA	NA	NA	9.54195	9.4625	9.95202	NA	9.65216	2.75863	NA	NA	Not detected in rough	May conjugate Arg from its aminoacyl-tRNA to the N- termini of proteins containing an N-terminal aspartate or glutamate	Post-translational modification, protein turnover, chaperone functions	Unknown [Class 3]
BPSL1875	TSV292_R_RS__05225	TSV292_RS__22760	NA	methyl-accepting chemotaxis protein	NA	NA	NA	NA	11.2053	10.9006	NA	11.053	4.15944	NA	NA	Not detected in rough	Chemotaxis sensory transducer	Multiple categories	Cytoplasmic Membrane [Class 3]
BPSL1876	TSV292_R_RS__05224	TSV292_RS__22755	NA	phospholipase	12.3241	12.1981	12.5157	NA	NA	NA	12.346	NA	-7.24489	NA	NA	Not detected in smooth	PFAM phosphoesterase	Cell wall/membrane/envelop biogenesis	Extracellular [Class 3]
BPSL1904	TSV292_R_RS__05196	TSV292_RS__22605	NA	hypothetical protein	NA	NA	NA	11.9081	11.7258	11.4714	NA	11.7018	4.80824	NA	NA	Not detected in rough	Uncharacterized protein conserved in bacteria (DUF2147)	Function unknown	Unknown [Class 3]
BPSL1906	TSV292_R_RS__05194	TSV292_RS__22595	NA	hypothetical protein	NA	NA	NA	12.5305	11.9383	12.6575	NA	12.3754	5.48191	NA	NA	Not detected in rough	PFAM AFG1-family ATPase	Function unknown	Cytoplasmic [Class 3]
BPSL1912	TSV292_R_RS__05189	TSV292_RS__22565	NA	transcriptional regulatory protein	10.3976	10.4319	10.1709	NA	NA	NA	10.3335	NA	-5.23242	NA	NA	Not detected in smooth	PFAM regulatory protein, MarR	Transcription	Cytoplasmic [Class 3]
BPSL1916	TSV292_R_RS__05185	TSV292_RS__21895	truB	tRNA pseudouridine synthase B	NA	NA	NA	9.429	9.41631	9.09294	NA	9.31275	2.41923	NA	NA	Not detected in rough	Responsible for synthesis of pseudouridine from uracil- 55 in the psi GC loop of transfer RNAs	Translation	Cytoplasmic [Class 3]
BPSL1921	TSV292_R_RS__05179	TSV292_RS__22515	NA	hypothetical protein	10.8512	11.1694	10.9135	13.4237	13.3722	13.1964	10.978	13.3308	2.35274	8.46976e-05	0.00190831	upper abundance in smooth	Belongs to the pseudouridine synthase RsuA family	Translation	Extracellular [Class 1] ; Cytoplasmic [Class 3]
BPSL1930	TSV292_R_RS__05171	TSV292_RS__22475	NA	hypothetical protein	13.6682	13.7861	13.8634	11.9296	12.081	12.0908	13.7726	12.0338	-1.73876	2.42156e-05	0.00122336	lower abundance in smooth	-	Function unknown	Unknown [Class 3]
BPSL1946	TSV292_R_RS__05154	TSV292_RS__22390	relA	GTP pyrophosphokinase	NA	10.5177	NA	10.3312	10.2039	10.1669	10.5177	10.234	-0.283715	NA	0.00951535	Not detected in rough	In eubacteria ppGpp (guanosine 3'-diphosphate 5-' diphosphate) is a mediator of the stringent response that coordinates a variety of cellular activities in response to changes in nutritional abundance	Multiple categories	Cytoplasmic [Class 3]
BPSL1947	TSV292_R_RS__05153	TSV292_RS__22385	NA	hypothetical protein	NA	NA	NA	12.1764	NA	12.2639	NA	12.2202	5.32663	NA	NA	Not detected in rough	PFAM Endoribonuclease L-PSP	Translation	Cytoplasmic [Class 3]
BPSL1954	TSV292_R_RS__05146	TSV292_RS__22350	scoB	succinyl-CoA:3-ketoacid-coenzyme A transferase subunit B	16.4	16.1046	16.5131	13.6015	13.3847	13.7581	16.3392	13.5814	-2.75776	7.86018e-05	0.00184136	lower abundance in smooth	3-oxoacid CoA-transferase, B subunit	Lipid metabolism	Cytoplasmic [Class 3]
BPSL1958	TSV292_R_RS__05142	TSV292_RS__22330	NA	hypothetical protein	13.1457	12.834	13.6917	NA	NA	NA	13.2238	NA	-8.12273	NA	NA	Not detected in smooth	-	Function unknown	Unknown [Class 3]
BPSL1959	TSV292_R_RS__05141	TSV292_RS__22325	NA	thioesterase	NA	NA	NA	13.5893	13.7216	13.9603	NA	13.7571	6.86353	NA	NA	Not detected in rough	Acyl-ACP thioesterase	Function unknown	Cytoplasmic [Class 3]
BPSL1967	TSV292_R_RS__05132	TSV292_RS__22280	NA	Trp repressor binding protein	NA	NA	NA	9.60983	10.0304	9.84404	NA	9.8281	2.93458	NA	NA	Not detected in rough	Belongs to the WrbA family	Function unknown	Unknown [Class 3]
BPSL1971	TSV292_R_RS__05127	TSV292_RS__08790	NA	LysR family transcriptional regulator	NA	NA	NA	11.4062	11.5902	12.1558	NA	11.7174	4.82388	NA	NA	Not detected in rough	Transcriptional regulator	Transcription	Cytoplasmic [Class 3]
BPSL1978	TSV292_R_RS__05120	TSV292_RS__22220	NA	5'-methylthioadenosine/S-adenosylhomocysteine nucleosidase	NA	NA	NA	10.5995	10.4499	11.3697	NA	10.8064	3.91283	NA	NA	Not detected in rough	Catalyzes the irreversible cleavage of the glycosidic bond in both 5'-methylthioadenosine (MTA) and S- adenosylhomocysteine (SAH AdoHcy) to adenine and the corresponding thioribose, 5'-methylthioribose and S-ribosylhomocysteine, respectively	Amino acid metabolism and transport	Cytoplasmic [Class 3]
BPSL1983	TSV292_R_RS__05115	TSV292_RS__22195	NA	two component system histidine kinase	11.6915	12.0862	11.4889	10.0287	9.416	9.95987	11.7556	9.80153	-1.95403	0.00177895	0.00776695	lower abundance in smooth	Histidine kinase	Signal transduction	Cytoplasmic Membrane [Class 3]
BPSL1988	TSV292_R_RS__05110	TSV292_RS__22170	NA	oxidoreductase	NA	NA	NA	9.26298	9.34801	9.45226	NA	9.35442	2.46089	NA	NA	Not detected in rough	oxidoreductase	Function unknown	Unknown (This protein may have multiple localization sites) [Class 3]
BPSL1991	TSV292_R_RS__05107	TSV292_RS__22155	NA	sugar ABC transporter substrate-binding periplasmic protein	NA	NA	NA	11.0308	10.9288	10.8302	NA	10.9299	4.03641	NA	NA	Not detected in rough	ABC transporter substrate-binding protein	Carbohydrate metabolism and transport	Unknown [Class 3]
BPSL1995	TSV292_R_RS__05103	TSV292_RS__22135	NA	TPP-binding acetolactate synthase	8.90071	9.34427	9.79361	NA	NA	NA	9.3462	NA	-4.24513	NA	NA	Not detected in smooth	Belongs to the TPP enzyme family	Amino acid metabolism and transport	Cytoplasmic [Class 3]
BPSL2013	TSV292_R_RS__03795	TSV292_RS__15890	NA	NUDIX family hydrolase	NA	10.199	NA	10.7529	10.4338	10.5315	10.199	10.5727	0.373719	NA	0.00159179	Not detected in rough	Belongs to the Nudix hydrolase family	Replication and repair	Unknown [Class 3]
BPSL2015	TSV292_R_RS__05083	TSV292_RS__22035	NA	membrane attached glycosyl hydrolase	NA	NA	NA	11.8608	11.7651	11.6978	NA	11.7746	4.88105	NA	NA	Not detected in rough	Belongs to the glycosyl hydrolase 3 family	Carbohydrate metabolism and transport	Extracellular [Class 1] ; Periplasmic [Class 3]
BPSL2016	TSV292_R_RS__05082	TSV292_RS__22030	NA	hypothetical protein	NA	NA	NA	10.6899	10.8166	10.6308	NA	10.7124	3.81889	NA	NA	Not detected in rough	D-alanyl-D-alanine carboxypeptidase	Cell wall/membrane/envelop biogenesis	Cytoplasmic [Class 3]
BPSL2033	TSV292_R_RS__05066	TSV292_RS__21950	NA	transport-related membrane protein	11.2761	11.324	11.113	NA	NA	NA	11.2377	NA	-6.13665	NA	NA	Not detected in smooth	Major facilitator superfamily	Multiple categories	Extracellular [Class 1] ; Cytoplasmic Membrane [Class 3]
BPSL2039	TSV292_R_RS__04587	TSV292_RS__21880	NA	hypothetical protein	13.2709	13.2939	13.1303	NA	NA	NA	13.2317	NA	-8.13062	NA	NA	Not detected in smooth	Band 7 protein	Function unknown	Cytoplasmic Membrane [Class 3]
BPSL2040	TSV292_R_RS__04586	NA	NA	hypothetical protein	11.1094	10.757	11.513	NA	NA	NA	11.1265	NA	-6.0254	NA	NA	Not detected in smooth	-	Function unknown	Cytoplasmic [Class 3]
BPSL2045	TSV292_R_RS__05052	TSV292_RS__21855	NA	lipoprotein	12.3801	12.6973	12.1469	NA	NA	NA	12.4081	NA	-7.30704	NA	NA	Not detected in smooth	-	Function unknown	Unknown [Class 3]
BPSL2046	TSV292_R_RS__05051	TSV292_RS__21850	NA	hypothetical protein	NA	NA	NA	9.64569	8.99075	10.2967	NA	9.64437	2.75085	NA	NA	Not detected in rough	Rhs element Vgr	Cell wall/membrane/envelop biogenesis	Unknown (This protein may have multiple localization sites) [Class 3]
BPSL2073	TSV292_R_RS__05022	TSV292_RS__21725	phaZ	poly(3-hydroxybutyrate) depolymerase	12.4106	12.1103	12.5344	NA	NA	NA	12.3518	NA	-7.25071	NA	NA	Not detected in smooth	Evidence 1c Function experimentally demonstrated in the studied genus	Cell wall/membrane/envelop biogenesis	Extracellular [Class 3]
BPSL2084	TSV292_R_RS__05010	TSV292_RS__21670	NA	hypothetical protein	NA	NA	NA	9.73175	9.9779	10.1438	NA	9.95115	3.05763	NA	NA	Not detected in rough	Belongs to the UPF0677 family	Multiple categories	Extracellular [Class 1] ; Cytoplasmic [Class 3]
BPSL2090	TSV292_R_RS__05714	TSV292_RS__25275	NA	transferase	NA	NA	NA	10.3506	10.4192	9.52245	NA	10.0974	3.20389	NA	NA	Not detected in rough	Phytoene synthase	Lipid metabolism	Unknown [Class 3]
BPSL2095	TSV292_R_RS__05720	TSV292_RS__25305	NA	oxidative stress related two component system, sensor kinase	NA	NA	NA	12.3736	12.2319	11.9433	NA	12.1829	5.28939	NA	NA	Not detected in rough	histidine kinase HAMP region domain protein	Signal transduction	Cytoplasmic Membrane [Class 3]
BPSL2099	TSV292_R_RS__05724	TSV292_RS__07660	ispD	2-C-methyl-D-erythritol 4-phosphate cytidylyltransferase	10.2166	10.5836	10.4145	12.5723	12.9406	12.9684	10.4049	12.8271	2.42224	0.000158371	0.00220257	upper abundance in smooth	Catalyzes the formation of 4-diphosphocytidyl-2-C- methyl-D-erythritol from CTP and 2-C-methyl-D-erythritol 4- phosphate (MEP)	Lipid metabolism	Cytoplasmic [Class 3]
BPSL2100	TSV292_R_RS__05725	TSV292_RS__25330	mfd	transcription-repair coupling factor	12.2806	12.4472	12.1282	14.0692	14.3112	14.26	12.2853	14.2135	1.92817	0.000112967	0.00205899	upper abundance in smooth	Couples transcription and DNA repair by recognizing RNA polymerase (RNAP) stalled at DNA lesions. Mediates ATP-dependent release of RNAP and its truncated transcript from the DNA, and recruitment of nucleotide excision repair machinery to the damaged site	Replication and repair	Extracellular [Class 1] ; Cytoplasmic [Class 3]
BPSL2110	TSV292_R_RS__05736	TSV292_RS__25385	NA	hypothetical protein	16.4784	16.4179	16.4948	12.0344	12.0291	12.4167	16.4637	12.1601	-4.30361	0.000631444	0.00435878	lower abundance in smooth	Dodecin	Function unknown	Unknown [Class 3]
BPSL2111	TSV292_R_RS__05737	TSV292_RS__25390	NA	LysR family transcriptional regulator	12.0477	12.01	12.1346	9.58435	9.67028	10.0108	12.0641	9.75515	-2.30894	0.00172764	0.0076759	lower abundance in smooth	Transcriptional regulator	Transcription	Cytoplasmic [Class 3]
BPSL2112	TSV292_R_RS__05738	TSV292_RS__25395	NA	hydroxydechloroatrazine ethylaminohydrolase	14.1203	14.2088	14.0943	NA	NA	NA	14.1411	NA	-9.04005	NA	NA	Not detected in smooth	Catalyzes the transformation of hydroxyatrazine to N-isopropylammelide and ethylamine in the atrazine degradation pathway	Nucleotide metabolism and transport	Cytoplasmic [Class 3]
BPSL2113	TSV292_R_RS__05739	TSV292_RS__25400	NA	purine catabolism-like protein	11.5243	11.3795	10.9951	9.61577	9.63744	9.86515	11.2996	9.70612	-1.59351	0.00305243	0.0105358	No difference	Belongs to the transthyretin family. 5-hydroxyisourate hydrolase subfamily	Function unknown	Unknown [Class 3]
BPSL2115	TSV292_R_RS__01108	TSV292_RS__06185	NA	ureidoglycolate hydrolase	13.3483	13.3215	13.1314	9.67154	9.72129	9.97722	13.2671	9.79001	-3.47707	1.76973e-05	0.00105436	lower abundance in smooth	Catalyzes the catabolism of the allantoin degradation intermediate (S)-ureidoglycolate, generating urea and glyoxylate. Involved in the utilization of allantoin as nitrogen source	Nucleotide metabolism and transport	Unknown [Class 3]
BPSL2116	TSV292_R_RS__05742	TSV292_RS__25415	NA	allantoicase	15.6895	15.6887	15.6543	12.4177	12.4357	12.0781	15.6775	12.3105	-3.36696	0.00108025	0.00571657	lower abundance in smooth	Belongs to the allantoicase family	Nucleotide metabolism and transport	Cytoplasmic [Class 3]
BPSL2117	TSV292_R_RS__05743	TSV292_RS__25420	NA	uricase	NA	NA	NA	9.27818	9.03779	9.98898	NA	9.43498	2.54146	NA	NA	Not detected in rough	OHCU decarboxylase	Function unknown	Cytoplasmic [Class 3]
BPSL2118	TSV292_R_RS__05744	TSV292_RS__25425	NA	hypothetical protein	13.0543	12.9264	12.7391	NA	NA	NA	12.9066	NA	-7.80555	NA	NA	Not detected in smooth	PFAM polysaccharide deacetylase	Carbohydrate metabolism and transport	Cytoplasmic [Class 3]
BPSL2122	TSV292_R_RS__05748	TSV292_RS__25445	ldcA	L,D-carboxypeptidase A	10.5581	10.892	10.4168	13.166	12.9726	13.2009	10.6223	13.1132	2.49087	0.000600776	0.00420083	upper abundance in smooth	PFAM peptidase U61, LD-carboxypeptidase A	Defence mechanism	Cytoplasmic [Class 3]
BPSL2136	TSV292_R_RS__05763	TSV292_RS__25520	NA	hypothetical protein	NA	NA	NA	10.6302	10.2324	10.5116	NA	10.4581	3.56454	NA	NA	Not detected in rough	Cyclase dehydrase	Lipid metabolism	Cytoplasmic [Class 3]
BPSL2137	TSV292_R_RS__05764	TSV292_RS__25525	smpB	SsrA-binding protein	NA	NA	NA	11.2793	11.4305	11.1311	NA	11.2803	4.38674	NA	NA	Not detected in rough	Required for rescue of stalled ribosomes mediated by trans-translation. Binds to transfer-messenger RNA (tmRNA), required for stable association of tmRNA with ribosomes. tmRNA and SmpB together mimic tRNA shape, replacing the anticodon stem-loop with SmpB. tmRNA is encoded by the ssrA gene	Translation	Cytoplasmic [Class 3]
BPSL2163	TSV292_R_RS__05790	TSV292_RS__25660	def	peptide deformylase	12.9675	12.7005	13.3066	10.5348	10.7746	11.7067	12.9916	11.0054	-1.98622	0.0166433	0.0321418	No difference	Removes the formyl group from the N-terminal Met of newly synthesized proteins. Requires at least a dipeptide for an efficient rate of reaction. N-terminal L-methionine is a prerequisite for activity but the enzyme has broad specificity at other positions	Translation	Cytoplasmic [Class 3]
BPSL2165	TSV292_R_RS__03255	TSV292_RS__25670	NA	hypothetical protein	11.3746	11.6275	11.6188	NA	NA	NA	11.5403	NA	-6.43922	NA	NA	Not detected in smooth	Essential cell division protein that stabilizes the FtsZ protofilaments by cross-linking them and that serves as a cytoplasmic membrane anchor for the Z ring. Also required for the recruitment to the septal ring of downstream cell division proteins	Cell cycle control and mitosis	Cytoplasmic [Class 3]
BPSL2185	TSV292_R_RS__05811	TSV292_RS__25770	NA	family M22 non-peptidase	NA	NA	NA	12.3534	11.8017	12.066	NA	12.0737	5.18018	NA	NA	Not detected in rough	PFAM peptidase M22 glycoprotease	Post-translational modification, protein turnover, chaperone functions	Unknown [Class 3]
BPSL2189	TSV292_R_RS__05815	TSV292_RS__25790	NA	universal stress protein family protein	12.3063	12.6246	12.8598	NA	NA	NA	12.5969	NA	-7.49583	NA	NA	Not detected in smooth	Belongs to the universal stress protein A family	Signal transduction	Cytoplasmic [Class 3]
BPSL2198	TSV292_R_RS__05831	TSV292_RS__25860	NA	exported phospholipase	NA	NA	NA	11.7353	11.7109	11.8172	NA	11.7545	4.86093	NA	NA	Not detected in rough	PFAM Patatin	Function unknown	Unknown (This protein may have multiple localization sites) [Class 3]
BPSL2207	TSV292_R_RS__05839	TSV292_RS__25900	NA	molybdopterin oxidoreductase	NA	NA	NA	9.46583	8.81187	8.96774	NA	9.08182	2.18829	NA	NA	Not detected in rough	Molybdopterin oxidoreductase Fe4S4 domain	Energy production and conversion	Cytoplasmic [Class 3]
BPSL2212	TSV292_R_RS__05843	TSV292_RS__25925	map2	methionine aminopeptidase 2	NA	NA	NA	10.7197	10.9521	10.4672	NA	10.713	3.8195	NA	NA	Not detected in rough	Methionine aminopeptidase	Amino acid metabolism and transport	Cytoplasmic [Class 3]
BPSL2213	TSV292_R_RS__05844	TSV292_RS__25930	NA	hypothetical protein	NA	NA	NA	9.52069	9.77551	10.0218	NA	9.77268	2.87916	NA	NA	Not detected in rough	ParD-like antitoxin of type II bacterial toxin-antitoxin system	Function unknown	Unknown [Class 3]
BPSL2214	TSV292_R_RS__05845	TSV292_RS__25935	NA	argininosuccinate lyase	12.212	12.2457	12.2782	NA	NA	NA	12.2453	NA	-7.14421	NA	NA	Not detected in smooth	ATP-grasp domain	Amino acid metabolism and transport	Cytoplasmic [Class 3]
BPSL2215	TSV292_R_RS__05846	TSV292_RS__25940	NA	cysteine synthesis-like protein	11.8727	11.4103	11.6351	NA	NA	NA	11.6394	NA	-6.53833	NA	NA	Not detected in smooth	Pyridoxal-phosphate dependent enzyme	Amino acid metabolism and transport	Cytoplasmic [Class 3]
BPSL2218	TSV292_R_RS__05849	TSV292_RS__25955	NA	hypothetical protein	12.1694	12.0912	12.2222	NA	NA	NA	12.1609	NA	-7.05985	NA	NA	Not detected in smooth	Glycosyltransferase like family 2	Cell wall/membrane/envelop biogenesis	Cytoplasmic [Class 3]
BPSL2219	TSV292_R_RS__05850	TSV292_RS__25960	NA	phosphoserine aminotransferase	NA	10.4672	11.1092	NA	NA	NA	10.7882	NA	-5.68717	NA	NA	Not detected in smooth	Catalyzes the reversible conversion of 3- phosphohydroxypyruvate to phosphoserine and of 3-hydroxy-2-oxo-4- phosphonooxybutanoate to phosphohydroxythreonine	Amino acid metabolism and transport	Cytoplasmic [Class 3]
BPSL2221	TSV292_R_RS__05852	TSV292_RS__25970	NA	hypothetical protein	11.3976	11.2681	10.9201	NA	NA	NA	11.1953	NA	-6.09421	NA	NA	Not detected in smooth	-	Function unknown	Cytoplasmic [Class 3]
BPSL2222	TSV292_R_RS__05853	TSV292_RS__25975	NA	transketolase	11.2429	11.2447	10.8103	NA	NA	NA	11.0993	NA	-5.99821	NA	NA	Not detected in smooth	Transketolase, pyrimidine binding domain	Carbohydrate metabolism and transport	Cytoplasmic [Class 3]
BPSL2223	TSV292_R_RS__05854	TSV292_RS__03145	NA	transketolase	10.3832	9.74929	10.1814	NA	NA	NA	10.1046	NA	-5.00357	NA	NA	Not detected in smooth	Transketolase, thiamine diphosphate binding domain	Carbohydrate metabolism and transport	Cytoplasmic [Class 3]
BPSL2224	TSV292_R_RS__05855	TSV292_RS__25985	NA	hypothetical protein	10.8143	10.6145	10.5926	NA	NA	NA	10.6738	NA	-5.57275	NA	NA	Not detected in smooth	-	Function unknown	Cytoplasmic [Class 3]
BPSL2225	TSV292_R_RS__04280	TSV292_RS__18380	NA	hypothetical protein	12.5059	12.6348	12.4131	NA	NA	NA	12.5179	NA	-7.41688	NA	NA	Not detected in smooth	#NAME?	Cell wall/membrane/envelop biogenesis	Cytoplasmic [Class 3]
BPSL2226	TSV292_R_RS__05857	TSV292_RS__25995	NA	hypothetical protein	13.2112	12.6285	12.9429	NA	NA	NA	12.9275	NA	-7.82645	NA	NA	Not detected in smooth	Specifically methylates the guanine in position 2445 (m2G2445) and the guanine in position 2069 (m7G2069) of 23S rRNA	Translation	Cytoplasmic [Class 3]
BPSL2228	TSV292_R_RS__05859	TSV292_RS__26005	NA	hypothetical protein	8.91847	9.07774	8.56429	NA	NA	NA	8.8535	NA	-3.75243	NA	NA	Not detected in smooth	Sulfotransferase family	Function unknown	Cytoplasmic [Class 3]
BPSL2229.1	NA	NA	NA	NA	13.7781	13.497	13.6133	NA	NA	NA	13.6295	NA	-8.52841	NA	NA	Not detected in smooth	NA	Function unknown	NA
BPSL2230	TSV292_R_RS__05861	TSV292_RS__26015	NA	hypothetical protein	10.1931	9.63461	9.98167	NA	NA	NA	9.93645	NA	-4.83539	NA	NA	Not detected in smooth	FAD-NAD(P)-binding	Function unknown	Cytoplasmic [Class 3]
BPSL2234	TSV292_R_RS__05865	TSV292_RS__26035	NA	hypothetical protein	12.6551	12.2382	12.0849	NA	NA	NA	12.326	NA	-7.22498	NA	NA	Not detected in smooth	Belongs to the membrane fusion protein (MFP) (TC 8.A.1) family	Cell wall/membrane/envelop biogenesis	Cytoplasmic Membrane [Class 3]
BPSL2235	TSV292_R_RS__05866	TSV292_RS__26040	NA	AcrB/AcrD/AcrF family membrane protein	11.8322	11.8064	11.7232	NA	NA	NA	11.7873	NA	-6.68619	NA	NA	Not detected in smooth	Belongs to the resistance-nodulation-cell division (RND) (TC 2.A.6) family	Defence mechanism	Extracellular [Class 1] ; Cytoplasmic Membrane [Class 3]
BPSL2239	TSV292_R_RS__05871	TSV292_RS__26065	ask	aspartate kinase	14.7771	14.7066	14.625	16.3021	16.2867	16.3478	14.7029	16.3122	1.60929	0.00013383	0.00212382	upper abundance in smooth	Belongs to the aspartokinase family	Amino acid metabolism and transport	Extracellular [Class 1] ; Cytoplasmic [Class 3]
BPSL2242	TSV292_R_RS__05874	TSV292_RS__26080	NA	HhH-GPD superfamily base excision DNA repair protein	13.5504	13.2783	13.5058	11.6819	11.9679	12.1039	13.4448	11.9179	-1.52692	0.000991171	0.005505	lower abundance in smooth	PFAM HhH-GPD family protein	Replication and repair	Cytoplasmic [Class 3]
BPSL2244	TSV292_R_RS__05876	TSV292_RS__26090	NA	hypothetical protein	NA	NA	NA	13.387	13.2797	12.8702	NA	13.179	6.28544	NA	NA	Not detected in rough	PFAM TPR repeat-containing protein	Function unknown	Unknown [Class 3]
BPSL2247	TSV292_R_RS__05879	TSV292_RS__26105	NA	UDP-2,3-diacylglucosamine hydrolase	10.833	NA	10.8931	NA	NA	NA	10.8631	NA	-5.762	NA	NA	Not detected in smooth	Hydrolyzes the pyrophosphate bond of UDP-2,3- diacylglucosamine to yield 2,3-diacylglucosamine 1-phosphate (lipid X) and UMP by catalyzing the attack of water at the alpha-P atom. Involved in the biosynthesis of lipid A, a phosphorylated glycolipid that anchors the lipopolysaccharide to the outer membrane of the cell	Function unknown	Cytoplasmic [Class 3]
BPSL2248	TSV292_R_RS__05880	TSV292_RS__26110	NA	serine acetyltransferase	NA	NA	NA	10.8154	10.3594	10.3117	NA	10.4955	3.602	NA	NA	Not detected in rough	serine O-acetyltransferase	Amino acid metabolism and transport	Cytoplasmic [Class 3]
BPSL2251	TSV292_R_RS__05883	TSV292_RS__26125	NA	hypothetical protein	13.5274	13.57	13.5169	NA	NA	NA	13.5381	NA	-8.43706	NA	NA	Not detected in smooth	-	Function unknown	Extracellular [Class 1] ; Unknown [Class 3]
BPSL2255	TSV292_R_RS__05887	TSV292_RS__26430	NA	hypothetical protein	11.7425	11.9083	11.7036	9.81059	9.7237	10.1517	11.7848	9.89534	-1.88946	0.00120044	0.00601868	lower abundance in smooth	PFAM Cupin 4 family protein	Function unknown	Cytoplasmic [Class 3]
BPSL2259	TSV292_R_RS__05891	TSV292_RS__26450	NA	hypothetical protein	NA	NA	NA	12.8792	13.0078	12.9133	NA	12.9334	6.03987	NA	NA	Not detected in rough	Methyltransferase type 11	Coenzyme metabolism	Cytoplasmic [Class 3]
BPSL2263	TSV292_R_RS__05895	TSV292_RS__26470	NA	hypothetical protein	NA	NA	NA	12.2729	12.1711	11.8694	NA	12.1044	5.21092	NA	NA	Not detected in rough	SMART phosphoesterase PHP domain protein	Function unknown	Unknown [Class 3]
BPSL2265	TSV292_R_RS__05897	TSV292_RS__26480	NA	hypothetical protein	NA	NA	NA	9.84709	9.62529	9.02885	NA	9.50041	2.60689	NA	NA	Not detected in rough	Protein of unknown function (DUF455)	Function unknown	Cytoplasmic [Class 3]
BPSL2269	TSV292_R_RS__05901	TSV292_RS__26500	ftsB	cell division protein FtsB	NA	NA	NA	9.35192	NA	8.89607	NA	9.124	2.23047	NA	NA	Not detected in rough	Essential cell division protein. May link together the upstream cell division proteins, which are predominantly cytoplasmic, with the downstream cell division proteins, which are predominantly periplasmic	Cell cycle control and mitosis	Unknown [Class 3]
BPSL2273	TSV292_R_RS__05905	TSV292_RS__26520	NA	hypothetical protein	NA	NA	NA	11.509	11.7782	11.6644	NA	11.6505	4.75702	NA	NA	Not detected in rough	Putative esterase	Secondary structure	Cytoplasmic [Class 3]
BPSL2278	TSV292_R_RS__05910	TSV292_RS__26545	NA	hypothetical protein	NA	NA	NA	12.6612	12.9993	12.6351	NA	12.7652	5.87169	NA	NA	Not detected in rough	Evidence 4 Homologs of previously reported genes of	Function unknown	Cytoplasmic [Class 3]
BPSL2286	TSV292_R_RS__05919	TSV292_RS__10600	hscB	co-chaperone HscB	10.8098	11.3724	11.4678	13.7762	13.4923	13.4933	11.2167	13.5873	2.37059	0.00244925	0.00942965	upper abundance in smooth	Co-chaperone involved in the maturation of iron-sulfur cluster-containing proteins. Seems to help targeting proteins to be folded toward HscA	Post-translational modification, protein turnover, chaperone functions	Cytoplasmic [Class 3]
BPSL2287	TSV292_R_RS__05920	TSV292_RS__26595	NA	HesB family protein	NA	NA	NA	11.9175	12.2165	11.4683	NA	11.8674	4.97392	NA	NA	Not detected in rough	Belongs to the HesB IscA family	Function unknown	Cytoplasmic [Class 3]
BPSL2290	TSV292_R_RS__05923	TSV292_RS__26610	NA	hypothetical protein	NA	NA	NA	12.5223	12.6388	11.9212	NA	12.3608	5.46724	NA	NA	Not detected in rough	Iron-sulfur cluster assembly transcription factor	Transcription	Unknown [Class 3]
BPSL2298	TSV292_R_RS__05930	TSV292_RS__26650	phaP	phasin-like protein	21.1191	21.049	21.1302	18.7382	18.7526	18.7588	21.0994	18.7499	-2.34953	5.17423e-05	0.00152197	lower abundance in smooth	TIGRFAM phasin family protein	Function unknown	Extracellular [Class 1] ; Periplasmic [Class 3]
BPSL2308	TSV292_R_RS__05942	TSV292_RS__26710	narK	nitrite extrusion protein	NA	NA	NA	11.3708	11.9269	11.2143	NA	11.504	4.6105	NA	NA	Not detected in rough	nitrite transporter	Inorganic ion transport and metabolism	Cytoplasmic Membrane [Class 3]
BPSL2309	TSV292_R_RS__05943	TSV292_RS__26715	narG	respiratory nitrate reductase subunit alpha	11.0046	10.2159	9.33952	12.7672	12.9555	12.9621	10.1867	12.8949	2.70827	0.0283185	0.0478603	No difference	Belongs to the prokaryotic molybdopterin-containing oxidoreductase family	Energy production and conversion	Cytoplasmic Membrane [Class 3]
BPSL2310	TSV292_R_RS__05944	TSV292_RS__26720	narH	respiratory nitrate reductase subunit beta	11.0603	10.9155	NA	13.249	13.4926	13.3554	10.9879	13.3657	2.37773	0.000404018	0.00346428	upper abundance in smooth	nitrate reductase beta subunit	Energy production and conversion	Unknown (This protein may have multiple localization sites) [Class 3]
BPSL2311	TSV292_R_RS__05945	TSV292_RS__26725	NA	respiratory nitrate reductase delta chain	NA	NA	NA	13.5281	13.9299	13.7249	NA	13.7276	6.83411	NA	NA	Not detected in rough	Nitrate reductase	Energy production and conversion	Cytoplasmic [Class 3]
BPSL2313	TSV292_R_RS__05947	TSV292_RS__26735	NA	nitrate/nitrite sensor protein	NA	NA	NA	11.9406	12.0469	11.7586	NA	11.9154	5.02184	NA	NA	Not detected in rough	Histidine kinase	Signal transduction	Cytoplasmic Membrane [Class 3]
BPSL2314	TSV292_R_RS__05948	TSV292_RS__26740	NA	response regulator protein	NA	NA	NA	12.2527	12.0592	11.8519	NA	12.0546	5.1611	NA	NA	Not detected in rough	regulator	Transcription	Cytoplasmic [Class 3]
BPSL2316	TSV292_R_RS__05950	TSV292_RS__26750	glnG	nitrogen regulation protein NR(I)	NA	NA	NA	10.6881	10.8468	10.8588	NA	10.7979	3.90439	NA	NA	Not detected in rough	nitrogen regulation protein	Signal transduction	Cytoplasmic [Class 3]
BPSL2323	TSV292_R_RS__05957	TSV292_RS__26785	NA	hypothetical protein	10.7566	10.2825	10.1333	NA	NA	NA	10.3908	NA	-5.28974	NA	NA	Not detected in smooth	40-residue YVTN family beta-propeller repeat protein	Function unknown	Unknown [Class 3]
BPSL2324	TSV292_R_RS__05958	TSV292_RS__26790	NA	ATP-dependent helicase	NA	NA	NA	10.9174	10.5245	10.6409	NA	10.6943	3.80077	NA	NA	Not detected in rough	Atp-dependent helicase	Replication and repair	Cytoplasmic Membrane [Class 3]
BPSL2334	NA	TSV292_RS__26895	NA	hypothetical protein	NA	NA	NA	10.0114	10.4211	9.91678	NA	10.1164	3.2229	NA	NA	Not detected in rough	-	Function unknown	Unknown [Class 3]
BPSL2336	TSV292_R_RS__05968	TSV292_RS__26905	NA	glutamine synthetase	NA	NA	NA	10.0955	10.3519	9.33335	NA	9.92693	3.0334	NA	NA	Not detected in rough	glutamine synthetase	Amino acid metabolism and transport	Cytoplasmic [Class 3]
BPSL2351	TSV292_R_RS__01920	TSV292_RS__01895	NA	hypothetical protein	11.8317	11.5554	12.0028	NA	NA	NA	11.7966	NA	-6.69558	NA	NA	Not detected in smooth	nitric oxide reductase	Inorganic ion transport and metabolism	Cytoplasmic Membrane [Class 3]
BPSL2356	TSV292_R_RS__05987	TSV292_RS__27000	NA	anaerobic ribonucleoside triphosphate reductase	NA	NA	NA	10.7841	10.6884	11.3529	NA	10.9418	4.04828	NA	NA	Not detected in rough	anaerobic ribonucleoside-triphosphate reductase	Nucleotide metabolism and transport	Cytoplasmic [Class 3]
BPSL2358	TSV292_R_RS__05989	TSV292_RS__27010	NA	pyruvate radical-activating enzyme	NA	NA	NA	9.51019	9.25463	9.70039	NA	9.4884	2.59488	NA	NA	Not detected in rough	4Fe-4S single cluster domain	Post-translational modification, protein turnover, chaperone functions	Cytoplasmic [Class 3]
BPSL2359	TSV292_R_RS__05990	TSV292_RS__27015	NA	hypothetical protein	NA	NA	NA	10.4206	10.5306	10.0306	NA	10.3273	3.43375	NA	NA	Not detected in rough	DGC domain	Function unknown	Cytoplasmic [Class 3]
BPSL2361	TSV292_R_RS__05992	TSV292_RS__27025	NA	hypothetical protein	NA	NA	NA	13.1428	13.0174	13.0224	NA	13.0609	6.16735	NA	NA	Not detected in rough	Peptidase family U32	Post-translational modification, protein turnover, chaperone functions	Cytoplasmic [Class 3]
BPSL2363	TSV292_R_RS__05994	TSV292_RS__27035	NA	2-nitropropane dioxygenase	NA	NA	NA	12.2745	12.0996	12.2054	NA	12.1932	5.29964	NA	NA	Not detected in rough	2-Nitropropane dioxygenase	Function unknown	Cytoplasmic [Class 3]
BPSL2366	TSV292_R_RS__05997	TSV292_RS__27050	NA	coproporphyrinogen III oxidase	10.516	10.9884	9.87511	12.5536	12.5908	12.7072	10.4598	12.6172	2.15735	0.0198942	0.0370857	No difference	Belongs to the anaerobic coproporphyrinogen-III oxidase family	Coenzyme metabolism	Cytoplasmic [Class 3]
BPSL2367	TSV292_R_RS__05998	TSV292_RS__27055	NA	methyl-accepting chemotaxis protein	13.4496	13.1185	12.6108	14.9812	15.088	14.9293	13.0596	14.9995	1.93989	0.013018	0.0272452	No difference	methyl-accepting chemotaxis protein	Multiple categories	Cytoplasmic Membrane [Class 3]
BPSL2369	TSV292_R_RS__06000	TSV292_RS__27065	NA	cysteine desulfurase activator complex subunit SufB	9.99176	9.0832	NA	NA	NA	NA	9.53748	NA	-4.43641	NA	NA	Not detected in smooth	Uncharacterized protein family (UPF0051)	Post-translational modification, protein turnover, chaperone functions	Cytoplasmic [Class 3]
BPSL2370	TSV292_R_RS__06001	TSV292_RS__27070	NA	ATP-dependent transporter protein	12.4641	12.6904	NA	NA	NA	NA	12.5773	NA	-7.4762	NA	NA	Not detected in smooth	FeS assembly ATPase SufC	Post-translational modification, protein turnover, chaperone functions	Cytoplasmic Membrane [Class 3]
BPSL2376	TSV292_R_RS__06007	TSV292_RS__27100	NA	DNA-binding protein	11.6628	11.8978	11.7809	15.1746	15.2738	15.4813	11.7805	15.3099	3.52935	1.24637e-05	0.000947758	upper abundance in smooth	Rrf2 family	Transcription	Cytoplasmic [Class 3]
BPSL2389	TSV292_R_RS__06020	TSV292_RS__27175	NA	arginine N-succinyltransferase subunit alpha	11.3235	11.3246	11.7321	9.61158	9.78159	9.29246	11.4601	9.56188	-1.8982	0.000665742	0.00442502	lower abundance in smooth	arginine ornithine succinyltransferase, alpha subunit	Amino acid metabolism and transport	Cytoplasmic [Class 3]
BPSL2401	TSV292_R_RS__06034	TSV292_RS__15455	NA	hydrolase	9.94028	10.0043	8.96165	NA	NA	NA	9.63541	NA	-4.53435	NA	NA	Not detected in smooth	Alpha beta hydrolase	Lipid metabolism	Unknown [Class 3]
BPSL2402	TSV292_R_RS__06035	TSV292_RS__27245	pdxY	pyridoxamine kinase	10.7895	11.5143	11.1241	NA	NA	NA	11.1426	NA	-6.04157	NA	NA	Not detected in smooth	Pyridoxal kinase involved in the salvage pathway of pyridoxal 5'-phosphate (PLP). Catalyzes the phosphorylation of pyridoxal to PLP	Coenzyme metabolism	Cytoplasmic [Class 3]
BPSL2407	TSV292_R_RS__06040	TSV292_RS__27280	NA	hypothetical protein	NA	NA	NA	9.37462	10.3221	9.30317	NA	9.66662	2.7731	NA	NA	Not detected in rough	-	Function unknown	Cytoplasmic Membrane [Class 3]
BPSL2408	TSV292_R_RS__06041	TSV292_RS__27285	NA	group 1 glycosyl transferase	NA	9.46023	9.54439	12.1219	12.2339	NA	9.50231	12.1779	2.67563	0.00105557	0.00563278	upper abundance in smooth	PFAM glycosyl transferase group 1	Cell wall/membrane/envelop biogenesis	Cytoplasmic [Class 3]
BPSL2410	TSV292_R_RS__06043	TSV292_RS__27295	otsA	alpha,alpha-trehalose-phosphate synthase	NA	NA	NA	11.0801	11.2337	10.7758	NA	11.0298	4.13633	NA	NA	Not detected in rough	Probably involved in the osmoprotection via the biosynthesis of trehalose. Catalyzes the transfer of glucose from UDP-glucose (UDP-Glc) to D-glucose 6-phosphate (Glc-6-P) to form trehalose-6-phosphate. Acts with retention of the anomeric configuration of the UDP-sugar donor	Carbohydrate metabolism and transport	Cytoplasmic [Class 3]
BPSL2413	TSV292_R_RS__06046	TSV292_RS__27310	NA	hypothetical protein	16.2849	16.4967	16.3176	15.2206	14.7669	14.5484	16.3664	14.8453	-1.52108	0.0103612	0.023195	No difference	Copper chaperone PCu(A)C	Function unknown	Unknown [Class 3]
BPSL2415	TSV292_R_RS__06048	TSV292_RS__27320	NA	hypothetical protein	NA	NA	NA	10.0345	10.3439	10.1005	NA	10.1596	3.2661	NA	NA	Not detected in rough	PFAM GCN5-related N-acetyltransferase	Function unknown	Cytoplasmic [Class 3]
BPSL2420	TSV292_R_RS__06056	TSV292_RS__27360	uvrC	excinuclease ABC subunit C	NA	NA	NA	9.45155	10.8186	9.48123	NA	9.91712	3.0236	NA	NA	Not detected in rough	The UvrABC repair system catalyzes the recognition and processing of DNA lesions. UvrC both incises the 5' and 3' sides of the lesion. The N-terminal half is responsible for the 3' incision and the C-terminal half is responsible for the 5' incision	Replication and repair	Cytoplasmic [Class 3]
BPSL2421	TSV292_R_RS__06057	TSV292_RS__27365	NA	hypothetical protein	11.4153	11.5667	11.4911	NA	NA	NA	11.4911	NA	-6.38999	NA	NA	Not detected in smooth	Uncharacterized protein conserved in bacteria (DUF2331)	Function unknown	Cytoplasmic [Class 3]
BPSL2424	TSV292_R_RS__06060	TSV292_RS__27380	NA	beta-hexosaminidase	NA	NA	NA	11.822	12.1795	12.2278	NA	12.0764	5.18292	NA	NA	Not detected in rough	Plays a role in peptidoglycan recycling by cleaving the terminal beta-1,4-linked N-acetylglucosamine (GlcNAc) from peptide-linked peptidoglycan fragments, giving rise to free GlcNAc, anhydro-N-acetylmuramic acid and anhydro-N-acetylmuramic acid-linked peptides	Carbohydrate metabolism and transport	Cytoplasmic [Class 3]
BPSL2425	TSV292_R_RS__02542	TSV292_RS__27385	acpS	4'-phosphopantetheinyl transferase	NA	NA	NA	10.8424	10.7905	10.9075	NA	10.8468	3.95328	NA	NA	Not detected in rough	Transfers the 4'-phosphopantetheine moiety from coenzyme A to a Ser of acyl-carrier-protein	Lipid metabolism	Unknown [Class 3]
BPSL2426	TSV292_R_RS__02543	TSV292_RS__27390	pdxJ	pyridoxine 5'-phosphate synthase	13.0874	12.88	13.0511	14.7154	14.4354	14.4958	13.0062	14.5489	1.54268	0.000209821	0.00239327	upper abundance in smooth	Catalyzes the complicated ring closure reaction between the two acyclic compounds 1-deoxy-D-xylulose-5-phosphate (DXP) and 3-amino-2-oxopropyl phosphate (1-amino-acetone-3-phosphate or AAP) to form pyridoxine 5'-phosphate (PNP) and inorganic phosphate	Coenzyme metabolism	Cytoplasmic [Class 3]
BPSL2432	TSV292_R_RS__02549	TSV292_RS__27420	NA	hypothetical protein	NA	NA	NA	10.7899	9.96317	10.7836	NA	10.5122	3.6187	NA	NA	Not detected in rough	PFAM glutaredoxin 2	Post-translational modification, protein turnover, chaperone functions	Unknown [Class 3]
BPSL2443	TSV292_R_RS__02560	TSV292_RS__27475	NA	glycerol-3-phosphate acyltransferase PlsX	NA	NA	NA	11.2634	10.4988	10.944	NA	10.902	4.00852	NA	NA	Not detected in rough	Catalyzes the reversible formation of acyl-phosphate (acyl-PO(4)) from acyl- acyl-carrier-protein (acyl-ACP). This enzyme utilizes acyl-ACP as fatty acyl donor, but not acyl-CoA	Lipid metabolism	Cytoplasmic [Class 3]
BPSL2444	TSV292_R_RS__02561	TSV292_RS__27480	rpmF	50S ribosomal protein L32	NA	NA	NA	15.0406	14.5844	14.5452	NA	14.7234	7.82989	NA	NA	Not detected in rough	Belongs to the bacterial ribosomal protein bL32 family	Translation	Cytoplasmic [Class 3]
BPSL2453	TSV292_R_RS__02570	TSV292_RS__27525	moaA	molybdenum cofactor biosynthesis protein A	NA	NA	NA	10.233	10.6228	10.4826	NA	10.4461	3.55259	NA	NA	Not detected in rough	Catalyzes the cyclization of GTP to (8S)-3',8-cyclo-7,8- dihydroguanosine 5'-triphosphate	Coenzyme metabolism	Cytoplasmic [Class 3]
BPSL2454	TSV292_R_RS__02571	TSV292_RS__15245	mobA	molybdopterin-guanine dinucleotide biosynthesis protein MobA	NA	NA	NA	9.21738	9.30811	9.31468	NA	9.28005	2.38653	NA	NA	Not detected in rough	Transfers a GMP moiety from GTP to Mo-molybdopterin (Mo- MPT) cofactor (Moco or molybdenum cofactor) to form Mo- molybdopterin guanine dinucleotide (Mo-MGD) cofactor	Coenzyme metabolism	Cytoplasmic [Class 3]
BPSL2457	TSV292_R_RS__02574	TSV292_RS__27545	NA	acetyltransferase	13.0409	13.4277	13.5249	11.2242	11.3566	11.4147	13.3312	11.3318	-1.99935	0.00221139	0.00888941	lower abundance in smooth	PFAM GCN5-related N-acetyltransferase	Transcription	Cytoplasmic [Class 3]
BPSL2461	TSV292_R_RS__02578	TSV292_RS__06350	NA	hypothetical protein	10.8232	10.5978	10.6859	NA	NA	NA	10.7023	NA	-5.60123	NA	NA	Not detected in smooth	LUD domain	Function unknown	Cytoplasmic [Class 3]
BPSL2462	TSV292_R_RS__02579	TSV292_RS__03235	NA	nicotinate phosphoribosyltransferase	NA	NA	NA	12.3778	12.2194	12.3403	NA	12.3125	5.41898	NA	NA	Not detected in rough	Catalyzes the synthesis of beta-nicotinate D- ribonucleotide from nicotinate and 5-phospho-D-ribose 1-phosphate at the expense of ATP	Nucleotide metabolism and transport	Cytoplasmic [Class 3]
BPSL2466	TSV292_R_RS__02585	TSV292_RS__27600	NA	hypothetical protein	NA	NA	NA	10.472	9.9999	NA	NA	10.236	3.34243	NA	NA	Not detected in rough	NA	Function unknown	Unknown [Class 3]
BPSL2467	TSV292_R_RS__02586	TSV292_RS__27605	NA	hypothetical protein	11.0209	11.0957	10.9374	NA	NA	NA	11.018	NA	-5.91695	NA	NA	Not detected in smooth	S4 domain	Function unknown	Unknown [Class 3]
BPSL2470	TSV292_R_RS__02589	TSV292_RS__27620	NA	long-chain acyl-CoA thioester hydrolase	9.5707	9.8839	8.96789	NA	NA	NA	9.47416	NA	-4.3731	NA	NA	Not detected in smooth	Thioesterase superfamily protein	Lipid metabolism	Cytoplasmic [Class 3]
BPSL2474	TSV292_R_RS__02593	TSV292_RS__03190	NA	sigma-54 interacting regulatory protein	12.303	12.3961	12.4078	NA	NA	NA	12.369	NA	-7.26789	NA	NA	Not detected in smooth	PFAM sigma-54 factor interaction domain-containing protein	Transcription	Cytoplasmic [Class 3]
BPSL2482	TSV292_R_RS__02602	TSV292_RS__27695	NA	peptidase	12.2038	12.1087	12.1653	NA	NA	NA	12.1593	NA	-7.0582	NA	NA	Not detected in smooth	Peptidase M48	Post-translational modification, protein turnover, chaperone functions	Cytoplasmic Membrane [Class 3]
BPSL2491	TSV292_R_RS__02611	TSV292_RS__27735	rimM	16S rRNA-processing protein RimM	NA	9.86421	9.3842	12.0612	12.212	11.6336	9.6242	11.9689	2.34474	0.0147595	0.0294706	No difference	An accessory protein needed during the final step in the assembly of 30S ribosomal subunit, possibly for assembly of the head region. Probably interacts with S19. Essential for efficient processing of 16S rRNA. May be needed both before and after RbfA during the maturation of 16S rRNA. It has affinity for free ribosomal 30S subunits but not for 70S ribosomes	Translation	Unknown [Class 3]
BPSL2493	TSV292_R_RS__02613	TSV292_RS__27745	NA	hypothetical protein	10.8149	11.0831	10.7881	NA	NA	NA	10.8953	NA	-5.79427	NA	NA	Not detected in smooth	sorbosone dehydrogenase	Carbohydrate metabolism and transport	Cytoplasmic Membrane [Class 3]
BPSL2503	TSV292_R_RS__02623	TSV292_RS__27795	metN	DL-methionine transporter ATP-binding subunit	NA	NA	NA	11.8677	11.9381	12.1631	NA	11.9896	5.09613	NA	NA	Not detected in rough	Part of the ABC transporter complex MetNIQ involved in methionine import. Responsible for energy coupling to the transport system	Inorganic ion transport and metabolism	Cytoplasmic Membrane [Class 3]
BPSL2504	TSV292_R_RS__03271	TSV292_RS__27800	NA	hydrolase	NA	NA	NA	NA	9.30254	8.21709	NA	8.75981	1.86629	NA	NA	Not detected in rough	PFAM alpha beta hydrolase fold	Lipid metabolism	Unknown [Class 3]
BPSL2508	TSV292_R_RS__02628	TSV292_RS__27820	NA	hypothetical protein	11.0256	11.3071	11.1643	NA	NA	NA	11.1657	NA	-6.0646	NA	NA	Not detected in smooth	Helix-hairpin-helix motif	Replication and repair	Unknown [Class 3]
BPSL2514	TSV292_R_RS__02634	TSV292_RS__27850	ihfB	integration host factor subunit beta	10.83	11.0278	10.8011	12.7946	12.7178	12.91	10.8863	12.8075	1.92121	4.48263e-05	0.00143523	upper abundance in smooth	This protein is one of the two subunits of integration host factor, a specific DNA-binding protein that functions in genetic recombination as well as in transcriptional and translational control	Transcription	Cytoplasmic [Class 3]
BPSL2532	TSV292_R_RS__01184	TSV292_RS__27945	NA	oxygenase	12.9601	12.8078	12.802	9.79757	10.0941	10.5442	12.8566	10.1453	-2.71135	0.00443835	0.0132569	No difference	PFAM monooxygenase FAD-binding	Multiple categories	Cytoplasmic [Class 3]
BPSL2552	TSV292_R_RS__02673	TSV292_RS__28045	NA	lipoprotein	12.35	12.3206	12.1397	NA	NA	NA	12.2701	NA	-7.16901	NA	NA	Not detected in smooth	exo-alpha-(2->6)-sialidase activity	Carbohydrate metabolism and transport	Unknown [Class 3]
BPSL2553	TSV292_R_RS__02674	TSV292_RS__28050	NA	siderophore receptor protein	10.0643	10.9663	10.5965	13.3286	13.3636	13.484	10.5424	13.3921	2.84973	0.00689332	0.0178952	No difference	TonB-dependent receptor	Virulence factor -Antimicrobial resistence system	Outer Membrane [Class 3]
BPSL2557	TSV292_R_RS__02679	TSV292_RS__28075	cspA	cold shock-like protein	16.3072	16.1678	16.3722	12.9285	13.5706	12.9542	16.2824	13.1511	-3.1313	0.00253286	0.00959477	lower abundance in smooth	Cold shock protein	Transcription	Cytoplasmic [Class 3]
BPSL2561	TSV292_R_RS__02687	TSV292_RS__28120	spoT	guanosine-3',5'-bis(diphosphate) 3'-pyrophosphohydrolase	NA	NA	NA	11.2443	11.2276	11.1968	NA	11.2229	4.3294	NA	NA	Not detected in rough	In eubacteria ppGpp (guanosine 3'-diphosphate 5-' diphosphate) is a mediator of the stringent response that coordinates a variety of cellular activities in response to changes in nutritional abundance	Multiple categories	Cytoplasmic [Class 3]
BPSL2586	NA	TSV292_RS__03390	NA	phage integrase	NA	NA	NA	8.90921	9.57867	8.86796	NA	9.11862	2.22509	NA	NA	Not detected in rough	Belongs to the 'phage' integrase family	Replication and repair	Cytoplasmic [Class 3]
BPSL2599	TSV292_R_RS__02709	TSV292_RS__28230	NA	hypothetical protein	13.9493	13.9328	13.8853	9.9564	9.57695	10.0609	13.9225	9.86473	-4.05773	0.00111236	0.00585032	lower abundance in smooth	-	Function unknown	Unknown [Class 3]
BPSL2617	TSV292_R_RS__02728	TSV292_RS__28325	NA	amino acid ABC transporter ATP-binding protein	8.97496	8.46918	8.91632	NA	NA	NA	8.78682	NA	-3.68576	NA	NA	Not detected in smooth	transporter	Amino acid metabolism and transport	Cytoplasmic Membrane [Class 3]
BPSL2622	TSV292_R_RS__02733	TSV292_RS__28350	NA	hypothetical protein	NA	NA	NA	11.3546	11.4134	11.656	NA	11.4746	4.58113	NA	NA	Not detected in rough	HNH endonuclease	Defence mechanism	Unknown [Class 3]
BPSL2628	TSV292_R_RS__02739	TSV292_RS__28380	nusB	transcription antitermination protein NusB	NA	NA	NA	14.1824	13.9603	14.7982	NA	14.3136	7.42009	NA	NA	Not detected in rough	Involved in transcription antitermination. Required for transcription of ribosomal RNA (rRNA) genes. Binds specifically to the boxA antiterminator sequence of the ribosomal RNA (rrn) operons	Transcription	Extracellular [Class 1] ; Unknown [Class 3]
BPSL2629	TSV292_R_RS__02740	TSV292_RS__28385	NA	aminotransferase	10.8141	10.3658	10.1665	12.2772	12.2155	12.0314	10.4488	12.1747	1.72593	0.00607337	0.0164939	No difference	PFAM aminotransferase class I and II	Amino acid metabolism and transport	Cytoplasmic Membrane [Class 3]
BPSL2637	TSV292_R_RS__02749	TSV292_RS__28430	NA	hypothetical protein	12.7299	12.5661	12.6687	NA	NA	NA	12.6549	NA	-7.55382	NA	NA	Not detected in smooth	Uncharacterized ACR, COG1993	Function unknown	Cytoplasmic [Class 3]
BPSL2641	TSV292_R_RS__02753	TSV292_RS__28450	NA	Sir2 family protein	NA	NA	NA	9.7528	8.83739	8.53996	NA	9.04339	2.14986	NA	NA	Not detected in rough	PFAM Silent information regulator protein Sir2	Transcription	Cytoplasmic [Class 3]
BPSL2647	TSV292_R_RS__02760	TSV292_RS__28485	NA	hypothetical protein	NA	NA	NA	10.745	10.2598	11.2582	NA	10.7543	3.86081	NA	NA	Not detected in rough	-	Function unknown	Unknown [Class 3]
BPSL2662	TSV292_R_RS__02776	TSV292_RS__28565	ureG	urease accessory protein	NA	NA	NA	8.667	NA	9.92129	NA	9.29415	2.40062	NA	NA	Not detected in rough	Facilitates the functional incorporation of the urease nickel metallocenter. This process requires GTP hydrolysis, probably effectuated by UreG	Multiple categories	Cytoplasmic [Class 3]
BPSL2663	TSV292_R_RS__02777	TSV292_RS__28570	waaA	3-deoxy-D-manno-octulosonic-acid transferase	10.7823	10.5548	10.9959	13.2963	13.4348	13.6695	10.7777	13.4669	2.68918	0.000103533	0.00203169	upper abundance in smooth	transferase	Cell wall/membrane/envelop biogenesis	Cytoplasmic Membrane [Class 3]
BPSL2665	TSV292_R_RS__02779	TSV292_RS__28580	waaC1	lipopolysaccharide heptosyltransferase-1	9.96019	9.78681	9.47797	11.4583	NA	11.6123	9.74166	11.5353	1.79362	0.00190614	0.00817583	upper abundance in smooth	lipopolysaccharide heptosyltransferase I	Virulence factor -LPS biosynthesis	Cytoplasmic [Class 3]
BPSL2674	TSV292_R_RS__02788	TSV292_RS__28625	wbiG	epimerase/dehydratase	NA	NA	NA	11.6411	11.3747	11.4144	NA	11.4767	4.58318	NA	NA	Not detected in rough	Nad-dependent epimerase dehydratase	Virulence factor -Type II O-PS biosynthetic gene cluster	Cytoplasmic [Class 3]
BPSL2680	TSV292_R_RS__02794	TSV292_RS__28655	wbiA	O-antigen acetylase	10.8291	10.7605	11.0122	8.81376	9.36839	8.95528	10.8673	9.04581	-1.82148	0.00292882	0.010399	No difference	Acyltransferase family	Virulence factor -Type II O-PS biosynthetic gene cluster	Cytoplasmic Membrane [Class 3]
BPSL2681	TSV292_R_RS__02795	TSV292_RS__28660	wzt	ABC transporter ATP-binding protein	NA	NA	NA	9.73989	9.60257	9.36446	NA	9.56898	2.67545	NA	NA	Not detected in rough	ABC transporter	Virulence factor -Type II O-PS biosynthetic gene cluster	Cytoplasmic Membrane [Class 3]
BPSL2683.1	NA	NA	NA	NA	11.6403	11.5491	11.1444	NA	NA	NA	11.4446	NA	-6.34354	NA	NA	Not detected in smooth	NA	Function unknown	NA
BPSL2688	TSV292_R_RS__02802	TSV292_RS__28695	plsC	1-acyl-SN-glycerol-3-phosphate acyltransferase	NA	NA	NA	11.8989	11.8935	11.7911	NA	11.8612	4.96767	NA	NA	Not detected in rough	Acyltransferase	Lipid metabolism	Cytoplasmic Membrane [Class 3]
BPSL2694	TSV292_R_RS__02808	TSV292_RS__28725	NA	hypothetical protein	12.8346	12.9775	12.7409	10.6602	10.6795	10.9828	12.851	10.7742	-2.07681	0.000201666	0.00239327	lower abundance in smooth	-	Function unknown	Unknown [Class 3]
BPSL2700	TSV292_R_RS__02814	TSV292_RS__28755	NA	hypothetical protein	NA	NA	NA	9.71357	9.65511	10.4369	NA	9.93519	3.04167	NA	NA	Not detected in rough	HxlR-like helix-turn-helix	Transcription	Unknown [Class 3]
BPSL2703	TSV292_R_RS__02817	TSV292_RS__28770	NA	hypothetical protein	12.963	12.708	12.625	NA	NA	NA	12.7653	NA	-7.66427	NA	NA	Not detected in smooth	Activator protein	Function unknown	Extracellular [Class 3]
BPSL2706	TSV292_R_RS__02820	TSV292_RS__28785	NA	lipoprotein	12.6059	12.6813	12.6598	8.67438	8.60052	9.2089	12.649	8.82793	-3.82106	0.00223679	0.00897172	lower abundance in smooth	Protein of unknown function (DUF2957)	Function unknown	Extracellular [Class 1] ; Unknown (This protein may have multiple localization sites) [Class 3]
BPSL2709	TSV292_R_RS__02823	TSV292_RS__28800	NA	DNA-binding protein	11.7987	11.9956	11.9402	NA	NA	NA	11.9115	NA	-6.81042	NA	NA	Not detected in smooth	Helix-turn-helix domain	Transcription	Cytoplasmic [Class 3]
BPSL2710	TSV292_R_RS__02824	TSV292_RS__28805	NA	acetyltransferase	11.3106	11.2575	10.938	NA	NA	NA	11.1687	NA	-6.06763	NA	NA	Not detected in smooth	PFAM GCN5-related N-acetyltransferase	Transcription	Unknown [Class 3]
BPSL2715	TSV292_R_RS__02829	TSV292_RS__12415	NA	lipoprotein	12.3633	11.9705	12.716	NA	NA	NA	12.3499	NA	-7.24885	NA	NA	Not detected in smooth	Serine carboxypeptidase	Cell wall/membrane/envelop biogenesis	Extracellular [Class 1] ; Extracellular [Class 3]
BPSL2716	TSV292_R_RS__02830	TSV292_RS__28835	NA	exported hydrolase	12.7508	12.6876	13.065	NA	NA	NA	12.8345	NA	-7.7334	NA	NA	Not detected in smooth	Participates in the degradation of poly-3- hydroxybutyrate (PHB). It works downstream of poly(3- hydroxybutyrate) depolymerase, hydrolyzing D(-)-3-hydroxybutyrate oligomers of various length (3HB-oligomers) into 3HB-monomers	Cell wall/membrane/envelop biogenesis	Extracellular [Class 1] ; Unknown [Class 3]
BPSL2717	TSV292_R_RS__02831	TSV292_RS__28840	NA	lipoprotein	16.5729	16.3905	16.4757	14.7946	14.5583	14.8973	16.4797	14.7501	-1.72967	0.000584473	0.00416822	lower abundance in smooth	PFAM transport-associated	Function unknown	Unknown [Class 3]
BPSL2719	TSV292_R_RS__02833	TSV292_RS__28850	NA	isomerase	11.4823	11.5838	12.1984	NA	NA	NA	11.7548	NA	-6.65373	NA	NA	Not detected in smooth	2-hydroxychromene-2-carboxylate isomerase	Secondary structure	Cytoplasmic Membrane [Class 3]
BPSL2720	TSV292_R_RS__02834	TSV292_RS__28855	NA	LysR family transcriptional regulator	NA	NA	NA	12.2059	12.5852	11.7645	NA	12.1852	5.29168	NA	NA	Not detected in rough	transcriptional Regulator, LysR family	Transcription	Cytoplasmic [Class 3]
BPSL2725	TSV292_R_RS__02839	TSV292_RS__28880	NA	hypothetical protein	NA	NA	12.6638	10.7336	11.106	10.1518	12.6638	10.6638	-1.99998	NA	0.00268654	Not detected in rough	Protein conserved in bacteria	Function unknown	Unknown [Class 3]
BPSL2733	TSV292_R_RS__02848	TSV292_RS__28925	scmR	LysR family transcriptional regulator	16.7563	16.7385	16.9277	14.6009	14.5529	14.5704	16.8075	14.5747	-2.23276	0.000411184	0.00346428	lower abundance in smooth	Transcriptional regulator	Virulence factor -Qs system	Cytoplasmic [Class 3]
BPSL2748	TSV292_R_RS__01589	TSV292_RS__29000	NA	oxidoreductase	19.3788	19.434	19.5383	17.6768	17.629	17.7285	19.4504	17.6781	-1.77229	2.88447e-05	0.00122336	lower abundance in smooth	PFAM alkyl hydroperoxide reductase Thiol specific antioxidant Mal allergen	Post-translational modification, protein turnover, chaperone functions	Extracellular [Class 1] ; Cytoplasmic [Class 3]
BPSL2760	TSV292_R_RS__02875	TSV292_RS__29060	NA	thioesterase	NA	NA	NA	10.8367	10.5476	11.1297	NA	10.838	3.94449	NA	NA	Not detected in rough	thioesterase	Function unknown	Cytoplasmic [Class 3]
BPSL2769	TSV292_R_RS__02885	TSV292_RS__29105	NA	UTP-glucose-1-phosphate uridylyltransferase	NA	NA	NA	11.1632	11.1686	11.1447	NA	11.1588	4.26532	NA	NA	Not detected in rough	UTP-glucose-1-phosphate uridylyltransferase	Cell wall/membrane/envelop biogenesis	Cytoplasmic [Class 3]
BPSL2772	TSV292_R_RS__02888	TSV292_RS__29120	kdsA	2-dehydro-3-deoxyphosphooctonate aldolase	11.4678	11.3507	10.4297	NA	NA	NA	11.0827	NA	-5.98165	NA	NA	Not detected in smooth	3-deoxy-D-manno-octulosonic acid 8-phosphate synthase	Cell wall/membrane/envelop biogenesis	Cytoplasmic [Class 3]
BPSL2787	TSV292_R_RS__02904	TSV292_RS__29200	wcbT	acyl-CoA transferase	13.7811	13.5746	13.736	12.0235	11.8754	12.0214	13.6972	11.9734	-1.72379	4.18289e-05	0.00139712	lower abundance in smooth	Cys/Met metabolism PLP-dependent enzyme	Virulence factor -Capsular polysaccharide biosynthesis	Cytoplasmic [Class 3]
BPSL2788	TSV292_R_RS__02905	TSV292_RS__02115	wcbS	UDP-3-O-[3-hydroxymyristoyl] N-acetylglucosaminedeacetylase	10.3313	11.5235	11.4767	NA	NA	NA	11.1105	NA	-6.00945	NA	NA	Not detected in smooth	Catalyzes the hydrolysis of UDP-3-O-myristoyl-N- acetylglucosamine to form UDP-3-O-myristoylglucosamine and acetate, the committed step in lipid A biosynthesis	Virulence factor -Capsular polysaccharide biosynthesis	Cytoplasmic [Class 3]
BPSL2793	TSV292_R_RS__02910	TSV292_RS__29235	wcbN	D-glycero-d-manno-heptose 1,7-bisphosphate phosphatase	NA	NA	NA	9.08294	8.89097	9.29919	NA	9.09103	2.19751	NA	NA	Not detected in rough	HAD-hyrolase-like	Virulence factor -Capsular polysaccharide biosynthesis	Cytoplasmic [Class 3]
BPSL2801	TSV292_R_RS__02918	TSV292_RS__29275	wcbG	capsular polysaccharide biosynthesis protein	NA	NA	NA	13.2008	12.9094	12.894	NA	13.0014	6.10789	NA	NA	Not detected in rough	NA	Virulence factor -Capsular polysaccharide biosynthesis	Cytoplasmic [Class 3]
BPSL2802	TSV292_R_RS__02919	TSV292_RS__29280	wcbF	capsule polysaccharide biosynthesis protein	NA	NA	NA	11.6306	12.0912	11.7232	NA	11.815	4.92148	NA	NA	Not detected in rough	Galactose-3-O-sulfotransferase	Virulence factor -Capsular polysaccharide biosynthesis	Cytoplasmic [Class 3]
BPSL2803	TSV292_R_RS__02920	TSV292_RS__29285	wcbE	glycosyltransferase	12.5793	12.542	12.5774	NA	NA	NA	12.5662	NA	-7.46518	NA	NA	Not detected in smooth	Glycosyl transferases group 1	Virulence factor -Capsular polysaccharide biosynthesis	Cytoplasmic [Class 3]
BPSL2804	TSV292_R_RS__02921	TSV292_RS__29295	wzt2	ATP-binding ABC transporter capsular polysaccharide export protein	NA	NA	NA	9.56259	9.35981	8.60396	NA	9.17546	2.28193	NA	NA	Not detected in rough	ABC transporter	Virulence factor -Capsular polysaccharide biosynthesis	Cytoplasmic [Class 3]
BPSL2811	TSV292_R_RS__02928	TSV292_RS__29330	NA	hypothetical protein	10.5009	10.3593	10.1342	NA	NA	NA	10.3315	NA	-5.23039	NA	NA	Not detected in smooth	glutamine amidotransferase	Function unknown	Unknown [Class 3]
BPSL2813	TSV292_R_RS__02930	TSV292_RS__29340	NA	DedA family transmembrane protein	NA	NA	NA	11.0417	10.3912	11.2028	NA	10.8786	3.98505	NA	NA	Not detected in rough	Pfam SNARE associated Golgi protein	Function unknown	Cytoplasmic Membrane [Class 3]
BPSL2819	TSV292_R_RS__02935	TSV292_RS__29365	NA	DnaA regulatory inactivator Hda	NA	NA	NA	11.6953	11.8213	11.7143	NA	11.7436	4.85011	NA	NA	Not detected in rough	Belongs to the DnaA family	Replication and repair	Cytoplasmic [Class 3]
BPSL2820.1	NA	NA	NA	NA	13.2151	12.6352	13.3885	NA	NA	9.50922	13.0796	9.50922	-3.57041	NA	0.00613346	Not detected in smooth	NA	Function unknown	NA
BPSL2825	TSV292_R_RS__00145	TSV292_RS__29395	NA	hypothetical protein	NA	NA	NA	10.3081	10.7174	10.1459	NA	10.3904	3.49692	NA	NA	Not detected in rough	Para-aminobenzoate synthase, subunit I	Multiple categories	Cytoplasmic [Class 3]
BPSL2830	TSV292_R_RS__02946	TSV292_RS__24015	hslR	heat shock protein 15	NA	NA	NA	9.78346	10.0351	10.5814	NA	10.1333	3.2398	NA	NA	Not detected in rough	PFAM RNA-binding S4 domain protein	Translation	Cytoplasmic [Class 3]
BPSL2831	TSV292_R_RS__02947	TSV292_RS__07360	hemH	ferrochelatase	15.8841	15.8468	15.4595	NA	NA	NA	15.7302	NA	-10.6291	NA	NA	Not detected in smooth	Catalyzes the ferrous insertion into protoporphyrin IX	Coenzyme metabolism	Cytoplasmic [Class 3]
BPSL2845	TSV292_R_RS__02961	TSV292_RS__29495	glcF	glycolate oxidase iron-sulfur subunit	NA	NA	NA	11.7463	11.793	11.6284	NA	11.7226	4.82903	NA	NA	Not detected in rough	glycolate oxidase (Iron-sulfur subunit)	Energy production and conversion	Cytoplasmic Membrane [Class 3]
BPSL2858	TSV292_R_RS__02973	TSV292_RS__29560	phnF	GntR family transcriptional regulator	NA	NA	NA	10.737	10.8834	10.6642	NA	10.7616	3.86804	NA	NA	Not detected in rough	Transcriptional regulator	Transcription	Cytoplasmic [Class 3]
BPSL2862	TSV292_R_RS__02977	TSV292_RS__29580	NA	hypothetical protein	10.7351	10.6451	9.22578	NA	NA	NA	10.202	NA	-5.10091	NA	NA	Not detected in smooth	Transcriptional regulator	Transcription	Unknown [Class 3]
BPSL2863	TSV292_R_RS__02978	TSV292_RS__29585	NA	ferritin	17.4302	17.5444	17.5395	15.3372	15.2297	15.4289	17.5047	15.332	-2.17271	2.3693e-05	0.00122336	lower abundance in smooth	Belongs to the Dps family	Inorganic ion transport and metabolism	Cytoplasmic [Class 3]
BPSL2867	TSV292_R_RS__02983	TSV292_RS__29610	recG	ATP-dependent DNA helicase RecG	NA	NA	NA	10.8207	10.9335	10.4244	NA	10.7262	3.83266	NA	NA	Not detected in rough	Critical role in recombination and DNA repair. Helps process Holliday junction intermediates to mature products by catalyzing branch migration. Has a DNA unwinding activity characteristic of a DNA helicase with a 3'- to 5'- polarity. Unwinds branched duplex DNA (Y-DNA)	Replication and repair	Unknown (This protein may have multiple localization sites) [Class 3]
BPSL2868	TSV292_R_RS__02984	TSV292_RS__29615	queA	S-adenosylmethionine:tRNA ribosyltransferase-isomerase	NA	NA	NA	11.039	11.0374	10.8627	NA	10.9797	4.08614	NA	NA	Not detected in rough	Transfers and isomerizes the ribose moiety from AdoMet to the 7-aminomethyl group of 7-deazaguanine (preQ1-tRNA) to give epoxyqueuosine (oQ-tRNA)	Nucleotide metabolism and transport	Cytoplasmic [Class 3]
BPSL2875	TSV292_R_RS__02991	TSV292_RS__29650	NA	hypothetical protein	13.2058	13.1362	13.0132	11.5822	11.3361	11.0552	13.1184	11.3245	-1.79392	0.0032719	0.0109564	No difference	Belongs to the UPF0312 family	Function unknown	Periplasmic [Class 3]
BPSL2881	TSV292_R_RS__02998	TSV292_RS__29685	NA	hypothetical protein	NA	NA	NA	10.398	10.4214	10.3932	NA	10.4042	3.51069	NA	NA	Not detected in rough	site-specific recombinase	Replication and repair	Cytoplasmic Membrane [Class 3]
BPSL2885	TSV292_R_RS__03004	TSV292_RS__29715	pntB	NAD(P) transhydrogenase subunit beta	12.5797	12.1581	12.728	10.9559	10.7011	10.2682	12.4886	10.6417	-1.84684	0.00239813	0.00929907	lower abundance in smooth	The transhydrogenation between NADH and NADP is coupled to respiration and ATP hydrolysis and functions as a proton pump across the membrane	Energy production and conversion	Cytoplasmic Membrane [Class 3]
BPSL2887	TSV292_R_RS__03006	TSV292_RS__29725	pntAA	NAD(P) transhydrogenase subunit alpha	15.3341	15.3911	15.5001	13.391	13.0155	13.6173	15.4084	13.3413	-2.06716	0.00450104	0.0133351	No difference	NADP transhydrogenase subunit alpha	Energy production and conversion	Cytoplasmic Membrane [Class 3]
BPSL2888	TSV292_R_RS__03007	TSV292_RS__29730	NA	hydrolase	NA	NA	NA	11.6307	11.9177	11.6738	NA	11.7407	4.84721	NA	NA	Not detected in rough	Belongs to the Nudix hydrolase family. NudJ subfamily	Nucleotide metabolism and transport	Cytoplasmic [Class 3]
BPSL2889	TSV292_R_RS__03008	TSV292_RS__29735	mnmA	tRNA-specific 2-thiouridylase MnmA	NA	NA	NA	10.9086	10.5656	10.8108	NA	10.7617	3.86816	NA	NA	Not detected in rough	Catalyzes the 2-thiolation of uridine at the wobble position (U34) of tRNA, leading to the formation of s(2)U34	Translation	Cytoplasmic [Class 3]
BPSL2897	TSV292_R_RS__03017	TSV292_RS__29775	ruvC	Holliday junction resolvase	NA	NA	NA	10.1728	10.3165	10.6443	NA	10.3779	3.48437	NA	NA	Not detected in rough	Nuclease that resolves Holliday junction intermediates in genetic recombination. Cleaves the cruciform structure in supercoiled DNA by nicking to strands with the same polarity at sites symmetrically opposed at the junction in the homologous arms and leaves a 5'-terminal phosphate and a 3'-terminal hydroxyl group	Replication and repair	Cytoplasmic [Class 3]
BPSL2903	TSV292_R_RS__03023	TSV292_RS__29805	dtd	D-tyrosyl-tRNA(Tyr) deacylase	NA	NA	NA	10.3022	10.9534	10.6781	NA	10.6446	3.75103	NA	NA	Not detected in rough	rejects L-amino acids rather than detecting D-amino acids in the active site. By recycling D-aminoacyl-tRNA to D-amino acids and free tRNA molecules, this enzyme counteracts the toxicity associated with the formation of D-aminoacyl-tRNA entities in vivo and helps enforce protein L-homochirality	Translation	Unknown [Class 3]
BPSL2906	TSV292_R_RS__03026	TSV292_RS__29820	NA	glutathione S-transferase-like protein	14.0059	13.826	14.2013	12.1349	12.3419	12.0023	14.0111	12.1597	-1.8514	0.000238305	0.00254669	lower abundance in smooth	Glutathione S-transferase	Post-translational modification, protein turnover, chaperone functions	Cytoplasmic [Class 3]
BPSL2910	TSV292_R_RS__03030	TSV292_RS__29840	rpsI	30S ribosomal protein S9	15.2263	15.2348	15.5332	17.0218	17.0301	16.7499	15.3314	16.934	1.60254	0.000316204	0.00302946	upper abundance in smooth	Belongs to the universal ribosomal protein uS9 family	Translation	Cytoplasmic [Class 3]
BPSL2913	TSV292_R_RS__03035	TSV292_RS__29865	NA	hypothetical protein	NA	NA	NA	8.47498	9.25939	8.21885	NA	8.65108	1.75755	NA	NA	Not detected in rough	Protein of unknown function (DUF3025)	Function unknown	Unknown [Class 3]
BPSL2915	TSV292_R_RS__03037	TSV292_RS__29880	NA	hypothetical protein	NA	NA	NA	10.1496	9.74985	10.0906	NA	9.99668	3.10316	NA	NA	Not detected in rough	Glutamine amido-transferase	Function unknown	Cytoplasmic [Class 3]
BPSL2917	TSV292_R_RS__03039	TSV292_RS__29890	NA	heat shock Hsp20-like protein	16.1024	15.9291	16.0652	13.6515	13.6342	13.6179	16.0322	13.6345	-2.39769	0.000326077	0.00307293	lower abundance in smooth	Belongs to the small heat shock protein (HSP20) family	Post-translational modification, protein turnover, chaperone functions	Cytoplasmic [Class 3]
BPSL2918	TSV292_R_RS__03040	TSV292_RS__29895	NA	heat shock Hsp20-like protein	14.4263	14.4453	14.3114	12.1757	12.0677	12.1703	14.3943	12.1379	-2.25643	2.7889e-06	0.000763973	lower abundance in smooth	Belongs to the small heat shock protein (HSP20) family	Post-translational modification, protein turnover, chaperone functions	Cytoplasmic [Class 3]
BPSL2922	TSV292_R_RS__03044	TSV292_RS__29920	gltK	glutamate/aspartate transport system permease	NA	9.09994	9.26578	NA	NA	NA	9.18286	NA	-4.08179	NA	NA	Not detected in smooth	With GltJLPS and GadC for glutamate and GltJLP, DctA and DcuAB for aspartate is involved in the transport of glutamate and aspartate	Inorganic ion transport and metabolism	Cytoplasmic Membrane [Class 3]
BPSL2926	TSV292_R_RS__03048	TSV292_RS__29940	NA	LysR family transcriptional regulator	NA	NA	NA	8.7222	8.90336	7.91501	NA	8.51352	1.62	NA	NA	Not detected in rough	Transcriptional regulator	Transcription	Cytoplasmic [Class 3]
BPSL2933	TSV292_R_RS__03055	TSV292_RS__29975	NA	regulatory protein	NA	NA	NA	NA	9.92451	8.97363	NA	9.44907	2.55555	NA	NA	Not detected in rough	Transcriptional regulator	Transcription	Cytoplasmic [Class 3]
BPSL2945	TSV292_R_RS__03067	TSV292_RS__30035	NA	allantoicase	11.7867	11.8727	12.0244	NA	NA	NA	11.8946	NA	-6.79357	NA	NA	Not detected in smooth	Belongs to the allantoicase family	Nucleotide metabolism and transport	Cytoplasmic [Class 3]
BPSL2947	TSV292_R_RS__03069	TSV292_RS__30045	NA	GntR family transcriptional regulator	NA	NA	NA	9.89284	9.12279	9.8246	NA	9.61341	2.71988	NA	NA	Not detected in rough	Transcriptional regulator	Transcription	Cytoplasmic [Class 3]
BPSL2954	TSV292_R_RS__03076	TSV292_RS__26400	speE	spermidine synthase	NA	NA	NA	9.60434	NA	10.1664	NA	9.88539	2.99186	NA	NA	Not detected in rough	Catalyzes the irreversible transfer of a propylamine group from the amino donor S-adenosylmethioninamine (decarboxy- AdoMet) to putrescine (1,4-diaminobutane) to yield spermidine	Coenzyme metabolism	Cytoplasmic [Class 3]
BPSL2960	TSV292_R_RS__03082	TSV292_RS__30115	NA	thiamine monophosphate kinase	13.8136	13.5175	13.5433	10.8172	10.9413	10.9384	13.6248	10.899	-2.72582	0.00023227	0.0025402	lower abundance in smooth	Catalyzes the ATP-dependent phosphorylation of thiamine- monophosphate (TMP) to form thiamine-pyrophosphate (TPP), the active form of vitamin B1	Coenzyme metabolism	Cytoplasmic [Class 3]
BPSL2964	TSV292_R_RS__03086	TSV292_RS__30135	NA	epimerase	8.88555	9.13496	8.68622	NA	NA	NA	8.90224	NA	-3.80118	NA	NA	Not detected in smooth	Aldose 1-epimerase	Carbohydrate metabolism and transport	Unknown [Class 3]
BPSL2965	TSV292_R_RS__03087	TSV292_RS__30140	NA	dehydrogenase	NA	NA	NA	10.0246	10.0362	9.24766	NA	9.76947	2.87594	NA	NA	Not detected in rough	PFAM short-chain dehydrogenase reductase SDR	Multiple categories	Cytoplasmic [Class 3]
BPSL2986	TSV292_R_RS__03108	TSV292_RS__30250	NA	hypothetical protein	12.0808	11.8685	11.7273	13.6076	13.622	13.2609	11.8922	13.4968	1.60464	0.000561068	0.0040958	upper abundance in smooth	MJ0042 family finger-like	Function unknown	Unknown [Class 3]
BPSL2999	TSV292_R_RS__03123	TSV292_RS__30325	NA	dinucleoside polyphosphate hydrolase	NA	NA	NA	9.96335	10.4661	10.2281	NA	10.2192	3.32569	NA	NA	Not detected in rough	Accelerates the degradation of transcripts by removing pyrophosphate from the 5'-end of triphosphorylated RNA, leading to a more labile monophosphorylated state that can stimulate subsequent ribonuclease cleavage	Replication and repair	Cytoplasmic [Class 3]
BPSL3002	TSV292_R_RS__03125	TSV292_RS__30335	proB	gamma-glutamyl kinase	10.5637	11.1568	10.6768	12.4057	12.4752	12.5796	10.7991	12.4869	1.68773	0.00771164	0.0191992	No difference	Catalyzes the transfer of a phosphate group to glutamate to form L-glutamate 5-phosphate	Nucleotide metabolism and transport	Cytoplasmic [Class 3]
BPSL3018	TSV292_R_RS__03142	TSV292_RS__30425	lpxC	UDP-3-O-[3-hydroxymyristoyl] N-acetylglucosaminedeacetylase	NA	NA	NA	10.2171	10.8302	10.6354	NA	10.5609	3.66737	NA	NA	Not detected in rough	Catalyzes the hydrolysis of UDP-3-O-myristoyl-N- acetylglucosamine to form UDP-3-O-myristoylglucosamine and acetate, the committed step in lipid A biosynthesis	Cell wall/membrane/envelop biogenesis	Cytoplasmic [Class 3]
BPSL3036	TSV292_R_RS__03160	TSV292_RS__30515	NA	outer membrane porin	NA	NA	NA	10.3738	10.2802	10.5738	NA	10.4093	3.51575	NA	NA	Not detected in rough	PFAM porin Gram-negative type	Cell wall/membrane/envelop biogenesis	Outer Membrane [Class 3]
BPSL3043.1	NA	NA	NA	NA	15.0395	15.0075	15.371	10.3335	10.4827	10.355	15.1393	10.3904	-4.74891	0.000113528	0.00205899	lower abundance in smooth	NA	Function unknown	NA
BPSL3045	TSV292_R_RS__03173	TSV292_RS__11180	paaA	phenylacetate-coenzyme A ligase	12.454	12.6382	13.0302	14.8614	14.8436	14.6988	12.7075	14.8013	2.09378	0.00372907	0.0119396	No difference	Catalyzes the activation of phenylacetic acid (PA) to phenylacetyl-CoA (PA-CoA)	Coenzyme metabolism	Cytoplasmic [Class 3]
BPSL3062.1	NA	NA	NA	NA	12.4979	12.2638	12.1762	NA	NA	NA	12.3126	NA	-7.21156	NA	NA	Not detected in smooth	NA	Function unknown	NA
BPSL3074	TSV292_R_RS__03206	TSV292_RS__13045	hemK	protein methyltransferase HemK	NA	NA	NA	10.4976	10.4238	10.2578	NA	10.3931	3.49957	NA	NA	Not detected in rough	Methylates the class 1 translation termination release factors RF1 PrfA and RF2 PrfB on the glutamine residue of the universally conserved GGQ motif	Translation	Cytoplasmic [Class 3]
BPSL3076	TSV292_R_RS__03208	TSV292_RS__13055	NA	3-octaprenyl-4-hydroxybenzoate carboxy-lyase	NA	NA	NA	9.81513	NA	10.3689	NA	10.092	3.19848	NA	NA	Not detected in rough	Flavin prenyltransferase that catalyzes the synthesis of the prenylated FMN cofactor (prenyl-FMN) for 4-hydroxy-3- polyprenylbenzoic acid decarboxylase UbiD. The prenyltransferase is metal-independent and links a dimethylallyl moiety from dimethylallyl monophosphate (DMAP) to the flavin N5 and C6 atoms of FMN	Coenzyme metabolism	Cytoplasmic Membrane [Class 3]
BPSL3084	TSV292_R_RS__03217	TSV292_RS__13095	NA	hypothetical protein	NA	NA	NA	12.0531	12.1735	12.0037	NA	12.0768	5.18327	NA	NA	Not detected in rough	Protein of unknown function (DUF1415)	Function unknown	Cytoplasmic [Class 3]
BPSL3085	TSV292_R_RS__03218	TSV292_RS__13100	NA	hypothetical protein	NA	NA	NA	10.3179	10.7507	10.7389	NA	10.6025	3.70902	NA	NA	Not detected in rough	Methyltransferase domain	Post-translational modification, protein turnover, chaperone functions	Cytoplasmic [Class 3]
BPSL3086	TSV292_R_RS__03219	TSV292_RS__13105	NA	hypothetical protein	NA	NA	NA	10.3972	11.0998	10.6645	NA	10.7205	3.82698	NA	NA	Not detected in rough	Pfam Methyltransferase small	Translation	Cytoplasmic [Class 3]
BPSL3088	TSV292_R_RS__03221	TSV292_RS__13115	NA	hypothetical protein	NA	NA	NA	10.4086	10.3718	10.9795	NA	10.5867	3.69313	NA	NA	Not detected in rough	Water Stress and Hypersensitive response	Function unknown	Unknown [Class 3]
BPSL3089	TSV292_R_RS__03222	TSV292_RS__13120	NA	peptidase	13.1012	13.2557	13.6863	NA	NA	NA	13.3477	NA	-8.24665	NA	NA	Not detected in smooth	PFAM peptidase M1, membrane alanine aminopeptidase	Amino acid metabolism and transport	Extracellular [Class 1] ; Periplasmic [Class 3]
BPSL3098	TSV292_R_RS__03231	TSV292_RS__13165	tagF-1	type VI secretion system-associated protein TagF-1	13.0225	12.6242	13.1831	11.1524	11.5285	11.4598	12.9432	11.3802	-1.56301	0.00237802	0.00927328	lower abundance in smooth	type VI secretion-associated protein	Virulence factor -T6SS-6/tss-1	Unknown [Class 3]
BPSL3105	TSV292_R_RS__03238	TSV292_RS__13200	tssD-1	type VI secretion system protein TssD-1	14.7817	15.0735	14.9142	13.1438	13.1312	13.6123	14.9231	13.2958	-1.62736	0.00264309	0.00986428	lower abundance in smooth	type VI secretion system effector, Hcp1 family	Virulence factor -T6SS-6/tss-1	Extracellular [Class 1] ; Extracellular [Class 3]
BPSL3109	TSV292_R_RS__03242	TSV292_RS__13220	tssJ-1	type VI secretion system protein TssJ-1	NA	NA	NA	10.4537	10.4634	10.2237	NA	10.3803	3.48673	NA	NA	Not detected in rough	Type VI secretion lipoprotein, VasD, EvfM, TssJ, VC_A0113	Virulence factor -T6SS-6/tss-1	Cytoplasmic Membrane [Class 3]
BPSL3116	TSV292_R_RS__00504	TSV292_RS__03910	NA	transposase	11.0124	9.54209	9.34026	NA	NA	NA	9.96492	NA	-4.86385	NA	NA	Not detected in smooth	to Ralstonia solanacearum ISRso14-transposase orfA protein SWALL Q8XGL4 (EMBL AL646083) (87 aa) fasta scores E() 2.1e-29, 93.1 id in 87 aa	Replication and repair	Cytoplasmic [Class 3]
BPSL3121	TSV292_R_RS__03287	TSV292_RS__13280	petC	cytochrome c1	15.1083	14.7852	15.1835	13.4521	13.2238	13.0453	15.0256	13.2404	-1.78522	0.000464834	0.00367262	lower abundance in smooth	Cytochrome C1	Inorganic ion transport and metabolism	Unknown [Class 3]
BPSL3122	TSV292_R_RS__03288	TSV292_RS__13285	petB	cytochrome b	NA	NA	NA	NA	7.42601	7.72581	NA	7.57591	0.682385	NA	NA	Not detected in rough	Component of the ubiquinol-cytochrome c reductase complex (complex III or cytochrome b-c1 complex), which is a respiratory chain that generates an electrochemical potential coupled to ATP synthesis	Energy production and conversion	Cytoplasmic Membrane [Class 3]
BPSL3123	TSV292_R_RS__03289	TSV292_RS__13290	petA	ubiquinol-cytochrome c reductase iron-sulfur subunit	13.7955	13.46	13.6771	12.1331	12.1509	12.126	13.6442	12.1367	-1.50753	0.00404774	0.0125107	No difference	Component of the ubiquinol-cytochrome c reductase complex (complex III or cytochrome b-c1 complex), which is a respiratory chain that generates an electrochemical potential coupled to ATP synthesis	Energy production and conversion	Cytoplasmic Membrane [Class 3]
BPSL3127	TSV292_R_RS__03293	TSV292_RS__13310	tatB	sec-independent translocase	NA	NA	NA	11.5962	11.9354	12.0633	NA	11.865	4.97143	NA	NA	Not detected in rough	Part of the twin-arginine translocation (Tat) system that transports large folded proteins containing a characteristic twin-arginine motif in their signal peptide across membranes. Together with TatC, TatB is part of a receptor directly interacting with Tat signal peptides. TatB may form an oligomeric binding site that transiently accommodates folded Tat precursor proteins before their translocat…	Intracellular trafficking and secretion	Unknown [Class 3]
BPSL3128	TSV292_R_RS__03294	TSV292_RS__13315	tatA	twin arginine translocase A	13.3088	13.2088	13.3029	10.9419	11.7324	11.7143	13.2735	11.4629	-1.81064	0.0188063	0.0354562	No difference	Part of the twin-arginine translocation (Tat) system that transports large folded proteins containing a characteristic twin-arginine motif in their signal peptide across membranes. TatA could form the protein-conducting channel of the Tat system	Intracellular trafficking and secretion	Cytoplasmic Membrane [Class 3]
BPSL3137	TSV292_R_RS__05402	TSV292_RS__13360	hisB	imidazoleglycerol-phosphate dehydratase	11.4869	11.4801	11.3637	13.9714	13.9443	13.9646	11.4436	13.9601	2.5165	0.000148997	0.00219289	upper abundance in smooth	imidazoleglycerol-phosphate dehydratase	Amino acid metabolism and transport	Cytoplasmic [Class 3]
BPSL3141	TSV292_R_RS__03307	TSV292_RS__13380	murA	UDP-N-acetylglucosamine 1-carboxyvinyltransferase	NA	NA	8.0841	11.1727	11.4635	11.1674	8.0841	11.2679	3.18375	NA	0.00543564	Not detected in rough	Cell wall formation. Adds enolpyruvyl to UDP-N- acetylglucosamine	Cell wall/membrane/envelop biogenesis	Cytoplasmic [Class 3]
BPSL3145	TSV292_R_RS__03311	TSV292_RS__13400	NA	hypothetical protein	NA	NA	NA	9.4396	8.83419	9.63371	NA	9.3025	2.40898	NA	NA	Not detected in rough	STAS domain	Function unknown	Unknown [Class 3]
BPSL3149	TSV292_R_RS__03315	TSV292_RS__13420	NA	hypothetical protein	NA	NA	NA	11.1445	11.2896	11.6736	NA	11.3692	4.4757	NA	NA	Not detected in rough	ABC transporter permease	Secondary structure	Cytoplasmic Membrane [Class 3]
BPSL3153	TSV292_R_RS__03319	TSV292_RS__13440	thiS	sulfur carrier protein ThiS	NA	NA	NA	11.0301	11.1611	10.577	NA	10.9228	4.02924	NA	NA	Not detected in rough	thiamine biosynthesis protein ThiS	Coenzyme metabolism	Unknown [Class 3]
BPSL3154	TSV292_R_RS__03320	TSV292_RS__13445	thiO	thiamine biosynthesis oxidoreductase ThiO	NA	NA	NA	11.5515	11.7084	11.5661	NA	11.6086	4.71512	NA	NA	Not detected in rough	PFAM FAD dependent oxidoreductase	Amino acid metabolism and transport	Unknown [Class 3]
BPSL3155	TSV292_R_RS__03321	TSV292_RS__13450	NA	ABC transporter	NA	NA	NA	11.2485	11.1067	11.1749	NA	11.1767	4.28319	NA	NA	Not detected in rough	abc transporter	Function unknown	Cytoplasmic Membrane [Class 3]
BPSL3156	TSV292_R_RS__03322	TSV292_RS__13455	NA	hypothetical protein	NA	NA	NA	8.96749	NA	9.23069	NA	9.09909	2.20557	NA	NA	Not detected in rough	Hydrolyzes RNA 2',3'-cyclic phosphodiester to an RNA 2'- phosphomonoester	Translation	Cytoplasmic [Class 3]
BPSL3163	TSV292_R_RS__03329	TSV292_RS__13490	ugpC	glycerol-3-phosphate transporter ATP-binding subunit	NA	NA	NA	11.8887	11.8765	12.1904	NA	11.9852	5.09169	NA	NA	Not detected in rough	Part of the ABC transporter complex UgpABCE involved in sn-glycerol-3-phosphate import. Responsible for energy coupling to the transport system	Inorganic ion transport and metabolism	Cytoplasmic Membrane [Class 3]
BPSL3168	TSV292_R_RS__03334	TSV292_RS__13515	aroB	3-dehydroquinate synthase	9.64246	10.0031	9.767	12.5169	12.4959	12.5692	9.80418	12.5273	2.72313	0.00101816	0.00553019	upper abundance in smooth	Catalyzes the conversion of 3-deoxy-D-arabino- heptulosonate 7-phosphate (DAHP) to dehydroquinate (DHQ)	Amino acid metabolism and transport	Cytoplasmic [Class 3]
BPSL3169	TSV292_R_RS__03335	TSV292_RS__13520	aroK	shikimate kinase	10.8136	NA	NA	13.9801	13.6648	13.2646	10.8136	13.6365	2.82289	NA	0.00921618	Not detected in rough	Catalyzes the specific phosphorylation of the 3-hydroxyl group of shikimic acid using ATP as a cosubstrate	Nucleotide metabolism and transport	Cytoplasmic [Class 3]
BPSL3175A	TSV292_R_RS__03342	TSV292_RS__13555	NA	lipoprotein	12.895	13.0572	13.0239	10.4465	10.4514	9.9593	12.992	10.2857	-2.7063	0.00186195	0.00805226	lower abundance in smooth	-	Function unknown	Periplasmic [Class 3]
BPSL3178	TSV292_R_RS__03345	TSV292_RS__02440	NA	sulfite oxidase subunit YedY	10.9957	10.9546	11.4192	NA	NA	NA	11.1231	NA	-6.02208	NA	NA	Not detected in smooth	Part of the MsrPQ system that repairs oxidized periplasmic proteins containing methionine sulfoxide residues (Met-O), using respiratory chain electrons. Thus protects these proteins from oxidative-stress damage caused by reactive species of oxygen and chlorine generated by the host defense mechanisms. MsrPQ is essential for the maintenance of envelope integrity under bleach stress, rescuing a wid…	Energy production and conversion	Unknown [Class 3]
BPSL3180	TSV292_R_RS__03347	TSV292_RS__13580	NA	cytochrome C biogenesis protein	12.3704	12.1525	12.3786	10.1291	10.1302	10.491	12.3005	10.2501	-2.05041	0.000404359	0.00346428	lower abundance in smooth	cytochrome c biogenesis protein	Post-translational modification, protein turnover, chaperone functions	Cytoplasmic Membrane [Class 3]
BPSL3192	TSV292_R_RS__03359	TSV292_RS__13640	infA	translation initiation factor IF-1	13.0591	13.6686	13.1554	15.299	15.0856	14.9648	13.2944	15.1165	1.82211	0.00337093	0.0111609	No difference	One of the essential components for the initiation of protein synthesis. Stabilizes the binding of IF-2 and IF-3 on the 30S subunit to which N-formylmethionyl-tRNA(fMet) subsequently binds. Helps modulate mRNA selection, yielding the 30S pre- initiation complex (PIC). Upon addition of the 50S ribosomal subunit IF-1, IF-2 and IF-3 are released leaving the mature 70S translation initation complex	Translation	Cytoplasmic [Class 3]
BPSL3208	TSV292_R_RS__03375	TSV292_RS__13720	rplV	50S ribosomal protein L22	16.2622	16.2706	16.4363	18.4236	18.1783	18.2174	16.323	18.2731	1.95005	6.01164e-05	0.00161342	upper abundance in smooth	The globular domain of the protein is located near the polypeptide exit tunnel on the outside of the subunit, while an extended beta-hairpin is found that lines the wall of the exit tunnel in the center of the 70S ribosome	Translation	Extracellular [Class 1] ; Cytoplasmic [Class 3]
BPSL3211	TSV292_R_RS__03378	TSV292_RS__13735	rplW	50S ribosomal protein L23	15.8558	16.1515	15.7844	17.4831	17.5451	17.4592	15.9306	17.4958	1.56526	0.00360508	0.0116861	No difference	One of the early assembly proteins it binds 23S rRNA. One of the proteins that surrounds the polypeptide exit tunnel on the outside of the ribosome. Forms the main docking site for trigger factor binding to the ribosome	Translation	Extracellular [Class 1] ; Cytoplasmic [Class 3]
BPSL3229	TSV292_R_RS__03405	TSV292_RS__13890	NA	hypothetical protein	11.0674	10.4955	9.82347	NA	NA	NA	10.4621	NA	-5.36104	NA	NA	Not detected in smooth	G-D-S-L family	Amino acid metabolism and transport	Unknown [Class 3]
BPSL3230	TSV292_R_RS__03406	TSV292_RS__13895	paaA	phenylacetate-CoA oxygenase subunit PaaA	13.1699	12.899	13.5687	15.0252	14.9168	14.7741	13.2125	14.9053	1.69281	0.00685578	0.0178259	No difference	PFAM phenylacetic acid catabolic family protein	Function unknown	Unknown [Class 3]
BPSL3233	TSV292_R_RS__03409	TSV292_RS__13910	paaD	phenylacetic acid degradation protein PaaD	NA	NA	NA	12.3342	12.1436	12.1108	NA	12.1962	5.30269	NA	NA	Not detected in rough	Phenylacetic acid degradation	Replication and repair	Cytoplasmic [Class 3]
BPSL3236.1	NA	NA	NA	NA	12.182	12.4803	12.5343	10.4382	10.3747	10.1927	12.3989	10.3352	-2.06367	0.000231352	0.0025402	lower abundance in smooth	NA	Function unknown	NA
BPSL3237	TSV292_R_RS__03413	TSV292_RS__13930	NA	hypothetical protein	NA	NA	NA	11.378	11.5652	11.9095	NA	11.6176	4.72403	NA	NA	Not detected in rough	PFAM GCN5-related N-acetyltransferase	Transcription	Cytoplasmic [Class 3]
BPSL3239	TSV292_R_RS__03415	TSV292_RS__13940	NA	4-hydroxyphenylpyruvate dioxygenase	12.9091	12.8213	13.1918	15.0216	15.0012	15.0629	12.9741	15.0286	2.05449	0.00239036	0.00929907	upper abundance in smooth	4-Hydroxyphenylpyruvate dioxygenase	Energy production and conversion	Cytoplasmic [Class 3]
BPSL3241	TSV292_R_RS__03417	TSV292_RS__13950	NA	indolepyruvate ferredoxin oxidoreductase	NA	NA	NA	11.9959	11.502	12.6006	NA	12.0328	5.13929	NA	NA	Not detected in rough	oxidoreductase	Energy production and conversion	Unknown [Class 3]
BPSL3245	TSV292_R_RS__03421	TSV292_RS__13970	NA	flavoprotein (regulator)	NA	NA	NA	10.6603	10.6162	10.095	NA	10.4572	3.56363	NA	NA	Not detected in rough	flavodoxin nitric oxide synthase	Function unknown	Unknown [Class 3]
BPSL3250	TSV292_R_RS__03427	TSV292_RS__14000	NA	LysR family transcriptional regulator	NA	NA	NA	9.89849	10.2851	9.37486	NA	9.85281	2.95928	NA	NA	Not detected in rough	regulatory protein LysR	Transcription	Cytoplasmic Membrane [Class 3]
BPSL3254B	TSV292_R_RS__03433	TSV292_RS__14030	NA	hypothetical protein	NA	NA	NA	8.76325	8.54178	8.36725	NA	8.55743	1.6639	NA	NA	Not detected in rough	-	Function unknown	Unknown [Class 3]
BPSL3256	TSV292_R_RS__03435	TSV292_RS__14040	NA	amino acid permease	NA	NA	NA	11.3937	10.8131	11.4482	NA	11.2183	4.32478	NA	NA	Not detected in rough	amino acid	Amino acid metabolism and transport	Cytoplasmic Membrane [Class 3]
BPSL3277	TSV292_R_RS__03443	TSV292_RS__14085	NA	metallo-beta-lactamase superfamily protein	NA	NA	NA	10.8438	10.9809	11.2157	NA	11.0135	4.11993	NA	NA	Not detected in rough	PFAM beta-lactamase domain protein	Function unknown	Cytoplasmic [Class 3]
BPSL3282	TSV292_R_RS__03448	TSV292_RS__14110	NA	hypothetical protein	NA	NA	NA	9.86373	9.87119	10.0549	NA	9.92994	3.03642	NA	NA	Not detected in rough	PFAM pyridoxamine 5'-phosphate oxidase-related, FMN-binding	Inorganic ion transport and metabolism	Cytoplasmic [Class 3]
BPSL3285	TSV292_R_RS__03451	TSV292_RS__14125	NA	oxidoreductase	12.2718	12.2691	12.062	8.76816	8.49459	8.27889	12.201	8.51388	-3.68708	0.0002095	0.00239327	lower abundance in smooth	2-Nitropropane dioxygenase	Function unknown	Unknown (This protein may have multiple localization sites) [Class 3]
BPSL3291	TSV292_R_RS__03457	TSV292_RS__07820	fliA	flagellar biosynthesis sigma factor	NA	NA	NA	11.947	12.2976	12.0473	NA	12.0973	5.20376	NA	NA	Not detected in rough	Sigma factors are initiation factors that promote the attachment of RNA polymerase to specific initiation sites and are then released. This sigma factor controls the expression of flagella-related genes	Virulence factor -Flagellar biosynthesis	Cytoplasmic [Class 3]
BPSL3292	TSV292_R_RS__03458	TSV292_RS__14160	flhG	flagellar biosynthesis protein FlhG	NA	NA	NA	10.2128	10.7202	10.5639	NA	10.499	3.60543	NA	NA	Not detected in rough	Flagellar biosynthesis protein FlhG	Virulence factor -Flagellar biosynthesis	Unknown [Class 3]
BPSL3293	TSV292_R_RS__03459	TSV292_RS__14165	flhF	flagellar biosynthesis regulator FlhF	NA	NA	NA	11.1137	11.445	11.2341	NA	11.2643	4.37076	NA	NA	Not detected in rough	PFAM GTP-binding signal recognition particle SRP54 G- domain	Virulence factor -Flagellar biosynthesis	Unknown (This protein may have multiple localization sites) [Class 3]
BPSL3294	TSV292_R_RS__03460	TSV292_RS__07725	flhA	flagellar biosynthesis protein FlhA	NA	NA	NA	10.7122	10.5969	10.7785	NA	10.6959	3.80236	NA	NA	Not detected in rough	Required for formation of the rod structure of the flagellar apparatus. Together with FliI and FliH, may constitute the export apparatus of flagellin	Virulence factor -Flagellar biosynthesis	Cytoplasmic Membrane [Class 3]
BPSL3301.1	NA	NA	NA	NA	12.7055	12.4911	12.0393	8.82721	8.96036	8.95572	12.412	8.91443	-3.49755	0.00214348	0.00869299	lower abundance in smooth	NA	Function unknown	NA
BPSL3302	TSV292_R_RS__05646	TSV292_RS__07710	CheD	chemoreceptor glutamine deamidase CheD	NA	NA	NA	9.65431	10.5952	9.5988	NA	9.94945	3.05593	NA	NA	Not detected in rough	Probably deamidates glutamine residues to glutamate on methyl-accepting chemotaxis receptors (MCPs), playing an important role in chemotaxis	Virulence factor -Chemotaxis	Cytoplasmic [Class 3]
BPSL3303	TSV292_R_RS__03469	TSV292_RS__07705	cheR	chemotaxis protein methyltransferase	NA	NA	NA	9.94517	9.75748	9.59621	NA	9.76629	2.87276	NA	NA	Not detected in rough	Methylation of the membrane-bound methyl-accepting chemotaxis proteins (MCP) to form gamma-glutamyl methyl ester residues in MCP	Virulence factor -Chemotaxis	Cytoplasmic [Class 3]
BPSL3311	TSV292_R_RS__03477	TSV292_RS__14255	flhD	transcriptional activator FlhD	NA	NA	NA	10.8605	10.8915	10.0806	NA	10.6109	3.71734	NA	NA	Not detected in rough	Functions in complex with FlhC as a master transcriptional regulator that regulates transcription of several flagellar and non-flagellar operons by binding to their promoter region. Activates expression of class 2 flagellar genes, including fliA, which is a flagellum-specific sigma factor that turns on the class 3 genes. Also regulates genes whose products function in a variety of physiological p…	Virulence factor -Flagellar biosynthesis	Cytoplasmic [Class 3]
BPSL3315	TSV292_R_RS__03481	TSV292_RS__14275	NA	Cof family hydrolase	10.4058	10.5825	10.5588	12.7481	12.6345	12.6875	10.5157	12.6901	2.17436	2.98867e-05	0.00122336	upper abundance in smooth	Haloacid dehalogenase domain protein hydrolase, type 3	Function unknown	Cytoplasmic [Class 3]
BPSL3321	TSV292_R_RS__03487	TSV292_RS__14305	NA	hypothetical protein	NA	NA	NA	11.6166	11.6831	11.0969	NA	11.4655	4.57201	NA	NA	Not detected in rough	Flagellar protein FliT	Function unknown	Unknown [Class 3]
BPSL3323	TSV292_R_RS__03489	TSV292_RS__14315	NA	transferase	NA	NA	NA	11.6836	11.749	11.4555	NA	11.6293	4.73582	NA	NA	Not detected in rough	Belongs to the DegT DnrJ EryC1 family	Amino acid metabolism and transport	Cytoplasmic [Class 3]
BPSL3326	TSV292_R_RS__03492	TSV292_RS__14330	NA	keto/oxo acyl-ACP synthase	10.5461	11.1212	10.0332	12.5118	12.6356	12.4563	10.5668	12.5346	1.96776	0.0220453	0.0400724	No difference	synthase III	Lipid metabolism	Cytoplasmic [Class 3]
BPSL3328	TSV292_R_RS__03494	TSV292_RS__14340	NA	acetyltransferase	NA	NA	NA	12.0389	12.4683	12.0088	NA	12.172	5.27845	NA	NA	Not detected in rough	Bacterial transferase hexapeptide (six repeats)	Function unknown	Unknown [Class 3]
BPSL3329	TSV292_R_RS__03272	TSV292_RS__03285	NA	Rieske (2Fe-2S) domain-containing protein	NA	NA	NA	11.4764	11.4087	11.4705	NA	11.4519	4.55834	NA	NA	Not detected in rough	Ring hydroxylating alpha subunit (catalytic domain)	Inorganic ion transport and metabolism	Cytoplasmic [Class 3]
BPSL3331	TSV292_R_RS__03497	TSV292_RS__14355	NA	outer membrane protein	NA	NA	NA	12.1065	11.7325	11.8422	NA	11.8937	5.00021	NA	NA	Not detected in rough	-	Function unknown	Extracellular [Class 1] ; Extracellular [Class 3]
BPSL3333	TSV292_R_RS__03499	TSV292_RS__14365	acpA	acid phosphatase	9.46348	10.0562	9.57464	13.2002	13.062	13.131	9.69811	13.131	3.43294	0.00190737	0.00817583	upper abundance in smooth	acid phosphatase	Cell wall/membrane/envelop biogenesis	Extracellular [Class 1] ; Extracellular [Class 3]
BPSL3334	TSV292_R_RS__03500	TSV292_RS__14370	NA	lipoprotein	NA	NA	NA	10.2974	10.8918	10.2228	NA	10.4706	3.57712	NA	NA	Not detected in rough	lipoprotein	Function unknown	Unknown [Class 3]
BPSL3336	TSV292_R_RS__03502	TSV292_RS__14380	NA	lipoprotein	12.6297	12.6407	12.6635	14.9614	15.0055	14.8358	12.6446	14.9343	2.28962	0.000317056	0.00302946	upper abundance in smooth	Curli production assembly transport component CsgG	Cell wall/membrane/envelop biogenesis	Extracellular [Class 1] ; Unknown [Class 3]
BPSL3338	TSV292_R_RS__03505	TSV292_RS__14395	NA	methyl-accepting chemotaxis protein	NA	NA	NA	10.228	10.8846	9.74195	NA	10.2848	3.39132	NA	NA	Not detected in rough	chemotaxis	Multiple categories	Cytoplasmic Membrane [Class 3]
BPSL3339	TSV292_R_RS__03506	TSV292_RS__14400	NA	oxidoreductase	11.3821	11.6186	11.169	NA	NA	NA	11.3899	NA	-6.2888	NA	NA	Not detected in smooth	Berberine and berberine like	Function unknown	Unknown [Class 3]
BPSL3340	TSV292_R_RS__03507	TSV292_RS__14405	NA	chitin-binding protein	14.5967	14.6577	14.6892	NA	NA	NA	14.6479	NA	-9.54682	NA	NA	Not detected in smooth	Lytic polysaccharide mono-oxygenase, cellulose-degrading	Function unknown	Extracellular [Class 3]
BPSL3342	TSV292_R_RS__04138	NA	NA	bacteriophage protein	10.4501	10.4881	10.6893	NA	NA	NA	10.5425	NA	-5.44142	NA	NA	Not detected in smooth	AAA ATPase domain	Function unknown	Cytoplasmic [Class 3]
BPSL3354	TSV292_R_RS__03534	TSV292_RS__14465	NA	cytochrome	15.2022	14.9697	15.3157	11.7481	11.8792	12.2281	15.1625	11.9518	-3.21073	0.000109011	0.00205899	lower abundance in smooth	PFAM cytochrome c, class I	Energy production and conversion	Periplasmic [Class 3]
BPSL3359	TSV292_R_RS__03540	TSV292_RS__14490	NA	lipoprotein	12.1131	11.5526	12.2397	10.346	9.58982	8.97321	11.9685	9.63633	-2.33213	0.0133798	0.0277478	No difference	CRISPR (clustered regularly interspaced short palindromic repeat), is an adaptive immune system that provides protection against mobile genetic elements (viruses, transposable elements and conjugative plasmids). CRISPR clusters contain sequences complementary to antecedent mobile elements and target invading nucleic acids. CRISPR clusters are transcribed and processed into CRISPR RNA (crRNA). Fun…	Cell wall/membrane/envelop biogenesis	Unknown [Class 3]
BPSL3363	TSV292_R_RS__03546	TSV292_RS__14510	NA	hypothetical protein	12.2276	12.4178	12.1416	10.6657	10.4408	10.6557	12.2623	10.5874	-1.67496	0.000115731	0.00205899	lower abundance in smooth	Alginate lyase	Function unknown	Extracellular [Class 1] ; Periplasmic [Class 3]
BPSL3367	TSV292_R_RS__03550	TSV292_RS__14530	NA	hypothetical protein	11.1538	10.8155	10.2643	NA	NA	NA	10.7445	NA	-5.64346	NA	NA	Not detected in smooth	-	Function unknown	Cytoplasmic [Class 3]
BPSL3380	TSV292_R_RS__03562	TSV292_RS__14590	NA	PadR transcriptional regulator	12.9831	13.1576	12.9385	NA	NA	NA	13.0264	NA	-7.92531	NA	NA	Not detected in smooth	Transcriptional regulator PadR-like family	Transcription	Unknown [Class 3]
BPSL3390	TSV292_R_RS__03574	TSV292_RS__14650	priA	primosome assembly protein PriA	NA	NA	NA	9.70074	9.83926	10.0856	NA	9.8752	2.98168	NA	NA	Not detected in rough	Involved in the restart of stalled replication forks. Recognizes and binds the arrested nascent DNA chain at stalled replication forks. It can open the DNA duplex, via its helicase activity, and promote assembly of the primosome and loading of the major replicative helicase DnaB onto DNA	Replication and repair	Cytoplasmic [Class 3]
BPSL3394	TSV292_R_RS__03579	TSV292_RS__14675	NA	AMP-binding protein	NA	NA	NA	9.61476	9.05696	9.04838	NA	9.24003	2.34651	NA	NA	Not detected in rough	PFAM AMP-dependent synthetase and ligase	Multiple categories	Cytoplasmic [Class 3]
BPSL3395	TSV292_R_RS__03580	TSV292_RS__14680	atpC	ATP synthase F0F1 subunit epsilon	13.6405	13.6612	13.7452	15.3956	15.2149	15.0004	13.6823	15.2036	1.52132	0.00337071	0.0111609	No difference	Produces ATP from ADP in the presence of a proton gradient across the membrane	Energy production and conversion	Cytoplasmic [Class 3]
BPSL3401	TSV292_R_RS__03586	TSV292_RS__14710	atpE	ATP synthase F0F1 subunit C	16.2363	15.8456	15.9889	13.4566	13.8197	14.4428	16.0236	13.9064	-2.11721	0.00981999	0.022458	No difference	F(1)F(0) ATP synthase produces ATP from ADP in the presence of a proton or sodium gradient. F-type ATPases consist of two structural domains, F(1) containing the extramembraneous catalytic core and F(0) containing the membrane proton channel, linked together by a central stalk and a peripheral stalk. During catalysis, ATP synthesis in the catalytic domain of F(1) is coupled via a rotary mechanism…	Energy production and conversion	Extracellular [Class 1] ; Cytoplasmic Membrane [Class 3]
BPSL3416	TSV292_R_RS__03602	TSV292_RS__14790	NA	branched-chain amino acid ABC transporter periplasmic substrate binding protein	NA	NA	NA	12.0363	11.6138	11.8131	NA	11.8211	4.92755	NA	NA	Not detected in rough	abc transporter	Amino acid metabolism and transport	Unknown [Class 3]
BPSL3419	TSV292_R_RS__03605	TSV292_RS__14805	NA	GMC oxidoreductase	8.70871	9.54006	9.17277	NA	NA	NA	9.14051	NA	-4.03945	NA	NA	Not detected in smooth	(GMC) oxidoreductase	Amino acid metabolism and transport	Cytoplasmic Membrane [Class 3]
BPSL3424	TSV292_R_RS__03610	TSV292_RS__14830	phhA	phenylalanine 4-monooxygenase	10.9662	10.3884	10.3743	NA	NA	NA	10.5763	NA	-5.47525	NA	NA	Not detected in smooth	Phenylalanine-4-hydroxylase	Amino acid metabolism and transport	Extracellular [Class 1] ; Cytoplasmic [Class 3]
BPSL3426	TSV292_R_RS__03613	TSV292_RS__14845	NA	two-component response regulator	12.4622	12.8407	12.4383	14.1294	14.0395	14.1345	12.5804	14.1011	1.52075	0.00517876	0.0146987	No difference	response regulator	Transcription	Extracellular [Class 1] ; Cytoplasmic [Class 3]
BPSL3430	TSV292_R_RS__03617	TSV292_RS__14865	NA	glutamine amidotransferase	NA	NA	NA	11.3796	11.2641	11.3494	NA	11.331	4.4375	NA	NA	Not detected in rough	Glutamine amido-transferase	Nucleotide metabolism and transport	Cytoplasmic [Class 3]
BPSS0001	TSV292_R_RS__00931	TSV292_RS__07070	NA	hypothetical protein	NA	NA	NA	10.5438	10.1048	10.1311	NA	10.2599	3.36637	NA	NA	Not detected in rough	Plasmid replication region DNA-binding N-term	Cell cycle control and mitosis	Cytoplasmic [Class 3]
BPSS0002	TSV292_R_RS__02306	TSV292_RS__07075	NA	integrase	NA	NA	NA	10.106	9.13496	9.88986	NA	9.71028	2.81676	NA	NA	Not detected in rough	Belongs to the 'phage' integrase family	Replication and repair	Unknown [Class 3]
BPSS0003	TSV292_R_RS__00929	TSV292_RS__07080	NA	hypothetical protein	NA	NA	NA	10.6379	10.2731	10.7991	NA	10.5701	3.67653	NA	NA	Not detected in rough	Protein of unknown function (DUF2471)	Function unknown	Unknown [Class 3]
BPSS0007	TSV292_R_RS__00925	TSV292_RS__07100	NA	hypothetical protein	11.6791	11.9537	11.5899	10.628	10.3665	9.62949	11.7409	10.208	-1.53291	0.0250062	0.043881	No difference	YceI-like domain	Function unknown	Unknown [Class 3]
BPSS0017	TSV292_R_RS__00915	TSV292_RS__07150	NA	3-hydroxybutyrate dehydrogenase	15.5739	15.4527	15.4985	13.583	12.8515	13.0994	15.5083	13.178	-2.33038	0.00715412	0.0182861	No difference	Belongs to the short-chain dehydrogenases reductases (SDR) family	Multiple categories	Extracellular [Class 1] ; Cytoplasmic [Class 3]
BPSS0021	TSV292_R_RS__00911	TSV292_RS__07170	NA	iron transport/utilisation-like protein	NA	NA	NA	12.2938	11.4842	11.8569	NA	11.8783	4.98476	NA	NA	Not detected in rough	FAD-binding 9, siderophore-interacting domain protein	Inorganic ion transport and metabolism	Cytoplasmic [Class 3]
BPSS0030	TSV292_R_RS__00901	TSV292_RS__07220	NA	chromosome replication initiation inhibitor protein	NA	NA	NA	9.84429	9.99394	NA	NA	9.91912	3.02559	NA	NA	Not detected in rough	Transcriptional regulator	Transcription	Cytoplasmic [Class 3]
BPSS0036	TSV292_R_RS__00895	TSV292_RS__07250	NA	hypothetical protein	11.1123	11.5181	10.7632	NA	NA	NA	11.1312	NA	-6.03014	NA	NA	Not detected in smooth	Protein of unknown function (DUF3005)	Function unknown	Unknown [Class 3]
BPSS0037	TSV292_R_RS__00894	TSV292_RS__07255	NA	hypothetical protein	11.9471	11.4965	12.0349	NA	NA	NA	11.8262	NA	-6.72509	NA	NA	Not detected in smooth	-	Function unknown	Unknown [Class 3]
BPSS0040	TSV292_R_RS__00891	TSV292_RS__07270	folE	GTP cyclohydrolase I	NA	NA	NA	11.9223	11.8007	11.433	NA	11.7187	4.82517	NA	NA	Not detected in rough	GTP cyclohydrolase	Coenzyme metabolism	Cytoplasmic [Class 3]
BPSS0060B	TSV292_R_RS__00866	TSV292_RS__07340	NA	H-NS-like DNA-binding protein	15.5965	15.6048	15.5567	12.3147	12.0891	11.8768	15.586	12.0935	-3.49248	0.00114502	0.00593979	lower abundance in smooth	PFAM histone family protein nucleoid-structuring protein H-NS	Function unknown	Cytoplasmic [Class 3]
BPSS0063	TSV292_R_RS__00863	TSV292_RS__01860	dctD	C4-dicarboxylate transport transcriptional response regulator	NA	NA	NA	8.72323	9.17259	9.47155	NA	9.12246	2.22894	NA	NA	Not detected in rough	response regulator	Signal transduction	Cytoplasmic [Class 3]
BPSS0077	TSV292_R_RS__00852	TSV292_RS__07415	NA	ABC transport system, exported substrate-bindingprotein	13.4022	13.1341	13.4372	NA	NA	NA	13.3245	NA	-8.22342	NA	NA	Not detected in smooth	Required for the activity of the bacterial periplasmic transport system of putrescine	Inorganic ion transport and metabolism	Periplasmic [Class 3]
BPSS0078	NA	TSV292_RS__00585	NA	hypothetical protein	NA	NA	NA	13.9904	13.8927	13.7913	NA	13.8915	6.99795	NA	NA	Not detected in rough	Rhs element Vgr	Cell wall/membrane/envelop biogenesis	Unknown [Class 3]
BPSS0079	NA	TSV292_RS__07425	NA	hypothetical protein	NA	NA	NA	12.7709	12.8665	12.8625	NA	12.8333	5.93977	NA	NA	Not detected in rough	protein Pa0260 SWALL Q9I6M9 (EMBL AE004464) (716 aa) fasta scores E()	Function unknown	Unknown [Class 3]
BPSS0080	NA	TSV292_RS__07430	NA	hypothetical protein	NA	NA	NA	12.9012	12.6149	12.8934	NA	12.8032	5.90965	NA	NA	Not detected in rough	Protein of unknown function (DUF2875)	Function unknown	Unknown [Class 3]
BPSS0100	TSV292_R_RS__04137	TSV292_RS__07535	tssJ-2	type VI secretion system protein TssJ-2	12.1992	12.1375	11.3174	NA	NA	NA	11.8847	NA	-6.78364	NA	NA	Not detected in smooth	TIGRFAM type VI secretion lipoprotein, VC_A0113 family	Virulence factor -T6SS-5/tss-2	Unknown [Class 3]
BPSS0117	TSV292_R_RS__00799	TSV292_RS__07620	NA	histidine kinase/response regulator fusion protein	NA	NA	NA	10.1838	NA	10.2153	NA	10.1995	3.30601	NA	NA	Not detected in rough	Histidine kinase	Signal transduction	Cytoplasmic Membrane [Class 3]
BPSS0128	TSV292_R_RS__00787	TSV292_RS__07935	pyk	pyruvate kinase	10.8435	11.1279	11.3869	9.88157	9.17087	9.49855	11.1195	9.517	-1.60246	0.00428037	0.0129547	No difference	Belongs to the pyruvate kinase family	Carbohydrate metabolism and transport	Cytoplasmic [Class 3]
BPSS0129	TSV292_R_RS__00786	TSV292_RS__07940	NA	transcriptional regulator	NA	NA	NA	10.9724	10.543	11.1194	NA	10.8783	3.98474	NA	NA	Not detected in rough	sugar diacid	Multiple categories	Cytoplasmic [Class 3]
BPSS0131	TSV292_R_RS__00784	TSV292_RS__07950	NA	dehydratase	11.7522	11.9716	11.5403	NA	NA	NA	11.7547	NA	-6.65364	NA	NA	Not detected in smooth	COG0451 Nucleoside-diphosphate-sugar epimerases	Multiple categories	Cytoplasmic [Class 3]
BPSS0132	TSV292_R_RS__00783	TSV292_RS__07955	NA	hypothetical protein	12.0806	12.0942	12.0121	NA	NA	NA	12.0623	NA	-6.9612	NA	NA	Not detected in smooth	SnoaL-like domain	Function unknown	Cytoplasmic [Class 3]
BPSS0133	TSV292_R_RS__00782	TSV292_RS__07960	NA	methyltransferase	12.2416	12.3912	12.1699	NA	NA	NA	12.2676	NA	-7.16654	NA	NA	Not detected in smooth	Dimerisation domain	Secondary structure	Cytoplasmic [Class 3]
BPSS0142	TSV292_R_RS__05316	TSV292_RS__08010	NA	sugar ABC transporter ATP-binding protein	12.7736	NA	NA	11.0168	10.2373	10.6768	12.7736	10.6436	-2.12999	NA	0.00830523	Not detected in rough	import. Responsible for energy coupling to the transport system	Inorganic ion transport and metabolism	Cytoplasmic Membrane [Class 3]
BPSS0148	TSV292_R_RS__00765	TSV292_RS__08045	NA	hypothetical protein	NA	NA	NA	11.7137	11.5099	11.9028	NA	11.7088	4.81526	NA	NA	Not detected in rough	amidohydrolase	Function unknown	Cytoplasmic [Class 3]
BPSS0160	TSV292_R_RS__04594	TSV292_RS__08105	NA	siderophore biosynthesis-related protein	14.2323	14.2296	14.2226	NA	NA	NA	14.2281	NA	-9.12706	NA	NA	Not detected in smooth	Pyoverdine/dityrosine biosynthesis protein	Secondary structure	Cytoplasmic [Class 3]
BPSS0163	TSV292_R_RS__00750	TSV292_RS__08120	asnO	asparagine synthase	11.2863	10.7619	11.0643	NA	NA	NA	11.0375	NA	-5.93645	NA	NA	Not detected in smooth	Asparagine synthase	Nucleotide metabolism and transport	Cytoplasmic [Class 3]
BPSS0164	TSV292_R_RS__00749	TSV292_RS__08125	NA	quinone oxidoreductase	NA	NA	NA	14.4498	14.6163	14.5437	NA	14.5366	7.64309	NA	NA	Not detected in rough	PFAM Alcohol dehydrogenase zinc-binding domain protein	Energy production and conversion	Cytoplasmic [Class 3]
BPSS0171	TSV292_R_RS__00742	TSV292_RS__08160	tssD-3	type VI secretion system protein TssD-3 (T6SS-4)	11.8241	11.8371	11.9947	NA	NA	NA	11.8853	NA	-6.78424	NA	NA	Not detected in smooth	type VI secretion system effector	Virulence factor -T6SS-4/tss-3	Extracellular [Class 3]
BPSS0190	TSV292_R_RS__00723	TSV292_RS__08255	NA	O-acetylhomoserine	14.469	14.4713	14.5121	12.4555	12.5487	12.5028	14.4842	12.5024	-1.9818	7.68509e-06	0.000763973	lower abundance in smooth	o-acetylhomoserine	Amino acid metabolism and transport	Cytoplasmic [Class 3]
BPSS0191	TSV292_R_RS__00722	TSV292_RS__08260	NA	dioxygenase	NA	NA	NA	9.1613	9.44294	NA	NA	9.30212	2.4086	NA	NA	Not detected in rough	Glyoxalase/Bleomycin resistance protein/Dioxygenase superfamily	Amino acid metabolism and transport	Unknown [Class 3]
BPSS0200.1	NA	NA	NA	NA	11.2945	11.5605	11.5845	NA	NA	NA	11.4798	NA	-6.37878	NA	NA	Not detected in smooth	NA	Function unknown	NA
BPSS0203	TSV292_R_RS__00708	TSV292_RS__08325	NA	lipoprotein	11.5587	11.7358	11.4945	NA	NA	NA	11.5963	NA	-6.49528	NA	NA	Not detected in smooth	-	Function unknown	Unknown (This protein may have multiple localization sites) [Class 3]
BPSS0204	TSV292_R_RS__00707	TSV292_RS__08330	tsr	methyl-accepting chemotaxis protein I	NA	NA	NA	NA	11.9911	12.9067	NA	12.4489	5.5554	NA	NA	Not detected in rough	chemotaxis	Signal transduction	Cytoplasmic Membrane [Class 3]
BPSS0212	TSV292_R_RS__00698	TSV292_RS__08375	NA	hypothetical protein	19.358	19.1001	19.4572	11.5651	11.7032	12.0847	19.3051	11.7843	-7.52077	7.95369e-06	0.000763973	lower abundance in smooth	Domain of unknown function (DUF1842)	Function unknown	Unknown [Class 3]
BPSS0213	TSV292_R_RS__00697	TSV292_RS__08380	NA	hypothetical protein	19.2274	19.3595	19.4084	12.4896	12.3516	12.6874	19.3318	12.5095	-6.82226	6.44673e-06	0.000763973	lower abundance in smooth	Domain of unknown function (DUF1842)	Function unknown	Extracellular [Class 1] ; Unknown [Class 3]
BPSS0214	TSV292_R_RS__00696	TSV292_RS__08385	NA	heme/metallo cofactor biosynthesis-like protein	13.4638	13.3215	13.6678	NA	NA	NA	13.4844	NA	-8.3833	NA	NA	Not detected in smooth	Elongator protein 3, MiaB family, Radical SAM	Energy production and conversion	Cytoplasmic [Class 3]
BPSS0217	TSV292_R_RS__00693	TSV292_RS__08400	NA	LysR family transcriptional regulator	8.69754	9.66593	NA	NA	NA	NA	9.18173	NA	-4.08067	NA	NA	Not detected in smooth	Transcriptional regulator, LysR family	Transcription	Cytoplasmic [Class 3]
BPSS0222	TSV292_R_RS__00686	TSV292_RS__08430	NA	acetyltransferase	12.9503	13.1028	12.9377	8.84432	9.46362	8.63187	12.9969	8.97994	-4.01699	0.00275226	0.0100659	No difference	FR47-like protein	Transcription	Unknown [Class 3]
BPSS0230	TSV292_R_RS__00677	TSV292_RS__08475	NA	glyoxalase/bleomycin resistance protein/dioxygenase	16.8908	16.9595	17.1457	NA	NA	NA	16.9987	NA	-11.8976	NA	NA	Not detected in smooth	Glyoxalase bleomycin resistance protein dioxygenase	Amino acid metabolism and transport	Unknown [Class 3]
BPSS0232	TSV292_R_RS__00675	TSV292_RS__08485	NA	squalene/phytoene synthase	NA	NA	NA	7.10374	8.03367	9.04137	NA	8.05959	1.16607	NA	NA	Not detected in rough	Squalene phytoene synthase	Lipid metabolism	Unknown [Class 3]
BPSS0235	TSV292_R_RS__00669	TSV292_RS__08515	NA	cytochrome oxidase subunit I	12.446	12.1569	12.606	14.4865	14.1386	14.0961	12.4029	14.2404	1.83743	0.000533907	0.00400739	upper abundance in smooth	cytochrome bd ubiquinol oxidase, subunit I	Energy production and conversion	Cytoplasmic Membrane [Class 3]
BPSS0237	TSV292_R_RS__00667	TSV292_RS__08525	NA	chromosome replication initiation inhibitor protein	NA	NA	NA	7.75203	7.92285	7.47643	NA	7.7171	0.823578	NA	NA	Not detected in rough	transcriptional regulator, ArgP family	Transcription	Cytoplasmic [Class 3]
BPSS0240	TSV292_R_RS__00664	TSV292_RS__08540	bhuV	BhuV	NA	NA	NA	12.3333	12.2027	12.1842	NA	12.2401	5.34656	NA	NA	Not detected in rough	Part of the ABC transporter complex HmuTUV involved in hemin import. Responsible for energy coupling to the transport system	Virulence factor -Burkholderia haem uptake	Cytoplasmic Membrane [Class 3]
BPSS0242	TSV292_R_RS__00662	TSV292_RS__08550	bhuT	BhuT	NA	NA	NA	12.5081	12.1642	12.1547	NA	12.2756	5.38212	NA	NA	Not detected in rough	Periplasmic binding protein	Virulence factor -Burkholderia haem uptake	Unknown (This protein may have multiple localization sites) [Class 3]
BPSS0243	TSV292_R_RS__00144	TSV292_RS__08555	bhuS	BhuS	NA	NA	NA	13.2748	12.7416	13.1117	NA	13.0427	6.14918	NA	NA	Not detected in rough	hemin transport protein	Virulence factor -Burkholderia haem uptake	Cytoplasmic [Class 3]
BPSS0244	TSV292_R_RS__00660	TSV292_RS__08560	bhuR	BhuR	NA	NA	NA	15.6696	15.3686	15.6036	NA	15.5473	8.65374	NA	NA	Not detected in rough	TonB-dependent hemoglobin transferrin lactoferrin	Virulence factor -Burkholderia haem uptake	Outer Membrane [Class 3]
BPSS0245	TSV292_R_RS__00659	TSV292_RS__08565	NA	hypothetical protein	12.6823	12.6822	12.6129	NA	NA	NA	12.6591	NA	-7.55807	NA	NA	Not detected in smooth	-	Function unknown	Unknown [Class 3]
BPSS0257	TSV292_R_RS__00647	TSV292_RS__08625	NA	ribose ABC transport system, substrate-binding exported protein	11.8427	12.2137	12.1138	NA	NA	NA	12.0567	NA	-6.95567	NA	NA	Not detected in smooth	Periplasmic binding protein-like domain	Carbohydrate metabolism and transport	Periplasmic [Class 3]
BPSS0259	TSV292_R_RS__00645	TSV292_RS__08635	NA	dehydrogenase	11.2096	11.5455	11.4157	NA	NA	NA	11.3903	NA	-6.28921	NA	NA	Not detected in smooth	Alcohol dehydrogenase GroES-like domain	Energy production and conversion	Cytoplasmic [Class 3]
BPSS0263	TSV292_R_RS__00641	TSV292_RS__08655	NA	hypothetical protein	10.1367	9.67858	10.0495	11.5339	11.3521	12.0065	9.95495	11.6308	1.67586	0.00314869	0.0108014	No difference	-	Function unknown	Cytoplasmic Membrane [Class 3]
BPSS0273	TSV292_R_RS__00630	TSV292_RS__08710	NA	TetR family transcriptional regulator	10.8398	10.3938	10.3409	NA	NA	NA	10.5248	NA	-5.42378	NA	NA	Not detected in smooth	Transcriptional regulator	Transcription	Cytoplasmic [Class 3]
BPSS0275	TSV292_R_RS__03170	TSV292_RS__08720	pcaF	beta-ketoadipyl CoA thiolase	13.7023	13.7833	13.9276	NA	NA	NA	13.8044	NA	-8.70334	NA	NA	Not detected in smooth	Belongs to the thiolase family	Lipid metabolism	Cytoplasmic [Class 3]
BPSS0278	TSV292_R_RS__00624	TSV292_RS__08735	NA	oxygenase	11.5484	11.3137	11.5312	NA	NA	NA	11.4645	NA	-6.36339	NA	NA	Not detected in smooth	Rieske (2fe-2S)	Inorganic ion transport and metabolism	Cytoplasmic [Class 3]
BPSS0279	TSV292_R_RS__00623	TSV292_RS__08740	NA	Rieske iron-sulfur protein	10.351	10.4633	10.4861	NA	NA	NA	10.4335	NA	-5.33243	NA	NA	Not detected in smooth	Rieske [2Fe-2S] domain	Inorganic ion transport and metabolism	Unknown [Class 3]
BPSS0282	TSV292_R_RS__00619	TSV292_RS__08765	NA	GntR family transcriptional regulator	12.9488	13.0602	13.0747	NA	NA	NA	13.0279	NA	-7.92682	NA	NA	Not detected in smooth	aminotransferase class I and II	Transcription	Cytoplasmic [Class 3]
BPSS0288	TSV292_R_RS__00611	TSV292_RS__08805	NA	lipoprotein	10.1484	10.2701	10.9296	NA	NA	NA	10.4494	NA	-5.34831	NA	NA	Not detected in smooth	Purine nucleoside permease	Nucleotide metabolism and transport	Extracellular [Class 1] ; Periplasmic [Class 3]
BPSS0290	TSV292_R_RS__00441	TSV292_RS__08815	BpeT	LysR family transcriptional regulator	NA	NA	NA	10.766	10.9152	10.922	NA	10.8678	3.97424	NA	NA	Not detected in rough	Transcriptional regulator	Virulence factor -Antimicrobial resistence system	Cytoplasmic [Class 3]
BPSS0295	TSV292_R_RS__00602	TSV292_RS__08845	NA	transport related membrane protein	NA	NA	NA	10.4504	10.1791	10.9093	NA	10.5129	3.6194	NA	NA	Not detected in rough	Belongs to the dicarboxylate amino acid cation symporter (DAACS) (TC 2.A.23) family	Energy production and conversion	Cytoplasmic Membrane [Class 3]
BPSS0299	TSV292_R_RS__00598	TSV292_RS__08865	malM	fatty-acid CoA ligase	11.7554	11.9922	11.608	13.9246	13.9859	14.0479	11.7852	13.9861	2.20094	0.00116367	0.00598223	upper abundance in smooth	amp-dependent synthetase and ligase	Virulence factor -Malleilactone and malleicyprol biosynthesis	Cytoplasmic [Class 3]
BPSS0300	TSV292_R_RS__00597	TSV292_RS__08870	malL	malonyl CoA-ACP transacylase	NA	NA	NA	11.4624	11.4987	11.6022	NA	11.5211	4.62756	NA	NA	Not detected in rough	malonyl CoA-acyl carrier protein transacylase	Virulence factor -Malleilactone and malleicyprol biosynthesis	Cytoplasmic [Class 3]
BPSS0302	TSV292_R_RS__00595	TSV292_RS__03445	malJ	fatty acid biosynthesis-related CoA ligase	NA	NA	NA	12.4833	12.6136	12.8168	NA	12.6379	5.74436	NA	NA	Not detected in rough	Long-chain fatty acid--CoA ligase	Virulence factor -Malleilactone and malleicyprol biosynthesis	Cytoplasmic [Class 3]
BPSS0303	TSV292_R_RS__00594	TSV292_RS__08885	malI	diaminopimelate decarboxylase	NA	NA	NA	9.75034	9.89549	10.9179	NA	10.1879	3.2944	NA	NA	Not detected in rough	Specifically catalyzes the decarboxylation of meso- diaminopimelate (meso-DAP) to L-lysine	Virulence factor -Malleilactone and malleicyprol biosynthesis	Cytoplasmic [Class 3]
BPSS0304	TSV292_R_RS__00593	TSV292_RS__08890	malH	hypothetical protein	10.9946	10.9545	10.3176	13.6341	13.7996	14.0964	10.7556	13.8434	3.08779	0.000747427	0.00475281	upper abundance in smooth	phosphopantetheine binding	Virulence factor -Malleilactone and malleicyprol biosynthesis	Unknown [Class 3]
BPSS0305	TSV292_R_RS__02176	TSV292_RS__08895	malG	ketol-acid reductoisomerase	9.80682	10.1371	NA	12.5106	12.5453	13.382	9.97198	12.8126	2.84067	0.00366698	0.0118254	No difference	Involved in the biosynthesis of branched-chain amino acids (BCAA). Catalyzes an alkyl-migration followed by a ketol- acid reduction of (S)-2-acetolactate (S2AL) to yield (R)-2,3- dihydroxy-isovalerate. In the isomerase reaction, S2AL is rearranged via a Mg-dependent methyl migration to produce 3- hydroxy-3-methyl-2-ketobutyrate (HMKB). In the reductase reaction, this 2-ketoacid undergoes a metal-…	Virulence factor -Malleilactone and malleicyprol biosynthesis	Cytoplasmic [Class 3]
BPSS0306	TSV292_R_RS__00591	TSV292_RS__00935	malF	multifunctional polyketide-peptide syntase	NA	NA	NA	12.7909	12.9712	12.9938	NA	12.9186	6.02511	NA	NA	Not detected in rough	PKS_KR	Virulence factor -Malleilactone and malleicyprol biosynthesis	Cytoplasmic Membrane [Class 3]
BPSS0307	TSV292_R_RS__00590	TSV292_RS__08905	malE	gamma-aminobutyraldehyde dehydrogenase	11.0134	10.4802	10.7285	12.5746	12.6817	12.9837	10.7407	12.7467	2.00598	0.000669208	0.00442502	upper abundance in smooth	Aldehyde dehydrogenase family	Virulence factor -Malleilactone and malleicyprol biosynthesis	Extracellular [Class 1] ; Extracellular [Class 3]
BPSS0308	TSV292_R_RS__00589	TSV292_RS__08910	malD	hypothetical protein	10.2231	11.1334	9.80432	12.5535	12.5751	12.9883	10.3869	12.7056	2.31868	0.0180936	0.0343131	No difference	Belongs to the class-III pyridoxal-phosphate-dependent aminotransferase family	Virulence factor -Malleilactone and malleicyprol biosynthesis	Cytoplasmic [Class 3]
BPSS0309	TSV292_R_RS__00588	TSV292_RS__08915	mlaC	peptide synthase regulatory protein	10.404	9.98492	NA	13.4751	13.5962	13.7132	10.1944	13.5948	3.40039	0.0239238	0.0425545	No difference	PFAM Taurine catabolism dioxygenase TauD TfdA	Virulence factor -Malleilactone and malleicyprol biosynthesis	Cytoplasmic [Class 3]
BPSS0310	TSV292_R_RS__00586	TSV292_RS__08925	malB	hypothetical protein	NA	NA	NA	14.6364	14.7036	14.8196	NA	14.7198	7.82632	NA	NA	Not detected in rough	Cysteine-rich motif following a subset of SET domains	Virulence factor -Malleilactone and malleicyprol biosynthesis	Cytoplasmic [Class 3]
BPSS0311	TSV292_R_RS__00585	TSV292_RS__08930	malA	multifunctional polyketide-peptide syntase	NA	NA	NA	12.6963	12.6848	12.8306	NA	12.7372	5.84371	NA	NA	Not detected in rough	Beta-ketoacyl synthase	Virulence factor -Malleilactone and malleicyprol biosynthesis	Cytoplasmic Membrane [Class 3]
BPSS0317	TSV292_R_RS__00578	TSV292_RS__08965	NA	monooxygenase	NA	NA	NA	10.1969	10.136	9.87476	NA	10.0692	3.17568	NA	NA	Not detected in rough	Acyl-CoA dehydrogenase, type 2	Lipid metabolism	Unknown [Class 3]
BPSS0321	TSV292_R_RS__04606	TSV292_RS__08985	NA	hypothetical protein	12.6306	12.2573	12.2795	10.1665	9.51272	10.38	12.3891	10.0197	-2.3694	0.00468329	0.0135882	No difference	Cysteine-rich domain	Energy production and conversion	Unknown (This protein may have multiple localization sites) [Class 3]
BPSS0323	TSV292_R_RS__00572	TSV292_RS__08995	NA	hypothetical protein	13.1745	12.9303	13.1856	11.7752	11.374	11.436	13.0968	11.5284	-1.56841	0.000933471	0.00544061	lower abundance in smooth	LUD domain	Function unknown	Unknown [Class 3]
BPSS0329	TSV292_R_RS__00565	TSV292_RS__09030	NA	fatty aldehyde dehydrogenase	NA	NA	NA	9.695	9.81757	9.49622	NA	9.6696	2.77607	NA	NA	Not detected in rough	Aldehyde dehydrogenase	Energy production and conversion	Cytoplasmic [Class 3]
BPSS0336	TSV292_R_RS__00558	TSV292_RS__09065	NA	AraC family transcriptional regulator	NA	NA	NA	10.572	10.8919	11.1511	NA	10.8717	3.97816	NA	NA	Not detected in rough	helix-turn-helix- domain containing protein, AraC type	Transcription	Cytoplasmic [Class 3]
BPSS0351	TSV292_R_RS__00538	TSV292_RS__09165	NA	MerR family transcriptional regulator	NA	NA	NA	11.3439	11.0856	10.9868	NA	11.1388	4.24527	NA	NA	Not detected in rough	Transcriptional regulator	Transcription	Cytoplasmic [Class 3]
BPSS0353	TSV292_R_RS__00534	TSV292_RS__09190	NA	potassium channel subunit	10.4177	10.7423	10.7771	NA	NA	NA	10.6457	NA	-5.54462	NA	NA	Not detected in smooth	aldo keto reductase	Energy production and conversion	Unknown [Class 3]
BPSS0357	TSV292_R_RS__00530	TSV292_RS__09210	NA	hypothetical protein	NA	NA	NA	10.8441	10.0846	10.3621	NA	10.4302	3.53672	NA	NA	Not detected in rough	ferrous iron transport protein	Inorganic ion transport and metabolism	Unknown [Class 3]
BPSS0360	TSV292_R_RS__00527	TSV292_RS__09225	NA	hypothetical protein	NA	NA	NA	8.77681	9.78814	9.8172	NA	9.46072	2.56719	NA	NA	Not detected in rough	4Fe-4S binding domain	Energy production and conversion	Cytoplasmic Membrane [Class 3]
BPSS0366	TSV292_R_RS__00518	TSV292_RS__09265	NA	biopolymer transport protein	11.833	11.9116	12.3499	13.8445	13.5616	13.4944	12.0315	13.6335	1.60202	0.00205618	0.00857683	upper abundance in smooth	PFAM Biopolymer transport protein ExbD TolR	Intracellular trafficking and secretion	Cytoplasmic Membrane [Class 3]
BPSS0367	TSV292_R_RS__00517	TSV292_RS__09270	NA	bipolymer transport protein	11.7566	11.3521	12.0675	14.9868	14.6134	14.7939	11.7254	14.798	3.07263	0.00093174	0.00544061	upper abundance in smooth	MotA TolQ ExbB proton channel	Intracellular trafficking and secretion	Cytoplasmic Membrane [Class 3]
BPSS0368	TSV292_R_RS__00516	TSV292_RS__09275	NA	TonB-like transport protein	10.5593	10.5477	10.9723	12.8532	12.3336	12.6343	10.6931	12.607	1.91394	0.000758299	0.00477205	upper abundance in smooth	Interacts with outer membrane receptor proteins that carry out high-affinity binding and energy dependent uptake into the periplasmic space of specific substrates. It could act to transduce energy from the cytoplasmic membrane to specific energy- requiring processes in the outer membrane, resulting in the release into the periplasm of ligands bound by these outer membrane proteins	Cell wall/membrane/envelop biogenesis	Unknown [Class 3]
BPSS0375	TSV292_R_RS__04142	TSV292_RS__09310	acoE	acetyl-CoA synthetase	13.8022	13.7871	13.9583	15.5774	15.4876	15.5507	13.8492	15.5386	1.68939	0.000131633	0.00212382	upper abundance in smooth	Catalyzes the conversion of acetate into acetyl-CoA (AcCoA), an essential intermediate at the junction of anabolic and catabolic pathways. AcsA undergoes a two-step reaction. In the first half reaction, AcsA combines acetate with ATP to form acetyl-adenylate (AcAMP) intermediate. In the second half reaction, it can then transfer the acetyl group from AcAMP to the sulfhydryl group of CoA, forming …	Nucleotide metabolism and transport	Extracellular [Class 1] ; Cytoplasmic [Class 3]
BPSS0389	TSV292_R_RS__05008	TSV292_RS__21665	NA	hypothetical protein	NA	NA	NA	12.0582	12.0249	11.7641	NA	11.9491	5.05556	NA	NA	Not detected in rough	PAAR motif	Function unknown	Unknown [Class 3]
BPSS0395	TSV292_R_RS__00492	TSV292_RS__09350	NA	hypothetical protein	NA	9.81057	9.51705	NA	NA	NA	9.66381	NA	-4.56274	NA	NA	Not detected in smooth	Ribonuclease toxin, BrnT, of type II toxin-antitoxin system	Function unknown	Unknown [Class 3]
BPSS0411	TSV292_R_RS__00479	TSV292_RS__09420	NA	hypothetical protein	13.0095	12.9252	13.131	10.8939	11.1526	11.4675	13.0219	11.1713	-1.85053	0.00387842	0.0122247	No difference	-	Virulence factor -Type III O-PS polysaccharide	Extracellular [Class 3]
BPSS0413	TSV292_R_RS__00477	TSV292_RS__09430	NA	hypothetical protein	13.7423	13.5047	13.6706	NA	NA	NA	13.6392	NA	-8.53814	NA	NA	Not detected in smooth	-	Virulence factor -Type III O-PS polysaccharide	Unknown [Class 3]
BPSS0417	TSV292_R_RS__00472	TSV292_RS__09455	NA	hypothetical protein	12.1192	11.7902	11.8919	NA	NA	NA	11.9338	NA	-6.83269	NA	NA	Not detected in smooth	SLBB domain	Virulence factor -Type III O-PS polysaccharide	Periplasmic [Class 3]
BPSS0418	TSV292_R_RS__00471	TSV292_RS__09460	NA	transport-related membrane protein	10.8345	11.1077	11.7615	NA	NA	NA	11.2346	NA	-6.13352	NA	NA	Not detected in smooth	Chain length determinant protein	Virulence factor -Type III O-PS polysaccharide	Unknown [Class 3]
BPSS0419	TSV292_R_RS__00470	TSV292_RS__09465	rfbF	glucose-1-phosphate cytidylyltransferase	12.7587	12.9098	12.9799	NA	NA	NA	12.8828	NA	-7.78172	NA	NA	Not detected in smooth	Glucose-1-phosphate cytidylyltransferase	Virulence factor -Type III O-PS polysaccharide	Cytoplasmic [Class 3]
BPSS0420	TSV292_R_RS__00469	TSV292_RS__09470	rfbG	CDP-glucose 4,6-dehydratase	13.1844	13.3966	13.4597	NA	NA	NA	13.3469	NA	-8.24586	NA	NA	Not detected in smooth	CDP-glucose 4,6-dehydratase	Virulence factor -Type III O-PS polysaccharide	Unknown [Class 3]
BPSS0421	TSV292_R_RS__00468	TSV292_RS__09475	rfbH	lipopolysaccharide biosynthesis protein	13.7156	13.7395	14.0086	NA	10.2208	10.4226	13.8212	10.3217	-3.49955	0.000407404	0.00346428	lower abundance in smooth	Belongs to the DegT DnrJ EryC1 family	Virulence factor -Type III O-PS polysaccharide	Cytoplasmic [Class 3]
BPSS0422	TSV292_R_RS__00467	TSV292_RS__09480	NA	aminotransferase	14.4669	14.5444	14.697	11.45	10.9102	11.6057	14.5694	11.3219	-3.24749	0.00205844	0.00857683	lower abundance in smooth	Belongs to the DegT DnrJ EryC1 family	Virulence factor -Type III O-PS polysaccharide	Cytoplasmic [Class 3]
BPSS0426	TSV292_R_RS__00462	TSV292_RS__03215	NA	heptosyltransferase (O-antigen related)	12.8077	12.8353	12.9514	NA	NA	NA	12.8648	NA	-7.76373	NA	NA	Not detected in smooth	Glycosyltransferase family 9 (heptosyltransferase)	Virulence factor -Type III O-PS polysaccharide	Cytoplasmic Membrane [Class 3]
BPSS0427	TSV292_R_RS__00461	TSV292_RS__09510	NA	O-acetyl transferase	11.2106	10.9922	11.5386	NA	NA	NA	11.2471	NA	-6.14608	NA	NA	Not detected in smooth	Bacterial transferase hexapeptide (six repeats)	Virulence factor -Type III O-PS polysaccharide	Unknown [Class 3]
BPSS0432	TSV292_R_RS__00456	TSV292_RS__09535	NA	hypothetical protein	11.697	12.1678	11.8665	NA	NA	NA	11.9104	NA	-6.80933	NA	NA	Not detected in smooth	Belongs to the pirin family	Function unknown	Cytoplasmic [Class 3]
BPSS0439	TSV292_R_RS__00447	TSV292_RS__09580	NA	hypothetical protein	11.5558	11.4209	11.5661	9.82401	9.81919	10.234	11.5143	9.95908	-1.55518	0.00402076	0.0125107	No difference	isochorismatase hydrolase	Secondary structure	Unknown [Class 3]
BPSS0442	TSV292_R_RS__00444	TSV292_RS__09595	NA	hypothetical protein	10.675	11.1809	11.3108	NA	NA	NA	11.0555	NA	-5.95448	NA	NA	Not detected in smooth	lactoylglutathione lyase activity	Amino acid metabolism and transport	Unknown [Class 3]
BPSS0444	TSV292_R_RS__00442	TSV292_RS__09605	cpo	non-heme chloroperoxidase	11.8727	11.7258	12.1912	NA	NA	NA	11.9299	NA	-6.82883	NA	NA	Not detected in smooth	PFAM alpha beta hydrolase fold	Lipid metabolism	Unknown [Class 3]
BPSS0460	TSV292_R_RS__00425	TSV292_RS__09685	NA	methyl-accepting chemotaxis protein	NA	NA	NA	10.5205	10.4867	9.89357	NA	10.3002	3.40672	NA	NA	Not detected in rough	Chemotaxis sensory transducer	Multiple categories	Cytoplasmic Membrane [Class 3]
BPSS0481	TSV292_R_RS__00406	TSV292_RS__09780	HmqA	HhqA	NA	NA	NA	11.022	10.6765	10.8114	NA	10.8366	3.94312	NA	NA	Not detected in rough	Amp-dependent synthetase and ligase	Virulence factor -Qs system	Cytoplasmic [Class 3]
BPSS0484	TSV292_R_RS__00403	TSV292_RS__09795	HmqD	HhqD	NA	NA	NA	11.8664	11.9416	12.0689	NA	11.959	5.06547	NA	NA	Not detected in rough	FAE1/Type III polyketide synthase-like protein	Virulence factor -Qs system	Extracellular [Class 1] ; Cytoplasmic [Class 3]
BPSS0485	TSV292_R_RS__00402	TSV292_RS__09800	HmqE	HhqE	NA	NA	NA	11.4756	11.8763	11.4506	NA	11.6008	4.70731	NA	NA	Not detected in rough	Metallo-beta-lactamase superfamily	Virulence factor -Qs system	Cytoplasmic [Class 3]
BPSS0491	TSV292_R_RS__00396	TSV292_RS__09830	ahpF	alkyl hydroperoxide reductase	NA	NA	NA	9.82734	9.97618	10.3592	NA	10.0542	3.16072	NA	NA	Not detected in rough	alkyl hydroperoxide reductase	Energy production and conversion	Cytoplasmic Membrane [Class 3]
BPSS0492	TSV292_R_RS__00395	TSV292_RS__09835	ahpC	alkyl hydroperoxide reductase	12.8161	13.0926	12.9565	9.48988	9.25389	10.2196	12.955	9.65445	-3.30059	0.00493474	0.0141158	No difference	alkyl hydroperoxide reductase	Post-translational modification, protein turnover, chaperone functions	Cytoplasmic [Class 3]
BPSS0493	TSV292_R_RS__00394	TSV292_RS__09840	NA	chitin-binding protein	18.2152	18.2755	18.213	14.1193	14.1076	14.2299	18.2345	14.1523	-4.08226	2.50228e-06	0.000763973	lower abundance in smooth	Lytic polysaccharide mono-oxygenase, cellulose-degrading	Transcription	Extracellular [Class 1] ; Extracellular [Class 3]
BPSS0495	TSV292_R_RS__00392	TSV292_RS__09850	NA	nitroreductase	NA	NA	NA	10.4822	10.5728	10.778	NA	10.611	3.71746	NA	NA	Not detected in rough	Nitroreductase family	Energy production and conversion	Unknown [Class 3]
BPSS0499	TSV292_R_RS__00388	TSV292_RS__03030	NA	transglutaminase-like superfamily protein	NA	NA	NA	12.0145	NA	10.7707	NA	11.3926	4.49909	NA	NA	Not detected in rough	transglutaminase domain protein	Amino acid metabolism and transport	Cytoplasmic [Class 3]
BPSS0500	TSV292_R_RS__00387	TSV292_RS__09875	NA	hypothetical protein	NA	NA	NA	9.47726	NA	9.37847	NA	9.42787	2.53434	NA	NA	Not detected in rough	A predicted alpha-helical domain with a conserved ER motif.	Function unknown	Cytoplasmic [Class 3]
BPSS0510	TSV292_R_RS__00377	TSV292_RS__09925	NA	hypothetical protein	11.296	10.2408	10.5641	12.5273	12.4414	12.4636	10.7003	12.4774	1.77713	0.0287856	0.04834	No difference	MobA-like NTP transferase domain	Cell wall/membrane/envelop biogenesis	Cytoplasmic [Class 3]
BPSS0544	TSV292_R_RS__00341	TSV292_RS__10110	NA	LacI family regulatory protein	NA	NA	NA	10.5615	10.0633	10.3066	NA	10.3104	3.41692	NA	NA	Not detected in rough	periplasmic binding protein LacI transcriptional regulator	Transcription	Cytoplasmic [Class 3]
BPSS0564	TSV292_R_RS__03259	TSV292_RS__10210	NA	thermolysin metallopeptidase	NA	NA	NA	NA	10.213	10.0457	NA	10.1294	3.23584	NA	NA	Not detected in rough	Fungalysin metallopeptidase (M36)	Amino acid metabolism and transport	Extracellular [Class 1] ; Unknown [Class 3]
BPSS0571	TSV292_R_RS__00314	TSV292_RS__10245	NA	hypothetical protein	13.312	13.1941	13.5536	NA	NA	NA	13.3532	NA	-8.25216	NA	NA	Not detected in smooth	Domain of unknown function (DUF4148)	Function unknown	Unknown [Class 3]
BPSS0574	TSV292_R_RS__00311	TSV292_RS__10260	NA	FAD dependent oxidoreductase	NA	NA	NA	9.6064	10.4411	10.1792	NA	10.0756	3.18204	NA	NA	Not detected in rough	PFAM FAD dependent oxidoreductase	Amino acid metabolism and transport	Cytoplasmic Membrane [Class 3]
BPSS0575	TSV292_R_RS__00310	TSV292_RS__10265	braC	leucine-, isoleucine-, valine-, threonine-, and alanine-binding protein precursor	16.2314	16.3989	16.3973	14.8794	14.3897	14.566	16.3425	14.6117	-1.73081	0.00286343	0.0103072	No difference	PFAM Extracellular ligand-binding receptor	Amino acid metabolism and transport	Periplasmic [Class 3]
BPSS0578	TSV292_R_RS__00307	TSV292_RS__10280	livG	leucine/isoleucine/valine transporter ATP-binding subunit	NA	NA	NA	11.5583	11.0509	11.7358	NA	11.4483	4.55481	NA	NA	Not detected in rough	abc transporter	Amino acid metabolism and transport	Cytoplasmic Membrane [Class 3]
BPSS0579	TSV292_R_RS__00306	TSV292_RS__10285	braG	high-affinity branched-chain amino acid transport ATP-binding protein	NA	NA	NA	12.3953	12.2629	12.5059	NA	12.3881	5.49453	NA	NA	Not detected in rough	branched-chain amino acid transport	Amino acid metabolism and transport	Cytoplasmic Membrane [Class 3]
BPSS0580	TSV292_R_RS__00304	TSV292_RS__10295	NA	hypothetical protein	12.4698	12.3696	12.684	10.0362	10.6245	10.5984	12.5078	10.4197	-2.08812	0.00265573	0.00987109	lower abundance in smooth	Peptidase family M23	Multiple categories	Extracellular [Class 1] ; Outer Membrane [Class 3]
BPSS0581	TSV292_R_RS__00303	TSV292_RS__10300	pchA	salicylate biosynthesis isochorismate synthase	NA	NA	NA	11.583	11.0979	11.6744	NA	11.4517	4.55821	NA	NA	Not detected in rough	isochorismate synthase	Virulence factor -Pyochelin biosynthesis	Cytoplasmic [Class 3]
BPSS0582	TSV292_R_RS__00302	TSV292_RS__10305	pchB	isochorismate-pyruvate lyase	NA	NA	NA	14.8956	14.5545	14.7295	NA	14.7265	7.83302	NA	NA	Not detected in rough	Chorismate mutase type II	Virulence factor -Pyochelin biosynthesis	Unknown [Class 3]
BPSS0583	TSV292_R_RS__00301	TSV292_RS__10310	pchC	pyochelin biosynthetic protein	NA	NA	NA	11.6409	10.9928	11.305	NA	11.3129	4.41937	NA	NA	Not detected in rough	Thioesterase domain	Virulence factor -Pyochelin biosynthesis	Cytoplasmic [Class 3]
BPSS0584	TSV292_R_RS__00300	TSV292_RS__10315	pchD	salicyl-AMP ligase	NA	NA	NA	14.0867	13.7522	13.5908	NA	13.8099	6.91637	NA	NA	Not detected in rough	AMP-binding enzyme C-terminal domain	Virulence factor -Pyochelin biosynthesis	Cytoplasmic [Class 3]
BPSS0586	TSV292_R_RS__00298	TSV292_RS__10325	pchE	pyochelin synthetase	NA	NA	NA	17.2645	16.9604	17.0154	NA	17.0801	10.1866	NA	NA	Not detected in rough	Condensation domain	Virulence factor -Pyochelin biosynthesis	Cytoplasmic Membrane [Class 3]
BPSS0587	TSV292_R_RS__00297	TSV292_RS__08920	pchF	pyochelin synthetase	NA	NA	NA	13.4724	13.2474	13.1461	NA	13.2887	6.39514	NA	NA	Not detected in rough	synthetase	Virulence factor -Pyochelin biosynthesis	Cytoplasmic [Class 3]
BPSS0588	TSV292_R_RS__00296	TSV292_RS__10335	pchG	pyochelin biosynthetic protein	NA	NA	NA	14.0076	13.6671	13.9653	NA	13.88	6.98649	NA	NA	Not detected in rough	Oxidoreductase family, NAD-binding Rossmann fold	Virulence factor -Pyochelin biosynthesis	Unknown [Class 3]
BPSS0589	TSV292_R_RS__03871	TSV292_RS__10340	pchH	ATP-binding component of ABC transporter	NA	NA	NA	12.6881	12.4849	12.7639	NA	12.6456	5.75212	NA	NA	Not detected in rough	ABC transporter transmembrane region	Virulence factor -Pyochelin biosynthesis	Cytoplasmic Membrane [Class 3]
BPSS0590	TSV292_R_RS__00294	TSV292_RS__10345	pchI	ABC transporter ATP-binding protein	NA	NA	NA	12.8473	12.5632	12.7292	NA	12.7132	5.81972	NA	NA	Not detected in rough	ATPases associated with a variety of cellular activities	Virulence factor -Pyochelin biosynthesis	Cytoplasmic Membrane [Class 3]
BPSS0591	TSV292_R_RS__00293	TSV292_RS__10350	fptA	Fe(III)-pyochelin receptor	NA	NA	NA	13.3504	13.1397	13.7865	NA	13.4255	6.532	NA	NA	Not detected in rough	TonB dependent receptor	Virulence factor -Pyochelin biosynthesis	Outer Membrane [Class 3]
BPSS0594	TSV292_R_RS__00290	TSV292_RS__10365	NA	hypothetical protein	NA	NA	NA	10.2203	10.0449	10.6005	NA	10.2886	3.39506	NA	NA	Not detected in rough	sider_RhtX_FptX siderophore transporter, RhtX FptX family protein	Multiple categories	Cytoplasmic Membrane [Class 3]
BPSS0598	TSV292_R_RS__00286	TSV292_RS__10385	NA	hypothetical protein	10.1712	10.3092	10.1183	NA	NA	NA	10.1996	NA	-5.09849	NA	NA	Not detected in smooth	Protein of unknown function (DUF1488)	Function unknown	Unknown [Class 3]
BPSS0622	TSV292_R_RS__00263	TSV292_RS__10500	NA	enoyl-CoA hydratase	NA	NA	NA	11.1498	11.0964	11.7685	NA	11.3382	4.44467	NA	NA	Not detected in rough	Pfam Enoyl-CoA hydratase isomerase	Lipid metabolism	Cytoplasmic [Class 3]
BPSS0623	TSV292_R_RS__00262	TSV292_RS__10505	NA	outer membrane efflux protein	NA	NA	NA	11.1691	11.1739	10.7965	NA	11.0465	4.15297	NA	NA	Not detected in rough	outer_NodT efflux transporter, outer membrane factor (OMF) lipo, NodT family protein	Cell wall/membrane/envelop biogenesis	Outer Membrane [Class 3]
BPSS0628	TSV292_R_RS__00257	TSV292_RS__10530	glsA	glutaminase	NA	NA	NA	11.944	12.0472	11.7738	NA	11.9217	5.02815	NA	NA	Not detected in rough	Belongs to the glutaminase family	Amino acid metabolism and transport	Cytoplasmic Membrane [Class 3]
BPSS0630	TSV292_R_RS__00255	TSV292_RS__10535	NA	response regulator protein	NA	NA	NA	10.6461	11.0593	10.5489	NA	10.7514	3.85789	NA	NA	Not detected in rough	Transcriptional regulatory , C terminal family protein	Signal transduction	Cytoplasmic [Class 3]
BPSS0631	TSV292_R_RS__01588	TSV292_RS__10545	NA	sensor protein	NA	NA	NA	8.8872	8.79916	9.24691	NA	8.97776	2.08424	NA	NA	Not detected in rough	His Kinase A (phospho-acceptor) domain	Signal transduction	Cytoplasmic Membrane [Class 3]
BPSS0635	TSV292_R_RS__00248	TSV292_RS__10570	NA	hypothetical protein	12.4107	12.2459	11.7048	10.5235	9.84076	10.3573	12.1205	10.2405	-1.87995	0.00316958	0.0108324	No difference	Amylo-alpha-1,6-glucosidase	Carbohydrate metabolism and transport	Cytoplasmic [Class 3]
BPSS0636	TSV292_R_RS__00247	TSV292_RS__10575	NA	hypothetical protein	NA	NA	NA	11.6303	11.0603	11.7767	NA	11.4891	4.59558	NA	NA	Not detected in rough	-	Function unknown	Unknown [Class 3]
BPSS0644	TSV292_R_RS__00238	TSV292_RS__10615	NA	DNA-binding protein	NA	NA	NA	8.72223	8.58523	8.84518	NA	8.71755	1.82402	NA	NA	Not detected in rough	Helix-turn-helix domain, rpiR family	Transcription	Cytoplasmic [Class 3]
BPSS0645	TSV292_R_RS__00237	TSV292_RS__10620	NA	hypothetical protein	13.2457	13.2733	NA	NA	NA	NA	13.2595	NA	-8.15843	NA	NA	Not detected in smooth	Uncharacterized small protein (DUF2158)	Function unknown	Unknown [Class 3]
BPSS0652	TSV292_R_RS__00230	TSV292_RS__10660	NA	hypothetical protein	13.0637	13.0664	13.116	NA	NA	NA	13.082	NA	-7.98098	NA	NA	Not detected in smooth	NnrU protein	Function unknown	Cytoplasmic Membrane [Class 3]
BPSS0668	TSV292_R_RS__00215	TSV292_RS__10725	NA	hypothetical protein	10.1325	11.1455	9.90133	12.83	13.4174	12.4988	10.3931	12.9154	2.52226	0.00771441	0.0191992	No difference	Protein of unknown function (DUF1653)	Function unknown	Unknown [Class 3]
BPSS0677	TSV292_R_RS__00205	TSV292_RS__10775	NA	asparagine synthetase	12.7701	12.5897	12.72	NA	NA	NA	12.6933	NA	-7.59221	NA	NA	Not detected in smooth	Asparagine synthase	Nucleotide metabolism and transport	Cytoplasmic [Class 3]
BPSS0679	TSV292_R_RS__00203	TSV292_RS__03135	NA	oxidoreductase subunit beta	13.3536	13.4527	13.5585	10.5318	10.4721	10.7367	13.4549	10.5802	-2.87474	1.79097e-05	0.00105436	lower abundance in smooth	PFAM aldehyde oxidase and xanthine dehydrogenase molybdopterin binding	Energy production and conversion	Cytoplasmic Membrane [Class 3]
BPSS0680	TSV292_R_RS__00202	TSV292_RS__10790	NA	oxidoreductase subunit alpha	13.3683	13.1481	13.0882	11.246	10.8929	11.1145	13.2015	11.0845	-2.11706	0.000117334	0.00205899	lower abundance in smooth	2Fe-2S -binding domain protein	Energy production and conversion	Cytoplasmic [Class 3]
BPSS0688	TSV292_R_RS__00194	TSV292_RS__10835	BprR	two-component response regulator BprR	NA	NA	NA	10.8478	10.9282	10.8077	NA	10.8612	3.9677	NA	NA	Not detected in rough	response regulator	Virulence factor -Two component system	Cytoplasmic [Class 3]
BPSS0694	TSV292_R_RS__00188	TSV292_RS__10865	hpcC	5-carboxymethyl-2-hydroxymuconate semialdehyde dehydrogenase	11.1784	10.0145	10.7157	NA	NA	NA	10.6362	NA	-5.53512	NA	NA	Not detected in smooth	belongs to the aldehyde dehydrogenase family	Energy production and conversion	Cytoplasmic [Class 3]
BPSS0707	TSV292_R_RS__00175	TSV292_RS__10930	NA	hypothetical protein	10.6011	10.9906	10.4439	12.4419	12.5992	12.4128	10.6785	12.4846	1.8061	0.00396922	0.0124369	No difference	MOSC domain protein beta barrel domain protein	Function unknown	Unknown [Class 3]
BPSS0708	TSV292_R_RS__00173	TSV292_RS__10940	NA	porin protein	11.3266	11.3547	11.3571	13.3399	13.2598	13.4759	11.3461	13.3585	2.0124	0.000767276	0.00481196	upper abundance in smooth	PFAM porin Gram-negative type	Cell wall/membrane/envelop biogenesis	Outer Membrane [Class 3]
BPSS0710	TSV292_R_RS__00167	TSV292_RS__10955	NA	enoyl-CoA hydratase	12.186	12.0672	12.5534	NA	NA	NA	12.2689	NA	-7.1678	NA	NA	Not detected in smooth	enoyl-CoA hydratase	Lipid metabolism	Extracellular [Class 1] ; Cytoplasmic [Class 3]
BPSS0712	TSV292_R_RS__00165	TSV292_RS__10965	NA	hypothetical protein	14.9988	15.0983	14.9496	13.1443	13.1996	13.0145	15.0156	13.1195	-1.89609	1.69959e-05	0.00105436	lower abundance in smooth	Domain of unknown function (DUF427)	Function unknown	Cytoplasmic [Class 3]
BPSS0713	TSV292_R_RS__00164	TSV292_RS__10970	NA	hypothetical protein	11.7405	11.8316	12.2851	8.65442	8.98138	9.11824	11.9524	8.91801	-3.03439	0.000194825	0.00239327	lower abundance in smooth	DinB superfamily	Function unknown	Unknown [Class 3]
BPSS0715	TSV292_R_RS__00162	TSV292_RS__10980	NA	hypothetical protein	10.481	11.1201	10.3702	8.39876	NA	NA	10.6571	8.39876	-2.25832	NA	0.00117693	Not detected in smooth	Protein of unknown function (DUF3455)	Function unknown	Unknown [Class 3]
BPSS0720	TSV292_R_RS__00156	TSV292_RS__11010	NA	NADH:flavin oxidoreductase / NADH oxidase	10.5325	10.4608	10.5876	12.4487	12.2399	12.4122	10.5269	12.3669	1.83997	9.5939e-05	0.00200827	upper abundance in smooth	NADH flavin oxidoreductase	Energy production and conversion	Extracellular [Class 1] ; Cytoplasmic [Class 3]
BPSS0725	TSV292_R_RS__00148	TSV292_RS__11040	NA	short-chain dehydrogenase	12.5895	12.3852	12.3434	14.1654	13.8689	14.2563	12.4394	14.0969	1.65747	0.000655781	0.00441624	upper abundance in smooth	Short-chain dehydrogenase reductase sdr	Multiple categories	Unknown (This protein may have multiple localization sites) [Class 3]
BPSS0730	TSV292_R_RS__00143	TSV292_RS__11060	NA	regulatory protein	NA	NA	NA	9.92931	10.4841	10.7401	NA	10.3845	3.49097	NA	NA	Not detected in rough	Cyclic nucleotide-monophosphate binding domain	Transcription	Unknown [Class 3]
BPSS0731	TSV292_R_RS__00142	TSV292_RS__11065	NA	acyl-CoA synthetase	NA	8.19762	NA	11.464	11.7176	11.7187	8.19762	11.6334	3.43581	NA	0.00821722	Not detected in rough	PFAM AMP-dependent synthetase and ligase	Multiple categories	Cytoplasmic [Class 3]
BPSS0733	TSV292_R_RS__00140	TSV292_RS__11075	NA	methyl-accepting chemotaxis protein	9.76636	9.88826	NA	NA	NA	NA	9.82731	NA	-4.72624	NA	NA	Not detected in smooth	histidine kinase HAMP region domain protein	Signal transduction	Cytoplasmic Membrane [Class 3]
BPSS0758	TSV292_R_RS__00114	TSV292_RS__11430	NA	hypothetical protein	11.9311	12.15	11.836	NA	NA	NA	11.9724	NA	-6.87129	NA	NA	Not detected in smooth	Glyoxalase/Bleomycin resistance protein/Dioxygenase superfamily	Function unknown	Unknown [Class 3]
BPSS0764	TSV292_R_RS__00108	TSV292_RS__11460	NA	short chain dehydrogenase	11.5882	11.5916	11.1937	NA	NA	NA	11.4578	NA	-6.35677	NA	NA	Not detected in smooth	short-chain dehydrogenase reductase	Multiple categories	Cytoplasmic [Class 3]
BPSS0767	TSV292_R_RS__00105	TSV292_RS__11475	NA	hypothetical protein	17.2877	17.3098	17.3408	11.7785	11.6957	12.2651	17.3127	11.9131	-5.39965	0.001002	0.00551608	lower abundance in smooth	-	Function unknown	Extracellular [Class 1] ; Unknown [Class 3]
BPSS0769	TSV292_R_RS__00102	TSV292_RS__11490	NA	hypothetical protein	NA	NA	NA	9.85531	9.03197	9.69563	NA	9.52764	2.63411	NA	NA	Not detected in rough	alpha/beta hydrolase fold	Lipid metabolism	Unknown [Class 3]
BPSS0772	TSV292_R_RS__00098	TSV292_RS__11515	NA	MarR family transcriptional regulator	NA	NA	NA	11.7638	11.3895	11.7964	NA	11.6499	4.7564	NA	NA	Not detected in rough	Regulatory protein MarR	Transcription	Extracellular [Class 1] ; Unknown [Class 3]
BPSS0801	TSV292_R_RS__00068	TSV292_RS__11680	NA	hypothetical protein	NA	NA	NA	14.8223	14.7557	14.381	NA	14.653	7.75946	NA	NA	Not detected in rough	Domain of unknown function (DUF4442)	Secondary structure	Unknown [Class 3]
BPSS0802	TSV292_R_RS__00067	TSV292_RS__11685	NA	extracellular ligand binding protein	17.1678	17.2754	17.2629	15.7895	15.6007	15.6279	17.2354	15.6727	-1.56265	0.000116895	0.00205899	lower abundance in smooth	amino acid	Amino acid metabolism and transport	Extracellular [Class 1] ; Periplasmic [Class 3]
BPSS0810	TSV292_R_RS__00059	TSV292_RS__11730	NA	hypothetical protein	11.329	11.635	11.8439	NA	NA	NA	11.6026	NA	-6.50158	NA	NA	Not detected in smooth	PFAM GCN5-related N-acetyltransferase	Translation	Cytoplasmic [Class 3]
BPSS0812	TSV292_R_RS__00057	TSV292_RS__11740	NA	hypothetical protein	11.2312	11.164	11.3686	NA	NA	NA	11.2546	NA	-6.15355	NA	NA	Not detected in smooth	-	Function unknown	Cytoplasmic [Class 3]
BPSS0817	TSV292_R_RS__00051	TSV292_RS__07385	NA	hypothetical protein	13.1273	13.1725	13.3142	11.0785	10.7968	11.0341	13.2047	10.9698	-2.23487	9.12916e-05	0.00199172	lower abundance in smooth	PFAM alpha-2-macroglobulin domain protein	Function unknown	Unknown (This protein may have multiple localization sites) [Class 3]
BPSS0828	TSV292_R_RS__00037	TSV292_RS__11845	NA	hypothetical protein	11.3996	11.2864	11.0951	NA	NA	NA	11.2604	NA	-6.1593	NA	NA	Not detected in smooth	Domain of unknown function (DUF4148)	Function unknown	Unknown [Class 3]
BPSS0829	TSV292_R_RS__00035	TSV292_RS__11850	NA	monooxygenase	NA	NA	NA	10.5907	10.0803	9.8257	NA	10.1656	3.27205	NA	NA	Not detected in rough	FAD binding domain	Multiple categories	Cytoplasmic [Class 3]
BPSS0830	TSV292_R_RS__00034	TSV292_RS__11855	NA	DNA-binding protein	NA	NA	NA	10.2445	10.7879	10.0319	NA	10.3548	3.46124	NA	NA	Not detected in rough	Cupin 2, conserved barrel domain protein	Transcription	Cytoplasmic [Class 3]
BPSS0833	TSV292_R_RS__00031	TSV292_RS__11870	NA	hypothetical protein	14.6676	14.5727	14.5938	12.8251	12.6892	12.7373	14.6114	12.7505	-1.86083	7.29242e-06	0.000763973	lower abundance in smooth	Protein of unknown function (DUF1488)	Function unknown	Unknown [Class 3]
BPSS0838	TSV292_R_RS__00026	TSV292_RS__11895	NA	universal stress protein	14.3691	14.5445	14.3826	12.7118	12.8392	12.7517	14.4321	12.7676	-1.66451	4.9443e-05	0.00147924	lower abundance in smooth	Universal stress protein	Signal transduction	Unknown (This protein may have multiple localization sites) [Class 3]
BPSS0840	TSV292_R_RS__00024	TSV292_RS__11905	NA	zinc-binding dehydrogenase	16.3841	16.4457	16.111	13.2443	13.3226	13.5884	16.3136	13.3851	-2.92848	3.68483e-05	0.00131859	lower abundance in smooth	alcohol dehydrogenase	Energy production and conversion	Cytoplasmic [Class 3]
BPSS0843	TSV292_R_RS__00021	TSV292_RS__11920	NA	short chain dehydrogenase	NA	NA	NA	10.4461	10.379	10.6301	NA	10.4851	3.59153	NA	NA	Not detected in rough	KR domain	Multiple categories	Unknown [Class 3]
BPSS0844	TSV292_R_RS__00020	TSV292_RS__11925	NA	hypothetical protein	NA	NA	NA	9.01623	9.44389	9.39268	NA	9.28427	2.39074	NA	NA	Not detected in rough	-	Function unknown	Cytoplasmic [Class 3]
BPSS0846	TSV292_R_RS__00016	TSV292_RS__11940	NA	hypothetical protein	12.9693	12.9091	12.6307	15.0461	14.8324	15.0892	12.8364	14.9892	2.15287	0.000127861	0.00210222	upper abundance in smooth	H-NS histone family	Function unknown	Unknown [Class 3]
BPSS0860	Query_183	TSV292_RS__07795	NA	flagellar hook-associated protein	NA	NA	NA	11.6242	11.193	11.3413	NA	11.3861	4.49262	NA	NA	Not detected in rough	Required for morphogenesis and for the elongation of the flagellar filament by facilitating polymerization of the flagellin monomers at the tip of growing filament. Forms a capping structure, which prevents flagellin subunits (transported through the central channel of the flagellum) from leaking out without polymerization at the distal end	Virulence factor -Flagellar biosynthesis	Flagellar [Class 3]
BPSS0865	TSV292_R_RS__02537	TSV292_RS__12040	NA	hypothetical protein	13.2115	13.1176	13.2303	NA	NA	NA	13.1865	NA	-8.08541	NA	NA	Not detected in smooth	MoaF C-terminal domain	Function unknown	Cytoplasmic [Class 3]
BPSS0866	TSV292_R_RS__02536	TSV292_RS__12045	NA	3-ketoacyl-ACP reductase	11.0526	11.2852	11.0097	8.44067	NA	NA	11.1158	8.44067	-2.67516	NA	0.00949121	Not detected in smooth	KR domain	Multiple categories	Unknown (This protein may have multiple localization sites) [Class 3]
BPSS0877	TSV292_R_RS__02526	TSV292_RS__12095	NA	N-ethylmaleimide reductase	NA	NA	NA	11.9274	12.4653	11.1022	NA	11.8316	4.9381	NA	NA	Not detected in rough	Nadh flavin oxidoreductase nadh oxidase	Energy production and conversion	Cytoplasmic [Class 3]
BPSS0881	TSV292_R_RS__02522	TSV292_RS__12120	NA	hypothetical protein	13.3422	13.3534	13.3346	NA	NA	NA	13.3434	NA	-8.24236	NA	NA	Not detected in smooth	Domain of unknown function (DUF4148)	Function unknown	Unknown [Class 3]
BPSS0883	TSV292_R_RS__02520	TSV292_RS__12130	ribA	GTP cyclohydrolase II	NA	NA	NA	10.9721	10.9121	10.8692	NA	10.9178	4.02426	NA	NA	Not detected in rough	Catalyzes the conversion of GTP to 2,5-diamino-6- ribosylamino-4(3H)-pyrimidinone 5'-phosphate (DARP), formate and pyrophosphate	Coenzyme metabolism	Cytoplasmic [Class 3]
BPSS0884	TSV292_R_RS__02519	TSV292_RS__12135	NA	hypothetical protein	NA	NA	NA	10.2045	10.2595	9.05385	NA	9.83928	2.94575	NA	NA	Not detected in rough	Belongs to the HMG-CoA reductase family	Lipid metabolism	Cytoplasmic [Class 3]
BPSS0886	TSV292_R_RS__02517	TSV292_RS__12145	NA	hypothetical protein	NA	NA	NA	9.20888	8.35391	9.29249	NA	8.95176	2.05824	NA	NA	Not detected in rough	Domain of unknown function (DUF4902)	Function unknown	Unknown [Class 3]
BPSS0889	TSV292_R_RS__02514	TSV292_RS__12160	NA	calcineurin-like phosphoesterase	NA	NA	NA	8.97329	8.40762	8.49265	NA	8.62452	1.731	NA	NA	Not detected in rough	PFAM metallophosphoesterase	Function unknown	Cytoplasmic Membrane [Class 3]
BPSS0891	TSV292_R_RS__02512	TSV292_RS__12170	NA	2OG-Fe(II) oxygenase	NA	NA	NA	10.9877	11.1129	11.094	NA	11.0649	4.17135	NA	NA	Not detected in rough	2OG-Fe(II) oxygenase	Replication and repair	Unknown [Class 3]
BPSS0892	TSV292_R_RS__02511	TSV292_RS__12175	NA	IclR family transcriptional regulator	11.3219	11.3675	11.7444	14.5336	14.0939	14.1333	11.478	14.2536	2.77567	0.000140796	0.00218572	upper abundance in smooth	Transcriptional regulator	Transcription	Cytoplasmic [Class 3]
BPSS0913	TSV292_R_RS__02490	TSV292_RS__12280	NA	methionine gamma-lyase	17.1696	17.2606	17.2317	12.0433	12.0429	12.7604	17.2206	12.2822	-4.93842	0.0020991	0.00861194	lower abundance in smooth	Cys/Met metabolism PLP-dependent enzyme	Amino acid metabolism and transport	Extracellular [Class 1] ; Cytoplasmic [Class 3]
BPSS0914	TSV292_R_RS__02489	TSV292_RS__12285	NA	hypothetical protein	12.3568	12.3769	12.7177	9.68922	9.75115	10.0967	12.4838	9.8457	-2.63811	0.000111342	0.00205899	lower abundance in smooth	NA	Function unknown	Unknown [Class 3]
BPSS0934	TSV292_R_RS__02469	TSV292_RS__12385	NA	hypothetical protein	11.9392	12.0981	11.9309	10.0785	10.4445	10.3882	11.9894	10.3037	-1.68568	0.00113305	0.00590804	lower abundance in smooth	Nuclease-related domain	Replication and repair	Cytoplasmic [Class 3]
BPSS0935	TSV292_R_RS__02467	TSV292_RS__12390	NA	hypothetical protein	10.7208	10.3538	11.2198	12.9742	12.9398	12.8554	10.7648	12.9231	2.15832	0.0120002	0.0256144	No difference	PFAM BetR domain	Multiple categories	Cytoplasmic [Class 3]
BPSS0937	TSV292_R_RS__02465	TSV292_RS__12400	NA	hypothetical protein	NA	NA	NA	9.17114	9.92434	9.86468	NA	9.65338	2.75986	NA	NA	Not detected in rough	Ion transport 2 domain protein	Inorganic ion transport and metabolism	Cytoplasmic Membrane [Class 3]
BPSS0939	TSV292_R_RS__02463	TSV292_RS__12410	NA	carboxymuconolactone decarboxylase	NA	NA	NA	9.8054	9.7855	9.78293	NA	9.79128	2.89775	NA	NA	Not detected in rough	Carboxymuconolactone decarboxylase family	Function unknown	Cytoplasmic [Class 3]
BPSS0940	TSV292_R_RS__02462	TSV292_RS__12420	NA	ornithine cyclodeaminase	11.2396	11.4361	11.0384	NA	NA	NA	11.238	NA	-6.13697	NA	NA	Not detected in smooth	ornithine cyclodeaminase	Amino acid metabolism and transport	Unknown [Class 3]
BPSS0944	TSV292_R_RS__02458	TSV292_RS__03140	NA	LysR family transcriptional regulator	11.9054	11.4557	11.9359	10.699	9.91035	10.0962	11.7657	10.2352	-1.53048	0.0087323	0.0207506	No difference	Transcriptional regulator	Transcription	Cytoplasmic [Class 3]
BPSS0946	TSV292_R_RS__02455	TSV292_RS__12455	penA	beta-lactamase precursor	12.4815	12.6191	12.4145	14.4194	14.4052	14.3995	12.505	14.408	1.903	0.000905451	0.00536174	upper abundance in smooth	beta-lactamase	Virulence factor -Antimicrobial resistence system	Periplasmic [Class 3]
BPSS0950	TSV292_R_RS__02451	TSV292_RS__06825	NA	ABC transporter ATP-binding protein	NA	NA	NA	10.2499	10.4735	10.7316	NA	10.485	3.59146	NA	NA	Not detected in rough	abc transporter	Multiple categories	Cytoplasmic Membrane [Class 3]
BPSS0964	TSV292_R_RS__02436	TSV292_RS__12550	NA	periplasmic solute-binding protein	10.9163	11.3067	11.05	NA	NA	NA	11.091	NA	-5.98995	NA	NA	Not detected in smooth	Extracellular solute-binding protein, family 5	Amino acid metabolism and transport	Periplasmic [Class 3]
BPSS0965	TSV292_R_RS__02435	TSV292_RS__12555	NA	oxalate decarboxylase	12.8762	12.9314	13.3043	NA	NA	NA	13.0373	NA	-7.93623	NA	NA	Not detected in smooth	Cupin	Carbohydrate metabolism and transport	Unknown (This protein may have multiple localization sites) [Class 3]
BPSS0973	TSV292_R_RS__02427	TSV292_RS__12595	mgtB	Mg(2+) transport ATPase, P-type 2	NA	NA	NA	10.7869	10.9489	10.5398	NA	10.7585	3.86501	NA	NA	Not detected in rough	ATPase, P-type (transporting), HAD superfamily, subfamily IC	Inorganic ion transport and metabolism	Cytoplasmic Membrane [Class 3]
BPSS0976	TSV292_R_RS__02422	TSV292_RS__12620	NA	gluconate dehydrogenase subunit	NA	NA	NA	8.96921	9.4921	10.0691	NA	9.51015	2.61663	NA	NA	Not detected in rough	glucose-methanol-choline oxidoreductase	Amino acid metabolism and transport	Periplasmic [Class 3]
BPSS0979	TSV292_R_RS__02419	TSV292_RS__12635	NA	porin protein	10.9916	10.6158	NA	8.55657	7.62215	9.03898	10.8037	8.4059	-2.39777	0.0177688	0.0339205	No difference	PFAM porin Gram-negative type	Cell wall/membrane/envelop biogenesis	Outer Membrane [Class 3]
BPSS0985	TSV292_R_RS__02413	TSV292_RS__12665	NA	hypothetical protein	7.60536	8.36946	9.92998	NA	NA	NA	8.63493	NA	-3.53387	NA	NA	Not detected in smooth	Glutathione-dependent formaldehyde-activating enzyme	Function unknown	Unknown [Class 3]
BPSS0987	TSV292_R_RS__02411	TSV292_RS__12675	NA	hypothetical protein	13.1939	12.8684	13.5732	8.49528	NA	8.75117	13.2119	8.62323	-4.58863	0.000337097	0.00310613	lower abundance in smooth	-	Function unknown	Unknown [Class 3]
BPSS0994	TSV292_R_RS__02405	TSV292_RS__12705	NA	hypothetical protein	NA	NA	NA	9.95224	10.415	10.0839	NA	10.1504	3.25686	NA	NA	Not detected in rough	Predicted methyltransferase regulatory domain	Secondary structure	Unknown [Class 3]
BPSS0996	TSV292_R_RS__01290	TSV292_RS__05275	NA	Rieske iron-sulfur domain-containing protein	9.43567	11.176	10.5347	NA	NA	NA	10.3821	NA	-5.28105	NA	NA	Not detected in smooth	Rieske [2Fe-2S] domain	Inorganic ion transport and metabolism	Cytoplasmic [Class 3]
BPSS1009	TSV292_R_RS__02390	TSV292_RS__12780	NA	polyketide synthase	NA	NA	NA	10.554	10.5106	9.50634	NA	10.1903	3.2968	NA	NA	Not detected in rough	Uncharacterised conserved protein (DUF2156)	Coenzyme metabolism	Cytoplasmic Membrane [Class 3]
BPSS1010	TSV292_R_RS__02389	TSV292_RS__05270	NA	halogenase	12.4797	12.5734	12.7831	NA	NA	NA	12.6121	NA	-7.51099	NA	NA	Not detected in smooth	Tryptophan halogenase	Energy production and conversion	Cytoplasmic [Class 3]
BPSS1010.1	NA	NA	NA	NA	10.0158	10.402	10.0721	7.90422	6.95138	8.09498	10.1633	7.65019	-2.51315	0.0122233	0.0259692	No difference	NA	Function unknown	NA
BPSS1040	TSV292_R_RS__02356	TSV292_RS__12945	irlR	transcriptional activator protein	NA	NA	NA	10.2486	9.40843	10.3087	NA	9.98859	3.09506	NA	NA	Not detected in rough	response regulator	Transcription	Cytoplasmic [Class 3]
BPSS1045	TSV292_R_RS__02350	TSV292_RS__12975	NA	hypothetical protein	10.4763	10.7571	10.9017	NA	NA	NA	10.7117	NA	-5.61064	NA	NA	Not detected in smooth	Adenosine specific kinase	Function unknown	Unknown [Class 3]
BPSS1046	TSV292_R_RS__02349	TSV292_RS__12985	NA	hypothetical protein	14.4608	15.0214	14.5368	NA	NA	NA	14.673	NA	-9.57194	NA	NA	Not detected in smooth	ybak prolyl-trna synthetase associated region	Function unknown	Cytoplasmic [Class 3]
BPSS1058	TSV292_R_RS__03511	TSV292_RS__15565	NA	bacteriophage gp30 protein	8.39431	8.78802	8.20569	NA	NA	NA	8.46267	NA	-3.36161	NA	NA	Not detected in smooth	VRR_NUC	Function unknown	Unknown [Class 3]
BPSS1091	TSV292_R_RS__02304	TSV292_RS__12995	NA	hypothetical protein	NA	NA	NA	12.5337	13.0659	12.3798	NA	12.6598	5.76629	NA	NA	Not detected in rough	Histone family protein nucleoid-structuring protein H-NS	Function unknown	Cytoplasmic [Class 3]
BPSS1094	TSV292_R_RS__02299	TSV292_RS__13010	NA	hypothetical protein	NA	NA	NA	14.937	14.4805	14.3432	NA	14.5869	7.69338	NA	NA	Not detected in rough	Domain of unknown function (DUF2760)	Function unknown	Cytoplasmic Membrane [Class 3]
BPSS1095	TSV292_R_RS__02298	TSV292_RS__13015	NA	heat-shock chaperone protein	NA	NA	NA	13.1165	12.8539	13.1419	NA	13.0374	6.14392	NA	NA	Not detected in rough	Belongs to the heat shock protein 70 family	Virulence factor -Antimicrobial resistence system	Cytoplasmic [Class 3]
BPSS1096	TSV292_R_RS__02297	TSV292_RS__13020	NA	chaperone heat-shock protein	NA	NA	NA	14.513	14.5398	14.5021	NA	14.5183	7.62479	NA	NA	Not detected in rough	Belongs to the heat shock protein 70 family	Post-translational modification, protein turnover, chaperone functions	Cytoplasmic [Class 3]
BPSS1097	TSV292_R_RS__02296	TSV292_RS__00005	NA	capsule biosynthesis protein	9.84682	10.1986	9.98091	NA	NA	NA	10.0088	NA	-4.90772	NA	NA	Not detected in smooth	biosynthesis protein	Cell wall/membrane/envelop biogenesis	Extracellular [Class 1] ; Cytoplasmic Membrane [Class 3]
BPSS1098	TSV292_R_RS__02295	TSV292_RS__00010	NA	hypothetical protein	16.3655	16.2923	16.4896	12.5092	12.7556	13.1435	16.3825	12.8028	-3.57965	0.00123841	0.00609352	lower abundance in smooth	-	Function unknown	Cytoplasmic [Class 3]
BPSS1101	TSV292_R_RS__02291	TSV292_RS__00030	NA	hypothetical protein	16.848	16.8075	16.8655	13.0916	13.3818	13.4225	16.8403	13.2986	-3.5417	0.000651671	0.00441624	lower abundance in smooth	-	Function unknown	Extracellular [Class 1] ; Unknown [Class 3]
BPSS1102	TSV292_R_RS__02290	TSV292_RS__00035	NA	hypothetical protein	16.2544	16.3857	16.507	11.0692	11.324	11.7368	16.3824	11.3767	-5.0057	0.000444812	0.00357614	lower abundance in smooth	Protein-L-isoaspartate(D-aspartate) O-methyltransferase (PCMT)	Secondary structure	Cytoplasmic [Class 3]
BPSS1107.1	NA	NA	NA	NA	14.251	14.0088	14.1716	NA	NA	NA	14.1438	NA	-9.04274	NA	NA	Not detected in smooth	NA	Function unknown	NA
BPSS1108	TSV292_R_RS__02284	TSV292_RS__00065	NA	NUDIX/MutT family protein	NA	NA	NA	8.73689	9.95465	9.03963	NA	9.24372	2.3502	NA	NA	Not detected in rough	NUDIX domain	Nucleotide metabolism and transport	Cytoplasmic [Class 3]
BPSS1109	TSV292_R_RS__02283	TSV292_RS__00070	NA	methyltransferase	12.3498	12.463	12.1823	NA	NA	NA	12.3317	NA	-7.23061	NA	NA	Not detected in smooth	Mycolic acid cyclopropane synthetase	Cell wall/membrane/envelop biogenesis	Cytoplasmic [Class 3]
BPSS1112	TSV292_R_RS__02280	TSV292_RS__00085	NA	amino acid permease	NA	NA	NA	10.7712	10.5961	11.1862	NA	10.8512	3.95764	NA	NA	Not detected in rough	amino acid	Amino acid metabolism and transport	Cytoplasmic Membrane [Class 3]
BPSS1114	TSV292_R_RS__01816	TSV292_RS__00095	ftsH	FtsH-2 protease	14.1464	14.2562	14.1525	10.8927	10.8034	11.084	14.185	10.9267	-3.25832	0.000100138	0.00200827	lower abundance in smooth	Acts as a processive, ATP-dependent zinc metallopeptidase for both cytoplasmic and membrane proteins. Plays a role in the quality control of integral membrane proteins	Post-translational modification, protein turnover, chaperone functions	Cytoplasmic Membrane [Class 3]
BPSS1120	TSV292_R_RS__02272	TSV292_RS__00125	NA	outer membrane efflux protein	NA	NA	NA	14.5103	14.5744	14.6594	NA	14.5814	7.68783	NA	NA	Not detected in rough	RND efflux system, outer membrane lipoprotein, NodT family	Cell wall/membrane/envelop biogenesis	Outer Membrane [Class 3]
BPSS1128	TSV292_R_RS__02264	TSV292_RS__00165	NA	major facilitator transporter	11.7543	11.7482	11.9711	NA	NA	NA	11.8245	NA	-6.72346	NA	NA	Not detected in smooth	Major Facilitator Superfamily	Multiple categories	Cytoplasmic Membrane [Class 3]
BPSS1130	TSV292_R_RS__02262	TSV292_RS__00175	NA	hypothetical protein	12.6092	12.3374	12.4039	NA	NA	NA	12.4502	NA	-7.34911	NA	NA	Not detected in smooth	-	Function unknown	Cytoplasmic [Class 3]
BPSS1134	TSV292_R_RS__02258	TSV292_RS__00195	NA	PadR-like family regulatory protein	NA	NA	NA	9.55194	9.45412	8.96986	NA	9.32531	2.43178	NA	NA	Not detected in rough	Transcriptional regulator	Transcription	Cytoplasmic [Class 3]
BPSS1135	TSV292_R_RS__02257	TSV292_RS__00200	NA	hydroxyethylthioazole kinase	NA	NA	NA	10.338	9.81057	10.0895	NA	10.0794	3.18584	NA	NA	Not detected in rough	Catalyzes the phosphorylation of the hydroxyl group of 4-methyl-5-beta-hydroxyethylthiazole (THZ)	Coenzyme metabolism	Unknown [Class 3]
BPSS1142	TSV292_R_RS__02250	TSV292_RS__00235	NA	hydrogenase/oxidoreductase subunit	9.62035	10.2231	9.40839	NA	NA	NA	9.7506	NA	-4.64953	NA	NA	Not detected in smooth	NADH ubiquinone oxidoreductase, 20 Kd subunit	Energy production and conversion	Cytoplasmic Membrane [Class 3]
BPSS1143	TSV292_R_RS__02249	TSV292_RS__00240	NA	formate hydrogenlyase/hydrogenase/NADH dehydrogenase subunit	10.0341	10.5157	10.5198	NA	NA	NA	10.3565	NA	-5.25546	NA	NA	Not detected in smooth	Respiratory-chain NADH dehydrogenase, 49 Kd subunit	Energy production and conversion	Extracellular [Class 1] ; Cytoplasmic [Class 3]
BPSS1147	TSV292_R_RS__02245	TSV292_RS__00260	NA	hydrogenase 4 subunit B	NA	NA	NA	NA	5.10107	8.14553	NA	6.6233	-0.270227	NA	NA	Not detected in rough	Proton-conducting membrane transporter	Multiple categories	Cytoplasmic Membrane [Class 3]
BPSS1167	TSV292_R_RS__02224	TSV292_RS__00365	btaS	thioesterase	10.3727	9.62026	9.52569	12.5777	12.7652	12.6363	9.83954	12.6597	2.8202	0.00698398	0.0180025	No difference	Thioesterase domain	Virulence factor -Bactobolin biosynthesis	Unknown (This protein may have multiple localization sites) [Class 3]
BPSS1168	TSV292_R_RS__02223	TSV292_RS__00370	btaQ	acetyltransferase	NA	NA	NA	11.7346	12.0305	11.5906	NA	11.7852	4.89171	NA	NA	Not detected in rough	acetyltransferase	Virulence factor -Bactobolin biosynthesis	Cytoplasmic [Class 3]
BPSS1170	TSV292_R_RS__02221	TSV292_RS__00380	btaO	non-ribosomal peptide synthase/polyketide synthase	12.5841	12.5066	12.5312	15.1635	15.301	15.0678	12.5406	15.1774	2.63675	0.000199519	0.00239327	upper abundance in smooth	Ketoacyl-synthetase C-terminal extension	Virulence factor -Bactobolin biosynthesis	Extracellular [Class 1] ; Cytoplasmic Membrane [Class 3]
BPSS1171	TSV292_R_RS__02220	TSV292_RS__00385	btaN	non-ribosomal peptide synthase/polyketide synthase	14.0726	14.045	13.8604	15.9881	16.3414	16.1145	13.9927	16.148	2.15529	0.000181568	0.00233354	upper abundance in smooth	Pfam:HxxPF_rpt	Virulence factor -Bactobolin biosynthesis	Cytoplasmic [Class 3]
BPSS1172	TSV292_R_RS__02219	TSV292_RS__00390	btaM	non-ribosomal peptide synthase/polyketide synthase	14.7669	14.7178	14.6425	16.2044	16.3694	16.1925	14.7091	16.2554	1.54634	7.90935e-05	0.00184136	upper abundance in smooth	PKS_KR	Virulence factor -Bactobolin biosynthesis	Cytoplasmic Membrane [Class 3]
BPSS1173	TSV292_R_RS__00909	TSV292_RS__00395	btaL	non-ribosomal peptide/polyketide synthase	12.591	12.6805	12.5511	14.5659	14.7753	14.5564	12.6076	14.6325	2.02495	0.000122368	0.00207573	upper abundance in smooth	Acyl transferase domain in polyketide synthase (PKS) enzymes.	Virulence factor -Bactobolin biosynthesis	Cytoplasmic Membrane [Class 3]
BPSS1174	TSV292_R_RS__02217	TSV292_RS__00400	btaK	non-ribosomal peptide/polyketide synthase	12.3568	12.1708	11.8981	13.6628	13.8337	13.641	12.1419	13.7125	1.57056	0.00233836	0.00918987	upper abundance in smooth	Pfam:HxxPF_rpt	Virulence factor -Bactobolin biosynthesis	Cytoplasmic [Class 3]
BPSS1176	TSV292_R_RS__02215	TSV292_RS__00410	BpsR2	N-acyl-homoserine lactone dependent regulatory protein	NA	NA	NA	9.20372	NA	9.39459	NA	9.29916	2.40563	NA	NA	Not detected in rough	Transcriptional regulator	Virulence factor -Qs system	Unknown [Class 3]
BPSS1177	TSV292_R_RS__02214	TSV292_RS__00415	btaH	hypothetical protein	NA	NA	NA	10.844	11.1264	11.1216	NA	11.0307	4.13715	NA	NA	Not detected in rough	Alpha beta hydrolase	Virulence factor -Bactobolin biosynthesis	Cytoplasmic [Class 3]
BPSS1181	TSV292_R_RS__02210	TSV292_RS__00435	btaE	surfactin/non-ribosomally encoded peptide/polyketide synthase	10.417	10.6681	10.389	13.2735	13.5975	13.3482	10.4913	13.4064	2.91508	2.70074e-05	0.00122336	upper abundance in smooth	Belongs to the ATP-dependent AMP-binding enzyme family	Virulence factor -Bactobolin biosynthesis	Cytoplasmic [Class 3]
BPSS1182	TSV292_R_RS__02209	TSV292_RS__00440	btaD	acyl carrier protein	14.4882	14.7949	14.4714	16.3501	16.2058	16.0471	14.5848	16.201	1.61617	0.000352225	0.00316656	upper abundance in smooth	Phosphopantetheine attachment site	Virulence factor -Bactobolin biosynthesis	Unknown [Class 3]
BPSS1184	TSV292_R_RS__02207	TSV292_RS__00450	btaB	hypothetical protein	NA	NA	NA	10.2955	10.3003	9.79554	NA	10.1305	3.23693	NA	NA	Not detected in rough	D-alanine [D-alanyl carrier protein] ligase activity	Virulence factor -Bactobolin biosynthesis	Unknown [Class 3]
BPSS1190	TSV292_R_RS__02202	TSV292_RS__00475	NA	monooxygenase	12.5602	12.5283	12.7843	NA	NA	NA	12.6243	NA	-7.52319	NA	NA	Not detected in smooth	COG2141 Coenzyme F420-dependent N5,N10-methylene tetrahydromethanopterin reductase and related flavin-dependent oxidoreductases	Energy production and conversion	Cytoplasmic [Class 3]
BPSS1191	TSV292_R_RS__02201	TSV292_RS__00480	NA	1-aminocyclopropane-1-carboxylate deaminase	12.3	12.3739	12.509	NA	NA	NA	12.3943	NA	-7.29322	NA	NA	Not detected in smooth	1-aminocyclopropane-1-carboxylate deaminase activity	Amino acid metabolism and transport	Cytoplasmic [Class 3]
BPSS1192	TSV292_R_RS__02200	TSV292_RS__00485	NA	hypothetical protein	14.2742	14.2133	14.3906	NA	NA	NA	14.2927	NA	-9.19164	NA	NA	Not detected in smooth	-	Function unknown	Cytoplasmic [Class 3]
BPSS1193	TSV292_R_RS__02199	TSV292_RS__00490	NA	non-ribosomal peptide/polyketide synthase	13.512	13.5898	13.4944	NA	NA	NA	13.5321	NA	-8.43101	NA	NA	Not detected in smooth	Condensation domain	Secondary structure	Unknown (This protein may have multiple localization sites) [Class 3]
BPSS1194	TSV292_R_RS__01720	TSV292_RS__00495	NA	peptide synthase/polyketide synthase	12.4856	12.3969	12.4578	NA	NA	NA	12.4468	NA	-7.3457	NA	NA	Not detected in smooth	Amino acid adenylation domain	Secondary structure	Cytoplasmic [Class 3]
BPSS1196	TSV292_R_RS__02197	TSV292_RS__00500	NA	SyrP-like protein	11.7344	11.8573	11.9584	NA	NA	NA	11.8501	NA	-6.749	NA	NA	Not detected in smooth	PFAM Taurine catabolism dioxygenase TauD TfdA	Secondary structure	Cytoplasmic [Class 3]
BPSS1197	TSV292_R_RS__02196	TSV292_RS__00505	NA	non-ribosomal peptide synthase	12.1173	12.4963	12.3785	NA	NA	NA	12.3307	NA	-7.22963	NA	NA	Not detected in smooth	amino acid adenylation domain protein	Virulence factor -Antimicrobial resistence system	Cytoplasmic Membrane [Class 3]
BPSS1198	TSV292_R_RS__02195	TSV292_RS__00510	NA	hypothetical protein	14.6047	14.5822	14.9065	NA	NA	NA	14.6978	NA	-9.59672	NA	NA	Not detected in smooth	NA	Function unknown	Cytoplasmic [Class 3]
BPSS1199	TSV292_R_RS__02194	TSV292_RS__00515	NA	hypothetical protein	19.7177	19.8022	19.838	13.2048	13.5092	13.0646	19.786	13.2596	-6.5264	0.000170976	0.0022611	lower abundance in smooth	NA	Function unknown	Unknown [Class 3]
BPSS1204	TSV292_R_RS__02188	TSV292_RS__00545	NA	iron transport receptor protein	NA	NA	NA	15.4035	15.1791	15.3306	NA	15.3044	8.41089	NA	NA	Not detected in rough	TonB-dependent siderophore receptor	Inorganic ion transport and metabolism	Outer Membrane [Class 3]
BPSS1206	TSV292_R_RS__02186	TSV292_RS__00555	NA	hydroxylase	NA	NA	NA	13.2321	12.9699	12.9168	NA	13.0396	6.14608	NA	NA	Not detected in rough	PKHD-type hydroxylase	Function unknown	Extracellular [Class 1] ; Cytoplasmic [Class 3]
BPSS1211	TSV292_R_RS__00849	TSV292_RS__00575	NA	hypothetical protein	11.8121	11.8986	12.0102	NA	NA	NA	11.907	NA	-6.80589	NA	NA	Not detected in smooth	Protein of unknown function (DUF2875)	Function unknown	Unknown [Class 3]
BPSS1211.1	NA	NA	NA	NA	NA	NA	NA	11.9668	12.5553	12.3111	NA	12.2777	5.3842	NA	NA	Not detected in rough	NA	Function unknown	NA
BPSS1212	TSV292_R_RS__03513	TSV292_RS__00580	NA	hypothetical protein	NA	NA	NA	10.5744	10.1301	10.7509	NA	10.4851	3.59159	NA	NA	Not detected in rough	protein Pa0260 SWALL Q9I6M9 (EMBL AE004464) (716 aa) fasta scores E()	Function unknown	Unknown [Class 3]
BPSS1213	TSV292_R_RS__02181	TSV292_RS__07420	NA	hypothetical protein	10.9121	10.3239	10.1309	NA	NA	NA	10.4556	NA	-5.35453	NA	NA	Not detected in smooth	Rhs element Vgr	Cell wall/membrane/envelop biogenesis	Unknown [Class 3]
BPSS1218	TSV292_R_RS__02175	TSV292_RS__00615	NA	methyl-accepting chemotaxis protein	NA	NA	NA	9.39136	10.1449	9.39808	NA	9.64478	2.75125	NA	NA	Not detected in rough	Cache type 2 domain protein	Multiple categories	Cytoplasmic Membrane [Class 3]
BPSS1221	TSV292_R_RS__02171	TSV292_RS__00635	NA	short chain dehydrogenase	11.4948	11.7966	11.3916	NA	NA	NA	11.561	NA	-6.4599	NA	NA	Not detected in smooth	Short-chain dehydrogenase reductase SDR	Multiple categories	Cytoplasmic [Class 3]
BPSS1238	TSV292_R_RS__02153	TSV292_RS__00725	NA	sugar carbohydrate kinase	10.5427	10.7824	10.0989	12.1146	11.9802	11.9426	10.4747	12.0125	1.53785	0.0122551	0.0260066	No difference	xylulose kinase	Carbohydrate metabolism and transport	Cytoplasmic [Class 3]
BPSS1249	TSV292_R_RS__02140	TSV292_RS__00800	NA	lipoprotein	12.9641	12.8859	13.0751	NA	NA	NA	12.975	NA	-7.87398	NA	NA	Not detected in smooth	-	Function unknown	Extracellular [Class 1] ; Periplasmic [Class 3]
BPSS1250	TSV292_R_RS__02139	TSV292_RS__00805	NA	acetylpolyamine aminohydrolase	13.6163	13.6786	13.6318	NA	NA	NA	13.6422	NA	-8.54116	NA	NA	Not detected in smooth	Histone deacetylase domain	Multiple categories	Cytoplasmic [Class 3]
BPSS1251	TSV292_R_RS__02138	TSV292_RS__00810	NA	allantoate amidohydrolase	13.4554	13.4559	13.3415	9.97434	9.60099	9.92146	13.4176	9.83227	-3.58532	0.000381741	0.00332843	lower abundance in smooth	Amidase, hydantoinase carbamoylase family	Amino acid metabolism and transport	Cytoplasmic [Class 3]
BPSS1252	TSV292_R_RS__02137	TSV292_RS__00815	NA	inner membrane transport protein	13.6858	13.6437	13.5111	NA	NA	NA	13.6135	NA	-8.51248	NA	NA	Not detected in smooth	transporter	Multiple categories	Cytoplasmic Membrane [Class 3]
BPSS1253	TSV292_R_RS__02136	TSV292_RS__00820	NA	LysR family transcriptional regulator	10.1464	10.089	10.1484	NA	NA	NA	10.1279	NA	-5.02686	NA	NA	Not detected in smooth	transcriptional Regulator, LysR family	Transcription	Cytoplasmic [Class 3]
BPSS1257	TSV292_R_RS__02132	TSV292_RS__00835	NA	CoA transferase	10.2899	9.61906	9.97899	NA	NA	NA	9.96264	NA	-4.86158	NA	NA	Not detected in smooth	CoA-transferase family III	Energy production and conversion	Cytoplasmic [Class 3]
BPSS1260	TSV292_R_RS__02128	TSV292_RS__00855	NA	hypothetical protein	NA	NA	NA	10.8278	10.5921	10.5682	NA	10.6627	3.76918	NA	NA	Not detected in rough	metalloendopeptidase activity	Amino acid metabolism and transport	Extracellular [Class 1] ; Extracellular [Class 3]
BPSS1261	TSV292_R_RS__02127	TSV292_RS__00860	NA	hypothetical protein	11.4812	11.3832	11.0094	13.9301	14.0274	14.1888	11.2912	14.0488	2.75751	0.000423811	0.00353176	upper abundance in smooth	Uncharacterized protein conserved in bacteria (DUF2322)	Function unknown	Unknown [Class 3]
BPSS1263	TSV292_R_RS__02125	TSV292_RS__00870	NA	hypothetical protein	NA	NA	NA	12.4265	12.3174	12.369	NA	12.371	5.47743	NA	NA	Not detected in rough	Domain of unknown function (DUF802)	Function unknown	Cytoplasmic Membrane [Class 3]
BPSS1269	TSV292_R_RS__02119	TSV292_RS__00900	syrF	peptide synthase/polyketide synthase	NA	NA	NA	12.2655	12.2591	13.1053	NA	12.5433	5.64979	NA	NA	Not detected in rough	amino acid adenylation domain protein	Virulence factor -Syrbactins biosynthesis	Unknown (This protein may have multiple localization sites) [Class 3]
BPSS1274	TSV292_R_RS__02114	TSV292_RS__00470	syrA	polyketide synthase	13.3376	13.2213	13.4033	NA	NA	NA	13.3207	NA	-8.21964	NA	NA	Not detected in smooth	amp-dependent synthetase and ligase	Multiple categories	Cytoplasmic [Class 3]
BPSS1309	TSV292_R_RS__02071	TSV292_RS__01140	NA	transcriptional regulator	NA	NA	NA	10.1581	10.3198	10.1824	NA	10.2201	3.32659	NA	NA	Not detected in rough	Transcriptional regulator	Transcription	Unknown [Class 3]
BPSS1312	TSV292_R_RS__02067	TSV292_RS__01160	NA	hypothetical protein	12.0412	12.343	12.469	NA	NA	NA	12.2844	NA	-7.18335	NA	NA	Not detected in smooth	Phosphoesterase family	Cell wall/membrane/envelop biogenesis	Extracellular [Class 3]
BPSS1324	TSV292_R_RS__02055	TSV292_RS__01235	NA	1-aminocyclopropane-1-carboxylate deaminase	NA	NA	NA	9.24304	9.55073	9.82945	NA	9.54107	2.64755	NA	NA	Not detected in rough	Catalyzes a cyclopropane ring-opening reaction, the irreversible conversion of 1-aminocyclopropane-1-carboxylate (ACC) to ammonia and alpha-ketobutyrate. Allows growth on ACC as a nitrogen source	Amino acid metabolism and transport	Cytoplasmic [Class 3]
BPSS1328	TSV292_R_RS__02051	TSV292_RS__01255	NA	GntR family transcriptional regulator	NA	NA	NA	7.82563	8.00406	7.36395	NA	7.73121	0.837691	NA	NA	Not detected in rough	Transcriptional regulator	Transcription	Cytoplasmic [Class 3]
BPSS1336	TSV292_R_RS__02043	TSV292_RS__01295	NA	acetyltransferase	NA	NA	NA	10.3791	10.5877	10.1538	NA	10.3735	3.48001	NA	NA	Not detected in rough	Acetyltransferase (GNAT) domain	Cell wall/membrane/envelop biogenesis	Cytoplasmic [Class 3]
BPSS1353	TSV292_R_RS__02023	TSV292_RS__01390	betI	transcriptional regulator BetI	NA	NA	NA	10.4995	10.5527	10.8151	NA	10.6224	3.72891	NA	NA	Not detected in rough	Repressor involved in the biosynthesis of the osmoprotectant glycine betaine. It represses transcription of the choline transporter BetT and the genes of BetAB involved in the synthesis of glycine betaine (By similarity)	Transcription	Unknown [Class 3]
BPSS1356	TSV292_R_RS__02019	TSV292_RS__01415	NA	regulatory protein	19.5986	19.7481	19.7514	15.0173	15.1773	15.126	19.6993	15.1069	-4.59246	3.2243e-07	0.000588436	lower abundance in smooth	beta-keto acid cleavage enzyme	Function unknown	Extracellular [Class 1] ; Cytoplasmic [Class 3]
BPSS1360	TSV292_R_RS__02015	TSV292_RS__01435	NA	two-component sensor kinase	10.1206	9.98978	NA	NA	NA	NA	10.0552	NA	-4.95413	NA	NA	Not detected in smooth	Motif C-terminal to PAS motifs (likely to contribute to PAS structural domain)	Signal transduction	Cytoplasmic Membrane [Class 3]
BPSS1361	TSV292_R_RS__02014	TSV292_RS__01440	NA	stress-induced protein	NA	NA	NA	11.5201	11.0868	11.3486	NA	11.3185	4.42501	NA	NA	Not detected in rough	PFAM OsmC family protein	Post-translational modification, protein turnover, chaperone functions	Unknown [Class 3]
BPSS1362	TSV292_R_RS__02013	TSV292_RS__01445	NA	2-hydroxyacid dehydrogenase	NA	NA	NA	9.58555	10.2457	10.6868	NA	10.1727	3.27916	NA	NA	Not detected in rough	D-isomer specific 2-hydroxyacid dehydrogenase	Multiple categories	Cytoplasmic [Class 3]
BPSS1374	TSV292_R_RS__01999	TSV292_RS__01515	NA	glutathione-S-transferase	NA	NA	NA	10.0838	9.62823	9.98102	NA	9.89768	3.00416	NA	NA	Not detected in rough	Glutathione S-transferase	Post-translational modification, protein turnover, chaperone functions	Cytoplasmic [Class 3]
BPSS1412	TSV292_R_RS__01957	TSV292_RS__01710	NA	hypothetical protein	NA	NA	8.42065	10.7757	10.8804	11.2558	8.42065	10.9706	2.54998	NA	0.00261751	Not detected in rough	Cupin 2, conserved barrel domain protein	Function unknown	Cytoplasmic [Class 3]
BPSS1415	TSV292_R_RS__01954	TSV292_RS__01725	NA	dehydrogenase/oxidoreductase	9.30628	9.75686	10.2634	NA	8.42425	7.93567	9.77551	8.17996	-1.59555	0.02514	0.0440312	No difference	PFAM 6-phosphogluconate dehydrogenase NAD-binding	Lipid metabolism	Unknown (This protein may have multiple localization sites) [Class 3]
BPSS1417	TSV292_R_RS__01952	TSV292_RS__01735	NA	aldolase	NA	NA	NA	10.0765	10.4392	9.257	NA	9.92425	3.03073	NA	NA	Not detected in rough	Class II aldolase adducin family protein	Carbohydrate metabolism and transport	Cytoplasmic [Class 3]
BPSS1419	TSV292_R_RS__01950	TSV292_RS__01745	hyi	hydroxypyruvate isomerase	NA	NA	NA	NA	11.1305	11.4705	NA	11.3005	4.40695	NA	NA	Not detected in rough	Belongs to the hyi family	Carbohydrate metabolism and transport	Cytoplasmic [Class 3]
BPSS1420	TSV292_R_RS__01949	TSV292_RS__01750	NA	hypothetical protein	NA	NA	NA	12.0268	12.2465	11.7957	NA	12.023	5.12949	NA	NA	Not detected in rough	Nad-dependent epimerase dehydratase	Cell wall/membrane/envelop biogenesis	Cytoplasmic [Class 3]
BPSS1430	TSV292_R_RS__01937	TSV292_RS__01805	NA	transcription regulator ArsR	NA	NA	NA	7.9935	8.78715	9.11631	NA	8.63232	1.7388	NA	NA	Not detected in rough	Regulatory protein ArsR	Transcription	Unknown [Class 3]
BPSS1431	TSV292_R_RS__01936	TSV292_RS__01810	NA	hypothetical protein	NA	NA	NA	10.736	11.1886	11.0966	NA	11.0071	4.11354	NA	NA	Not detected in rough	glyoxalase bleomycin resistance protein dioxygenase	Amino acid metabolism and transport	Unknown [Class 3]
BPSS1447	TSV292_R_RS__01923	TSV292_RS__01880	NA	biotin-dependent carboxyl transferase	13.261	13.3122	13.641	10.9235	10.8758	10.4732	13.4047	10.7575	-2.64722	0.000172651	0.0022645	lower abundance in smooth	carboxylase	Lipid metabolism	Cytoplasmic [Class 3]
BPSS1453	TSV292_R_RS__01918	TSV292_RS__01905	NA	bifunctional protein GlmU	12.8181	12.7301	12.6688	NA	NA	NA	12.739	NA	-7.63794	NA	NA	Not detected in smooth	Pyridoxal-dependent decarboxylase, C-terminal sheet domain	Multiple categories	Cytoplasmic [Class 3]
BPSS1454	TSV292_R_RS__01917	TSV292_RS__01910	NA	hypothetical protein	12.5806	12.9282	12.906	NA	8.78516	8.84085	12.8049	8.81301	-3.9919	0.000428041	0.00354771	lower abundance in smooth	Protein of unknown function (DUF3326)	Function unknown	Unknown [Class 3]
BPSS1457	TSV292_R_RS__01914	TSV292_RS__01925	NA	hypothetical protein	NA	NA	NA	10.5393	10.6582	11.0501	NA	10.7492	3.8557	NA	NA	Not detected in rough	Protein of unknown function (DUF2891)	Function unknown	Unknown [Class 3]
BPSS1460	TSV292_R_RS__01911	TSV292_RS__01945	NA	two-component sensor kinase	10.3103	9.90786	10.8589	NA	NA	NA	10.359	NA	-5.25794	NA	NA	Not detected in smooth	Histidine kinase	Signal transduction	Cytoplasmic Membrane [Class 3]
BPSS1461	TSV292_R_RS__01910	TSV292_RS__01950	NA	two-component response regulator	NA	NA	NA	8.98228	9.43825	13.6943	NA	10.7049	3.81142	NA	NA	Not detected in rough	response regulator	Transcription	Cytoplasmic [Class 3]
BPSS1462	TSV292_R_RS__01909	TSV292_RS__01955	NA	hypothetical protein	9.55108	NA	9.02512	NA	NA	NA	9.2881	NA	-4.18703	NA	NA	Not detected in smooth	Peptidase propeptide and YPEB domain	Function unknown	Unknown [Class 3]
BPSS1467	TSV292_R_RS__01904	TSV292_RS__01985	NA	aminotransferase	NA	NA	NA	12.569	12.4157	12.5612	NA	12.5153	5.62177	NA	NA	Not detected in rough	Pfam Aminotransferase class I and II	Multiple categories	Cytoplasmic [Class 3]
BPSS1468	TSV292_R_RS__01903	TSV292_RS__01990	NA	hypothetical protein	NA	NA	NA	11.6426	11.5734	11.5357	NA	11.5839	4.69037	NA	NA	Not detected in rough	DUF1338	Function unknown	Cytoplasmic [Class 3]
BPSS1478a	TSV292_R_RS__01891	TSV292_RS__02050	rspB	dehydrogenase	NA	8.99266	NA	10.3782	10.1967	10.0304	8.99266	10.2018	1.20913	NA	0.00662129	Not detected in rough	Alcohol dehydrogenase GroES-like domain	Energy production and conversion	Cytoplasmic [Class 3]
BPSS1480	TSV292_R_RS__01889	TSV292_RS__02060	NA	hypothetical protein	NA	NA	NA	9.28129	9.63188	9.68894	NA	9.53404	2.64051	NA	NA	Not detected in rough	rubredoxin	Energy production and conversion	Unknown [Class 3]
BPSS1484	TSV292_R_RS__01885	TSV292_RS__02080	NA	hypothetical protein	11.5312	11.819	11.2757	NA	NA	NA	11.542	NA	-6.44089	NA	NA	Not detected in smooth	Belongs to the UPF0261 family	Function unknown	Cytoplasmic [Class 3]
BPSS1485	TSV292_R_RS__01884	TSV292_RS__02085	NA	hypothetical protein	11.0266	11.2871	10.8805	9.99408	9.09562	8.90209	11.0647	9.33059	-1.73413	0.0252178	0.0440407	No difference	Phosphoenolpyruvate hydrolase-like	Function unknown	Cytoplasmic [Class 3]
BPSS1487	TSV292_R_RS__01881	TSV292_RS__02100	NA	anaerobically induced outer membrane protein	11.1171	11.9371	10.5809	NA	NA	NA	11.2117	NA	-6.11065	NA	NA	Not detected in smooth	Nitrite reductase	Energy production and conversion	Periplasmic [Class 3]
BPSS1489	TSV292_R_RS__01879	TSV292_RS__02110	NA	hypothetical protein	13.0441	13.2613	12.1192	NA	NA	NA	12.8082	NA	-7.70709	NA	NA	Not detected in smooth	SCO1/SenC	Function unknown	Unknown [Class 3]
BPSS1493	TSV292_R_RS__01873	TSV292_RS__02140	tssA-5	type VI secretion system protein TssA-5	NA	NA	NA	NA	11.7579	11.5621	NA	11.66	4.76644	NA	NA	Not detected in rough	type VI secretion-associated protein, VC_A0119 family	Virulence factor -T6SS-1/tss-5	Cytoplasmic [Class 3]
BPSS1498	TSV292_R_RS__01868	TSV292_RS__02165	tssD-5	type VI secretion system protein TssD-5	NA	NA	NA	10.3095	10.7208	9.88636	NA	10.3055	3.41201	NA	NA	Not detected in rough	Type VI secretion system effector, Hcp	Virulence factor -T6SS-1/tss-5	Extracellular [Class 1] ; Extracellular [Class 3]
BPSS1554	TSV292_R_RS__01814	TSV292_RS__02430	bprQ	regulator of type III secretion system-3 (T3SS-3) BprQ	NA	NA	NA	9.65843	NA	9.16052	NA	9.40947	2.51595	NA	NA	Not detected in rough	NA	Virulence factor -T3SS-3	Unknown [Class 3]
BPSS1557	TSV292_R_RS__01810	TSV292_RS__02450	NA	glyoxalase	12.6974	13.3009	12.7252	NA	NA	NA	12.9078	NA	-7.80676	NA	NA	Not detected in smooth	Glyoxalase-like domain	Amino acid metabolism and transport	Unknown [Class 3]
BPSS1561	TSV292_R_RS__01806	TSV292_RS__02470	NA	carboxypeptidase	15.9303	15.9091	15.9107	13.2933	13.3821	13.6946	15.9167	13.4567	-2.46005	0.00237508	0.00927328	lower abundance in smooth	PFAM peptidase S10 serine carboxypeptidase	Amino acid metabolism and transport	Extracellular [Class 3]
BPSS1569	TSV292_R_RS__01797	TSV292_RS__02510	BpsR3	N-acylhomoserine lactone-dependent regulatory protein	13.8573	13.9164	14.0267	10.7409	10.7162	10.3207	13.9335	10.5926	-3.34089	0.000532122	0.00400739	lower abundance in smooth	Autoinducer binding domain	Virulence factor -Qs system	Cytoplasmic [Class 3]
BPSS1570	TSV292_R_RS__01796	TSV292_RS__02515	BpsI3	N-acylhomoserine lactone synthase	12.5754	12.7724	12.7868	NA	NA	NA	12.7115	NA	-7.61047	NA	NA	Not detected in smooth	Acyl-homoserine-lactone synthase	Virulence factor -Qs system	Unknown [Class 3]
BPSS1585	TSV292_R_RS__01778	TSV292_RS__02605	NA	hypothetical protein	10.8672	10.9608	11.5794	NA	NA	NA	11.1358	NA	-6.03472	NA	NA	Not detected in smooth	-	Function unknown	Unknown [Class 3]
BPSS1588	TSV292_R_RS__01775	TSV292_RS__02620	NA	hypothetical protein	13.3788	13.0086	12.9305	10.9488	10.8226	11.0092	13.106	10.9268	-2.17915	0.00138964	0.00657017	lower abundance in smooth	-	Function unknown	Extracellular [Class 1] ; Outer Membrane [Class 3]
BPSS1595	TSV292_R_RS__01767	TSV292_RS__02660	pilS	major pilin subunit	11.3642	11.3177	11.4797	NA	NA	NA	11.3872	NA	-6.28613	NA	NA	Not detected in smooth	PilS N terminal	Virulence factor -Type IV pilus biosynthesis	Unknown [Class 3]
BPSS1604	TSV292_R_RS__01758	TSV292_RS__02705	NA	two-component system response regulator	NA	NA	NA	NA	9.58906	9.66676	NA	9.62791	2.73438	NA	NA	Not detected in rough	response regulator	Transcription	Cytoplasmic [Class 3]
BPSS1631	TSV292_R_RS__01731	TSV292_RS__02840	NA	hypothetical protein	9.62471	9.36853	10.1874	NA	NA	NA	9.72689	NA	-4.62583	NA	NA	Not detected in smooth	PFAM Taurine catabolism dioxygenase TauD TfdA	Secondary structure	Cytoplasmic [Class 3]
BPSS1636	TSV292_R_RS__01725	TSV292_RS__02865	poxB	pyruvate dehydrogenase	11.2458	10.4114	10.9877	9.50879	8.82263	9.36624	10.8816	9.23256	-1.64905	0.00749206	0.0188513	No difference	Belongs to the TPP enzyme family	Multiple categories	Cytoplasmic Membrane [Class 3]
BPSS1638	TSV292_R_RS__01723	TSV292_RS__02875	NA	hydratase	10.3849	11.0925	10.9964	NA	NA	NA	10.8246	NA	-5.72353	NA	NA	Not detected in smooth	MaoC like domain	Lipid metabolism	Unknown [Class 3]
BPSS1654	TSV292_R_RS__01708	TSV292_RS__01070	NA	cytochrome P450	9.13489	9.68807	NA	NA	NA	NA	9.41148	NA	-4.31042	NA	NA	Not detected in smooth	Belongs to the cytochrome P450 family	Virulence factor -Antimicrobial resistence system	Cytoplasmic Membrane [Class 3]
BPSS1662	TSV292_R_RS__01702	TSV292_RS__03400	selB	selenocysteine-specific elongation factor	NA	10.228	NA	9.19977	9.02721	9.26273	10.228	9.16324	-1.06479	NA	0.00436189	Not detected in rough	Translation Elongation Factor	Translation	Cytoplasmic [Class 3]
BPSS1663	TSV292_R_RS__01701	TSV292_RS__03405	selA	selenocysteine synthase	NA	12.4421	NA	9.96192	10.2323	10.6275	12.4421	10.2739	-2.16817	NA	4.43579e-05	Not detected in rough	Converts seryl-tRNA(Sec) to selenocysteinyl-tRNA(Sec) required for selenoprotein biosynthesis	Coenzyme metabolism	Cytoplasmic [Class 3]
BPSS1666	TSV292_R_RS__01698	TSV292_RS__03420	fdoH	formate dehydrogenase-O, iron-sulfur subunit	12.8824	13.0145	12.9941	NA	NA	NA	12.9636	NA	-7.86258	NA	NA	Not detected in smooth	Formate dehydrogenase beta subunit	Energy production and conversion	Cytoplasmic Membrane [Class 3]
BPSS1667	TSV292_R_RS__01697	TSV292_RS__03425	fdoG	formate dehydrogenase-O, major subunit	12.397	12.3283	12.5172	10.3253	10.6975	9.9294	12.4142	10.3174	-2.09679	0.00797155	0.0195802	No difference	Belongs to the prokaryotic molybdopterin-containing oxidoreductase family	Energy production and conversion	Periplasmic [Class 3]
BPSS1677	TSV292_R_RS__01687	TSV292_RS__03480	NA	hypothetical protein	10.6839	10.2255	9.85838	NA	NA	NA	10.2559	NA	-5.15484	NA	NA	Not detected in smooth	-	Function unknown	Unknown [Class 3]
BPSS1678	TSV292_R_RS__01686	TSV292_RS__03485	NA	ribonuclease	12.0119	11.6521	11.8736	9.42707	9.1511	9.56499	11.8459	9.38105	-2.46481	0.000121341	0.00207573	lower abundance in smooth	ribonuclease BN	Function unknown	Cytoplasmic Membrane [Class 3]
BPSS1679	TSV292_R_RS__01685	TSV292_RS__03490	NA	porin related exported protein	16.8096	17.0005	16.8919	15.6205	14.7738	14.8732	16.9007	15.0892	-1.81153	0.0177258	0.033874	No difference	Gram-negative porin	Cell wall/membrane/envelop biogenesis	Outer Membrane [Class 3]
BPSS1682	TSV292_R_RS__01681	TSV292_RS__03510	bceT	UTP-glucose-1-phosphate uridylyltransferase	10.7893	11.0956	10.8688	NA	NA	NA	10.9179	NA	-5.81682	NA	NA	Not detected in smooth	UTP-glucose-1-phosphate uridylyltransferase	Virulence factor -EPS cepacian cluster II	Cytoplasmic [Class 3]
BPSS1686	TSV292_R_RS__01676	TSV292_RS__03535	bceP	hypothetical protein	10.7264	11.3008	10.8676	NA	NA	NA	10.965	NA	-5.86389	NA	NA	Not detected in smooth	amine dehydrogenase activity	Virulence factor -EPS cepacian cluster II	Unknown [Class 3]
BPSS1688	TSV292_R_RS__01674	TSV292_RS__03545	bceN	GDP-D-mannose 4,6-dehydratase BceN	14.8275	14.846	14.8632	NA	NA	NA	14.8456	NA	-9.7445	NA	NA	Not detected in smooth	Catalyzes the conversion of GDP-D-mannose to GDP-4- dehydro-6-deoxy-D-mannose	Virulence factor -EPS cepacian cluster II	Cytoplasmic [Class 3]
BPSS1689	TSV292_R_RS__01673	TSV292_RS__03550	bceM	GDP-6-deoxy-D-lyxo-4-hexulose reductase BceM	13.2076	13.3348	12.9976	NA	NA	NA	13.18	NA	-8.0789	NA	NA	Not detected in smooth	PFAM NAD-dependent epimerase dehydratase	Virulence factor -EPS cepacian cluster II	Unknown (This protein may have multiple localization sites) [Class 3]
BPSS1690	TSV292_R_RS__01672	TSV292_RS__03555	NA	hypothetical protein	11.5636	10.9167	10.8943	9.17666	9.44864	10.2388	11.1249	9.62138	-1.50349	0.0221984	0.0402704	No difference	Protein of unknown function (DUF861)	Carbohydrate metabolism and transport	Cytoplasmic [Class 3]
BPSS1694	TSV292_R_RS__01667	TSV292_RS__03580	NA	hypothetical protein	NA	NA	NA	11.2026	11.2018	11.4983	NA	11.3009	4.40741	NA	NA	Not detected in rough	PFAM Sporulation domain protein	Function unknown	Unknown [Class 3]
BPSS1701	TSV292_R_RS__01660	TSV292_RS__03615	truA	tRNA pseudouridine synthase A	NA	NA	NA	10.3152	10.8038	10.6398	NA	10.5863	3.69275	NA	NA	Not detected in rough	Formation of pseudouridine at positions 38, 39 and 40 in the anticodon stem and loop of transfer RNAs	Translation	Unknown [Class 3]
BPSS1708	TSV292_R_RS__01652	TSV292_RS__03655	NA	nitrilotriacetate monooxygenase	8.31119	8.34013	NA	NA	NA	NA	8.32566	NA	-3.22459	NA	NA	Not detected in smooth	Nitrilotriacetate monooxygenase	Energy production and conversion	Cytoplasmic [Class 3]
BPSS1710	TSV292_R_RS__01649	TSV292_RS__03670	NA	transcription regulator AsnC	11.629	11.5649	11.9167	NA	NA	NA	11.7035	NA	-6.60246	NA	NA	Not detected in smooth	PFAM regulatory protein AsnC Lrp family	Transcription	Cytoplasmic [Class 3]
BPSS1725	TSV292_R_RS__01634	TSV292_RS__03745	prpD	2-methylcitrate dehydratase	NA	NA	NA	11.4321	11.1464	11.4575	NA	11.3453	4.45181	NA	NA	Not detected in rough	2-methylcitrate dehydratase	Function unknown	Cytoplasmic [Class 3]
BPSS1742	TSV292_R_RS__01615	TSV292_RS__03840	NA	outer membrane copper receptor	14.8162	14.6967	14.6949	18.0979	18.0352	18.0171	14.7359	18.0501	3.31413	2.26823e-06	0.000763973	upper abundance in smooth	TonB-dependent copper receptor	Inorganic ion transport and metabolism	Extracellular [Class 1] ; Outer Membrane [Class 3]
BPSS1748	TSV292_R_RS__01609	TSV292_RS__03870	NA	hypothetical protein	9.20357	8.76789	9.42547	NA	NA	NA	9.13231	NA	-4.03124	NA	NA	Not detected in smooth	Domain of unknown function (DUF4148)	Function unknown	Unknown [Class 3]
BPSS1758	TSV292_R_RS__01550	TSV292_RS__03975	rpsU	30S ribosomal protein S21	14.8275	15.0131	14.8866	12.2293	12.2637	12.2013	14.9091	12.2314	-2.67761	0.000120871	0.00207573	lower abundance in smooth	Belongs to the bacterial ribosomal protein bS21 family	Translation	Cytoplasmic [Class 3]
BPSS1761	TSV292_R_RS__01547	TSV292_RS__03990	NA	GTP cyclohydrolase	NA	NA	NA	13.4382	13.788	13.695	NA	13.6404	6.74689	NA	NA	Not detected in rough	Converts GTP to 7,8-dihydroneopterin triphosphate	Function unknown	Cytoplasmic [Class 3]
BPSS1765	TSV292_R_RS__01083	TSV292_RS__04010	NA	osmotic adaptation-related protein	NA	NA	NA	12.2383	12.0795	11.7625	NA	12.0268	5.13325	NA	NA	Not detected in rough	rieske 2fe-2s	Inorganic ion transport and metabolism	Cytoplasmic [Class 3]
BPSS1769	TSV292_R_RS__01538	TSV292_RS__04030	ndh	NADH dehydrogenase	12.5406	12.4939	12.6854	10.5064	11.0212	10.8948	12.5733	10.8075	-1.76587	0.00352095	0.0115522	No difference	PFAM FAD-dependent pyridine nucleotide-disulphide oxidoreductase	Energy production and conversion	Cytoplasmic Membrane [Class 3]
BPSS1771	TSV292_R_RS__01536	TSV292_RS__04040	NA	decarboxylase	NA	NA	NA	12.4716	12.8055	13.0875	NA	12.7882	5.89465	NA	NA	Not detected in rough	Belongs to the LOG family	Function unknown	Unknown [Class 3]
BPSS1795	TSV292_R_RS__01511	TSV292_RS__04155	NA	hypothetical protein	11.3039	10.5791	10.0916	NA	NA	NA	10.6582	NA	-5.55717	NA	NA	Not detected in smooth	CBS domain containing protein	Function unknown	Cytoplasmic Membrane [Class 3]
BPSS1814	TSV292_R_RS__01491	TSV292_RS__04255	NA	hypothetical protein	NA	NA	NA	9.94242	9.94237	10.3704	NA	10.0851	3.19155	NA	NA	Not detected in rough	Phosphopantetheine attachment site	Secondary structure	Unknown [Class 3]
BPSS1817	TSV292_R_RS__01488	TSV292_RS__04270	NA	hypothetical protein	11.886	12.3977	12.3045	10.6838	10.0478	10.6427	12.1961	10.4581	-1.73801	0.00322951	0.0108804	No difference	Activator of Hsp90 ATPase homolog 1-like protein	Function unknown	Cytoplasmic [Class 3]
BPSS1819	TSV292_R_RS__01486	TSV292_RS__04280	NA	serine/threonine protein phosphatase	9.4516	10.0841	10.5856	NA	NA	NA	10.0404	NA	-4.93936	NA	NA	Not detected in smooth	PFAM metallophosphoesterase	Signal transduction	Cytoplasmic [Class 3]
BPSS1825	TSV292_R_RS__01480	TSV292_RS__04315	bceK	BceK	11.8096	11.8799	11.9973	NA	NA	NA	11.8956	NA	-6.79453	NA	NA	Not detected in smooth	PFAM glycosyl transferase group 1	Virulence factor -EPS cepacian cluster I/ CPS III / Type IV O-PS	Cytoplasmic [Class 3]
BPSS1829	TSV292_R_RS__01476	TSV292_RS__01960	bceG	BceG	11.8954	11.9497	11.7116	NA	NA	NA	11.8522	NA	-6.75116	NA	NA	Not detected in smooth	Glycosyl transferase family 21	Virulence factor -EPS cepacian cluster I/ CPS III / Type IV O-PS	Unknown [Class 3]
BPSS1830	TSV292_R_RS__01475	TSV292_RS__04340	bceF	tyrosine kinase BceF	13.3183	13.2226	13.4326	NA	NA	NA	13.3245	NA	-8.22342	NA	NA	Not detected in smooth	PFAM lipopolysaccharide biosynthesis	Virulence factor -EPS cepacian cluster I/ CPS III / Type IV O-PS	Cytoplasmic Membrane [Class 3]
BPSS1831	TSV292_R_RS__02899	TSV292_RS__04345	bceE	BceE	12.1862	12.1023	11.7168	NA	NA	NA	12.0017	NA	-6.90068	NA	NA	Not detected in smooth	PFAM polysaccharide export protein	Virulence factor -EPS cepacian cluster I/ CPS III / Type IV O-PS	Extracellular [Class 1] ; Outer Membrane [Class 3]
BPSS1833	TSV292_R_RS__01472	TSV292_RS__04355	bceC	UDP-Glucose Dehydrogenase BceC	13.3644	13.1161	13.2306	NA	NA	NA	13.237	NA	-8.13597	NA	NA	Not detected in smooth	Belongs to the UDP-glucose GDP-mannose dehydrogenase family	Virulence factor -EPS cepacian cluster I/ CPS III / Type IV O-PS	Cytoplasmic [Class 3]
BPSS1835	TSV292_R_RS__01470	TSV292_RS__04365	bceA	BceA	12.4148	12.4413	12.6266	NA	NA	NA	12.4942	NA	-7.39317	NA	NA	Not detected in smooth	Belongs to the mannose-6-phosphate isomerase type 2 family	Virulence factor -EPS cepacian cluster I/ CPS III / Type IV O-PS	Cytoplasmic [Class 3]
BPSS1840	TSV292_R_RS__04636	TSV292_RS__04390	NA	N-acetylmuramoyl-L-alanine amidase	NA	NA	NA	12.5367	12.3895	12.5973	NA	12.5078	5.61427	NA	NA	Not detected in rough	N-Acetylmuramoyl-L-alanine amidase	Defence mechanism	Extracellular [Class 1] ; Cytoplasmic [Class 3]
BPSS1844	TSV292_R_RS__01461	TSV292_RS__04415	NA	hypothetical protein	12.8999	12.8621	13.0702	10.7212	10.7388	10.625	12.9441	10.695	-2.24901	5.62873e-05	0.00155643	lower abundance in smooth	YCII-related domain	Function unknown	Unknown [Class 3]
BPSS1846	TSV292_R_RS__01459	TSV292_RS__04435	NA	hypothetical protein	17.8874	17.8083	17.6744	13.5871	13.4796	13.1871	17.7901	13.4179	-4.37212	6.29952e-05	0.00166618	lower abundance in smooth	Bacterial protein of unknown function (DUF883)	Function unknown	Unknown [Class 3]
BPSS1847	TSV292_R_RS__01458	TSV292_RS__04440	NA	lipoprotein	12.5743	12.3581	13.8005	NA	NA	NA	12.911	NA	-7.80992	NA	NA	Not detected in smooth	Las17-binding protein actin regulator	Function unknown	Unknown [Class 3]
BPSS1848	TSV292_R_RS__01457	TSV292_RS__04445	NA	hypothetical protein	NA	NA	NA	9.39407	8.984	9.09912	NA	9.15907	2.26554	NA	NA	Not detected in rough	AI-2E family transporter	Function unknown	Cytoplasmic Membrane [Class 3]
BPSS1849	TSV292_R_RS__01456	TSV292_RS__03100	NA	hypothetical protein	12.6428	12.7332	12.7924	NA	NA	NA	12.7228	NA	-7.62172	NA	NA	Not detected in smooth	-	Function unknown	Unknown [Class 3]
BPSS1853	TSV292_R_RS__01452	TSV292_RS__04470	NA	short chain dehydrogenase	NA	NA	NA	11.6725	11.7911	11.5111	NA	11.6582	4.76471	NA	NA	Not detected in rough	Dehydrogenase	Multiple categories	Cytoplasmic [Class 3]
BPSS1854	TSV292_R_RS__01451	TSV292_RS__04475	NA	short chain dehydrogenase	9.90491	9.85693	9.44288	NA	NA	NA	9.73491	NA	-4.63384	NA	NA	Not detected in smooth	PFAM short-chain dehydrogenase reductase SDR	Multiple categories	Cytoplasmic [Class 3]
BPSS1857	TSV292_R_RS__01448	TSV292_RS__04490	NA	acyl-CoA dehydrogenase	10.4823	10.7883	9.91624	NA	NA	NA	10.3956	NA	-5.29456	NA	NA	Not detected in smooth	acyl-CoA dehydrogenase	Energy production and conversion	Cytoplasmic [Class 3]
BPSS1858	TSV292_R_RS__01447	TSV292_RS__04495	NA	LysR family transcriptional regulator	NA	NA	NA	9.60378	9.57324	10.3817	NA	9.85291	2.95938	NA	NA	Not detected in rough	LysR substrate binding domain	Transcription	Cytoplasmic [Class 3]
BPSS1858.1	NA	NA	NA	NA	10.8661	11.271	11.4609	NA	NA	NA	11.1993	NA	-6.09826	NA	NA	Not detected in smooth	NA	Function unknown	NA
BPSS1865	TSV292_R_RS__01440	TSV292_RS__04530	trpS	tryptophanyl-tRNA synthetase	NA	NA	NA	6.72084	8.37236	8.45899	NA	7.85073	0.957205	NA	NA	Not detected in rough	Belongs to the class-I aminoacyl-tRNA synthetase family	Translation	Cytoplasmic [Class 3]
BPSS1869	TSV292_R_RS__01436	TSV292_RS__04550	NA	dehalogenase	13.5502	13.5205	13.3361	11.7321	11.8542	12.2526	13.4689	11.9463	-1.52262	0.00443514	0.0132569	No difference	Haloacid dehalogenase, type II	Function unknown	Cytoplasmic [Class 3]
BPSS1871	TSV292_R_RS__00218	TSV292_RS__04560	NA	chemotaxis-related histidine kinase	NA	NA	NA	10.3181	10.4001	10.1279	NA	10.282	3.3885	NA	NA	Not detected in rough	ATP-binding region ATPase domain protein	Signal transduction	Cytoplasmic [Class 3]
BPSS1878	TSV292_R_RS__01426	TSV292_RS__04600	NA	dehydrogenase	10.9469	10.9814	11.3688	12.804	12.7814	13.0905	11.099	12.892	1.79293	0.000674597	0.00444454	upper abundance in smooth	belongs to the aldehyde dehydrogenase family	Energy production and conversion	Cytoplasmic [Class 3]
BPSS1879	TSV292_R_RS__01425	TSV292_RS__04605	NA	acetolactate synthase	9.66776	10.6583	9.98006	11.7751	11.8669	11.7509	10.102	11.7977	1.69562	0.027015	0.0463368	No difference	Belongs to the TPP enzyme family	Multiple categories	Cytoplasmic [Class 3]
BPSS1885	TSV292_R_RS__01419	TSV292_RS__04635	NA	aromatic hydrocarbons catabolism-related reductase	13.3785	13.1882	13.4163	11.989	11.7232	11.7041	13.3276	11.8054	-1.52224	0.000284873	0.00286743	lower abundance in smooth	PFAM FAD-dependent pyridine nucleotide-disulphide oxidoreductase	Function unknown	Cytoplasmic [Class 3]
BPSS1887	TSV292_R_RS__01417	TSV292_RS__04645	NA	aromatic oxygenase	13.7989	13.7483	14.1365	11.7302	11.6745	11.894	13.8946	11.7662	-2.12834	0.000520545	0.00394189	lower abundance in smooth	dioxygenase beta subunit	Secondary structure	Cytoplasmic [Class 3]
BPSS1891	TSV292_R_RS__01413	TSV292_RS__04665	catB	muconate cycloisomerase I	10.6225	10.7876	10.8909	12.553	12.4211	12.3426	10.767	12.4389	1.67188	0.000106588	0.00204761	upper abundance in smooth	mandelate racemase muconate lactonizing	Cell wall/membrane/envelop biogenesis	Cytoplasmic [Class 3]
BPSS1895	TSV292_R_RS__00776	TSV292_RS__04685	cyoC	cytochrome O ubiquinol oxidase subunit III	10.8772	10.37	11.0642	NA	NA	NA	10.7704	NA	-5.66937	NA	NA	Not detected in smooth	Cytochrome O ubiquinol oxidase subunit III	Energy production and conversion	Cytoplasmic Membrane [Class 3]
BPSS1896	TSV292_R_RS__01408	TSV292_RS__04690	cyoB	ubiquinol oxidase polypeptide I	NA	NA	NA	11.3645	10.9366	10.3616	NA	10.8876	3.99405	NA	NA	Not detected in rough	Belongs to the heme-copper respiratory oxidase family	Energy production and conversion	Cytoplasmic Membrane [Class 3]
BPSS1898	TSV292_R_RS__01406	TSV292_RS__02545	fadH	2,4-dienoyl-CoA reductase	NA	NA	NA	8.97178	9.33122	9.05233	NA	9.11845	2.22492	NA	NA	Not detected in rough	NADH flavin oxidoreductase NADH oxidase	Virulence factor -Antimicrobial resistence system	Cytoplasmic [Class 3]
BPSS1916	TSV292_R_RS__01388	TSV292_RS__04790	phbB	acetoacetyl-CoA reductase	18.8977	18.8587	18.831	15.5608	15.649	15.8214	18.8625	15.6771	-3.1854	0.000285285	0.00286743	lower abundance in smooth	Acetoacetyl-CoA reductase	Multiple categories	Cytoplasmic [Class 3]
BPSS1918	TSV292_R_RS__01386	TSV292_RS__04800	NA	alcohol dehydrogenase	14.5044	14.5302	14.5064	11.6213	11.7881	11.8759	14.5137	11.7618	-2.75191	0.000643725	0.00439646	lower abundance in smooth	alcohol dehydrogenase	Function unknown	Cytoplasmic [Class 3]
BPSS1919	TSV292_R_RS__01385	TSV292_RS__04805	NA	hypothetical protein	NA	NA	NA	9.5059	9.41263	9.34041	NA	9.41965	2.52612	NA	NA	Not detected in rough	Protein of unknown function (DUF3562)	Function unknown	Unknown [Class 3]
BPSS1924	TSV292_R_RS__01380	TSV292_RS__04830	NA	hypothetical protein	16.1966	16.163	16.0557	13.1794	13.6445	13.1355	16.1384	13.3198	-2.81863	0.00199093	0.00841075	lower abundance in smooth	SMART Transport-associated and nodulation region	Function unknown	Cytoplasmic [Class 3]
BPSS1926	TSV292_R_RS__01377	TSV292_RS__04845	NA	denylylsulfate kinase	NA	NA	NA	12.6109	12.8991	12.7488	NA	12.7529	5.85941	NA	NA	Not detected in rough	Catalyzes the synthesis of activated sulfate	Nucleotide metabolism and transport	Cytoplasmic Membrane [Class 3]
BPSS1935	TSV292_R_RS__01367	TSV292_RS__04890	NA	TetR family transcriptional regulator	NA	NA	NA	9.78506	10.1294	9.28024	NA	9.73156	2.83804	NA	NA	Not detected in rough	Bacterial regulatory proteins, tetR family	Transcription	Cytoplasmic [Class 3]
BPSS1939	TSV292_R_RS__01363	TSV292_RS__04910	NA	ABC transporter membrane protein	15.0713	14.829	NA	9.79235	9.69638	9.75768	14.9501	9.7488	-5.20134	0.0103953	0.0232063	No difference	ABC-2 family transporter protein	Defence mechanism	Cytoplasmic Membrane [Class 3]
BPSS1959	TSV292_R_RS__01343	TSV292_RS__05020	cdd	cytidine deaminase	14.0694	14.5746	14.2181	11.2683	10.932	11.6422	14.2874	11.2808	-3.00655	0.000474293	0.00371496	lower abundance in smooth	This enzyme scavenges exogenous and endogenous cytidine and 2'-deoxycytidine for UMP synthesis	Nucleotide metabolism and transport	Unknown [Class 3]
BPSS1962	TSV292_R_RS__01340	TSV292_RS__05040	deoC	deoxyribose-phosphate aldolase	14.7167	14.6855	14.8443	13.2896	13.0524	13.3105	14.7488	13.2175	-1.53136	0.000348818	0.00315145	lower abundance in smooth	Catalyzes a reversible aldol reaction between acetaldehyde and D-glyceraldehyde 3-phosphate to generate 2-deoxy- D-ribose 5-phosphate	Nucleotide metabolism and transport	Cytoplasmic [Class 3]
BPSS1991	TSV292_R_RS__01310	TSV292_RS__05185	NA	hypothetical protein	NA	NA	NA	10.9044	11.0323	10.644	NA	10.8602	3.96672	NA	NA	Not detected in rough	PFAM Uracil-DNA glycosylase superfamily	Replication and repair	Cytoplasmic [Class 3]
BPSS1995	TSV292_R_RS__01306	TSV292_RS__03360	irlS2	metal-related two-component system, histidine kinase	NA	NA	NA	12.1764	11.8973	12.1115	NA	12.0617	5.16823	NA	NA	Not detected in rough	Member of a two-component regulatory system	Signal transduction	Cytoplasmic Membrane [Class 3]
BPSS1996	TSV292_R_RS__01305	TSV292_RS__05210	NA	hypothetical protein	11.437	11.935	11.4217	14.6386	14.8537	14.3982	11.5979	14.6302	3.03224	0.000205561	0.00239327	upper abundance in smooth	Domain of unknown function (DUF4148)	Function unknown	Unknown [Class 3]
BPSS2025	TSV292_R_RS__01268	TSV292_RS__05390	NA	decarboxylase	13.4309	13.3113	13.6944	NA	NA	NA	13.4789	NA	-8.37783	NA	NA	Not detected in smooth	to Mus musculus sphingosine-1-phosphate lyase Sgpl1 SWALL O54955 (EMBL AF036894) (568 aa) fasta scores E()	Amino acid metabolism and transport	Cytoplasmic [Class 3]
BPSS2036	TSV292_R_RS__01257	TSV292_RS__05445	NA	AMP-binding acetyl-CoA synthetase	12.197	12.2447	12.3839	NA	NA	NA	12.2752	NA	-7.17413	NA	NA	Not detected in smooth	AMP-binding enzyme	Lipid metabolism	Cytoplasmic [Class 3]
BPSS2042	TSV292_R_RS__01251	TSV292_RS__05475	NA	inner membrane fatty-acid--CoA ligase	13.5692	13.2727	13.4334	NA	NA	NA	13.4251	NA	-8.32404	NA	NA	Not detected in smooth	PFAM AMP-dependent synthetase and ligase	Multiple categories	Cytoplasmic [Class 3]
BPSS2043	TSV292_R_RS__01250	TSV292_RS__05480	NA	hypothetical protein	12.6558	12.4855	12.8722	NA	NA	NA	12.6712	NA	-7.57012	NA	NA	Not detected in smooth	Thioesterase superfamily	Secondary structure	Unknown [Class 3]
BPSS2045	TSV292_R_RS__01248	TSV292_RS__05490	NA	hypothetical protein	NA	NA	NA	10.1154	10.0321	10.3967	NA	10.1814	3.28789	NA	NA	Not detected in rough	NUDIX domain	Replication and repair	Cytoplasmic [Class 3]
BPSS2057	NA	TSV292_RS__00595	NA	IS element transposase	NA	NA	NA	10.2396	10.0568	10.0583	NA	10.1182	3.2247	NA	NA	Not detected in rough	similarity to OMNI NTL01RS2573	Replication and repair	Cytoplasmic [Class 3]
BPSS2087	TSV292_R_RS__01223	TSV292_RS__05640	NA	LacI family regulatory protein	NA	NA	NA	10.002	10.3626	10.3104	NA	10.225	3.33148	NA	NA	Not detected in rough	helix_turn _helix lactose operon repressor	Transcription	Cytoplasmic [Class 3]
BPSS2104	TSV292_R_RS__01198	TSV292_RS__05765	TssM-6	hypothetical protein	NA	NA	NA	10.5662	NA	10.8917	NA	10.729	3.83546	NA	NA	Not detected in rough	type VI secretion protein	Virulence factor -T6SS-3/tss-6	Outer Membrane [Class 3]
BPSS2114	TSV292_R_RS__01186	TSV292_RS__05810	NA	oxidoreductase/short-chain dehydrogenase	11.9339	11.5603	12.3057	NA	NA	NA	11.9333	NA	-6.83226	NA	NA	Not detected in smooth	PFAM short-chain dehydrogenase reductase SDR	Multiple categories	Cytoplasmic [Class 3]
BPSS2116	TSV292_R_RS__01183	TSV292_RS__05830	dsdA	D-serine dehydratase	12.1853	12.3407	11.8355	NA	NA	NA	12.1205	NA	-7.01944	NA	NA	Not detected in smooth	Belongs to the serine threonine dehydratase family. DsdA subfamily	Amino acid metabolism and transport	Cytoplasmic [Class 3]
BPSS2125	TSV292_R_RS__01173	TSV292_RS__05875	lldA	L-lactate dehydrogenase	13.0211	12.9356	13.3448	NA	NA	NA	13.1005	NA	-7.99944	NA	NA	Not detected in smooth	Dehydrogenase	Energy production and conversion	Cytoplasmic [Class 3]
BPSS2126	TSV292_R_RS__01172	TSV292_RS__05880	NA	FAA-hydrolase	12.307	12.0985	12.0322	9.1206	8.04915	8.89636	12.1459	8.68871	-3.45718	0.00611808	0.016566	No difference	PFAM fumarylacetoacetate (FAA) hydrolase	Secondary structure	Unknown (This protein may have multiple localization sites) [Class 3]
BPSS2129	TSV292_R_RS__01169	TSV292_RS__05895	NA	hypothetical protein	9.52518	9.60228	NA	12.7415	12.8226	13.0377	9.56373	12.8673	3.30355	0.000141987	0.00218572	upper abundance in smooth	-	Function unknown	Cytoplasmic [Class 3]
BPSS2130	TSV292_R_RS__01167	TSV292_RS__05900	NA	acetyl-CoA synthetase	NA	NA	NA	8.33205	9.0277	8.3945	NA	8.58475	1.69123	NA	NA	Not detected in rough	PFAM GCN5-related N-acetyltransferase	Multiple categories	Cytoplasmic [Class 3]
BPSS2132	TSV292_R_RS__01163	TSV292_RS__05920	NA	Fis family transcriptional regulator	NA	NA	NA	10.9104	11.0883	10.8002	NA	10.933	4.03948	NA	NA	Not detected in rough	Transcriptional regulator	Multiple categories	Cytoplasmic [Class 3]
BPSS2135	TSV292_R_RS__01160	TSV292_RS__05655	NA	DedA family transmembrane protein	NA	NA	NA	9.77645	9.63825	8.88637	NA	9.43369	2.54017	NA	NA	Not detected in rough	SMART Rhodanese domain protein	Inorganic ion transport and metabolism	Cytoplasmic Membrane [Class 3]
BPSS2136	TSV292_R_RS__01159	TSV292_RS__05940	NA	hypothetical protein	NA	NA	NA	11.2982	11.1135	11.679	NA	11.3636	4.47006	NA	NA	Not detected in rough	Outer membrane porin	Function unknown	Outer Membrane [Class 3]
BPSS2137	TSV292_R_RS__01158	TSV292_RS__05945	oppF	oligopeptide transport ATP-binding ABC transportprotein	NA	NA	NA	10.8093	10.1675	10.9672	NA	10.648	3.75448	NA	NA	Not detected in rough	Belongs to the ABC transporter superfamily	Inorganic ion transport and metabolism	Cytoplasmic Membrane [Class 3]
BPSS2138	TSV292_R_RS__01157	TSV292_RS__05950	oppD	oligopeptide transport ATP-binding ABC transportprotein	NA	NA	NA	10.1396	10.3224	10.724	NA	10.3953	3.50181	NA	NA	Not detected in rough	Belongs to the ABC transporter superfamily	Inorganic ion transport and metabolism	Cytoplasmic Membrane [Class 3]
BPSS2142	TSV292_R_RS__01153	TSV292_RS__05970	NA	MerR family transcriptional regulator	NA	NA	NA	11.177	11.1495	11.0897	NA	11.1387	4.2452	NA	NA	Not detected in rough	Cupin 2, conserved barrel domain protein	Transcription	Cytoplasmic [Class 3]
BPSS2164	TSV292_R_RS__01132	TSV292_RS__06075	NA	acylphosphatase	NA	NA	NA	12.2505	12.0633	12.3314	NA	12.2151	5.32154	NA	NA	Not detected in rough	Belongs to the acylphosphatase family	Energy production and conversion	Cytoplasmic [Class 3]
BPSS2168	TSV292_R_RS__01128	TSV292_RS__06095	ispH	4-hydroxy-3-methylbut-2-enyl diphosphate reductase	11.8494	11.8911	12.0701	13.6751	13.8948	13.6273	11.9369	13.7324	1.79549	9.40644e-05	0.00199613	upper abundance in smooth	Catalyzes the conversion of 1-hydroxy-2-methyl-2-(E)- butenyl 4-diphosphate (HMBPP) into a mixture of isopentenyl diphosphate (IPP) and dimethylallyl diphosphate (DMAPP). Acts in the terminal step of the DOXP MEP pathway for isoprenoid precursor biosynthesis	Multiple categories	Cytoplasmic [Class 3]
BPSS2172	TSV292_R_RS__01124	TSV292_RS__06115	NA	hypothetical protein	12.4268	12.559	12.9536	NA	NA	NA	12.6465	NA	-7.54542	NA	NA	Not detected in smooth	-	Function unknown	Cytoplasmic [Class 3]
BPSS2177	TSV292_R_RS__01116	TSV292_RS__06145	NA	LysR family transcriptional regulator	7.82926	8.9217	8.71478	NA	NA	NA	8.48858	NA	-3.38751	NA	NA	Not detected in smooth	Transcriptional regulator	Transcription	Cytoplasmic [Class 3]
BPSS2178	TSV292_R_RS__01115	TSV292_RS__06150	NA	hypothetical protein	10.9092	11.0438	11.2291	NA	NA	NA	11.0607	NA	-5.9596	NA	NA	Not detected in smooth	glyoxalase bleomycin resistance protein dioxygenase	Amino acid metabolism and transport	Cytoplasmic [Class 3]
BPSS2188	TSV292_R_RS__04566	TSV292_RS__06205	NA	hypothetical protein	12.4873	12.4591	12.4344	NA	NA	NA	12.4603	NA	-7.35919	NA	NA	Not detected in smooth	AAA ATPase	Coenzyme metabolism	Cytoplasmic [Class 3]
BPSS2199	TSV292_R_RS__01093	TSV292_RS__06260	NA	transcription regulator AsnC	NA	NA	NA	8.44489	9.50467	8.90672	NA	8.95209	2.05857	NA	NA	Not detected in rough	helix_turn_helix ASNC type	Transcription	Cytoplasmic [Class 3]
BPSS2204	TSV292_R_RS__01088	TSV292_RS__06285	NA	GntR family transcriptional regulator	11.8416	11.8975	11.8418	NA	NA	NA	11.8603	NA	-6.75924	NA	NA	Not detected in smooth	regulatory protein GntR HTH	Transcription	Cytoplasmic [Class 3]
BPSS2214	TSV292_R_RS__01077	TSV292_RS__06340	katE	hydroperoxidase II	14.043	14.1608	14.3116	NA	NA	NA	14.1718	NA	-9.07071	NA	NA	Not detected in smooth	Belongs to the catalase family	Energy production and conversion	Cytoplasmic [Class 3]
BPSS2218	TSV292_R_RS__01073	TSV292_RS__06365	rpoN	RNA polymerase factor sigma-54	10.6472	10.6464	11.0275	NA	NA	NA	10.7737	NA	-5.67262	NA	NA	Not detected in smooth	Sigma factors are initiation factors that promote the attachment of RNA polymerase to specific initiation sites and are then released	Transcription	Cytoplasmic [Class 3]
BPSS2221	TSV292_R_RS__01070	TSV292_RS__06380	NA	hypothetical protein	11.6391	NA	12.1289	NA	NA	NA	11.884	NA	-6.7829	NA	NA	Not detected in smooth	Domain of unknown function (DUF892)	Function unknown	Cytoplasmic [Class 3]
BPSS2222	TSV292_R_RS__01069	TSV292_RS__06385	NA	hypothetical protein	NA	NA	NA	NA	10.1758	10.2682	NA	10.222	3.32847	NA	NA	Not detected in rough	Protein of unknown function (DUF3005)	Function unknown	Cytoplasmic [Class 3]
BPSS2223	TSV292_R_RS__01068	TSV292_RS__06390	NA	hypothetical protein	10.7574	10.5446	10.4992	NA	NA	NA	10.6004	NA	-5.49935	NA	NA	Not detected in smooth	PFAM MltA-interacting MipA family protein	Cell wall/membrane/envelop biogenesis	Unknown [Class 3]
BPSS2227	TSV292_R_RS__01062	TSV292_RS__06420	NA	hypothetical protein	11.0541	11.0498	11.3707	NA	NA	NA	11.1582	NA	-6.05712	NA	NA	Not detected in smooth	-	Function unknown	Unknown [Class 3]
BPSS2230	TSV292_R_RS__01058	TSV292_RS__06440	NA	hypothetical protein	12.5646	12.5703	12.4686	NA	NA	NA	12.5345	NA	-7.43342	NA	NA	Not detected in smooth	PFAM PRC-barrel domain protein	Function unknown	Unknown [Class 3]
BPSS2246	TSV292_R_RS__01043	TSV292_RS__06515	NA	sensor kinase/response regulator fusion protein	11.4278	NA	11.0019	NA	NA	NA	11.2148	NA	-6.11377	NA	NA	Not detected in smooth	histidine kinase A domain protein	Virulence factor -Antimicrobial resistence system	Cytoplasmic Membrane [Class 3]
BPSS2249	TSV292_R_RS__01040	TSV292_RS__06530	NA	Fis family transcriptional regulator	12.5131	12.8264	12.7857	NA	NA	NA	12.7084	NA	-7.60733	NA	NA	Not detected in smooth	response regulator	Signal transduction	Cytoplasmic [Class 3]
BPSS2251	TSV292_R_RS__01038	TSV292_RS__06540	NA	LPS biosynthesis related transferase	NA	NA	NA	11.5329	11.2168	NA	NA	11.3748	4.48131	NA	NA	Not detected in rough	glycosyl transferase group 1	Virulence factor -LPS biosynthesis	Cytoplasmic [Class 3]
BPSS2265	TSV292_R_RS__01024	TSV292_RS__06610	NA	monooxygenase	NA	NA	NA	11.7745	11.6763	12.2193	NA	11.89	4.99649	NA	NA	Not detected in rough	Nitrilotriacetate monooxygenase	Energy production and conversion	Cytoplasmic [Class 3]
BPSS2270	TSV292_R_RS__04660	TSV292_RS__06640	lpdV	dihydrolipoamide dehydrogenase	11.6266	12.0511	12.0222	14.3692	14.1763	14.2253	11.9	14.2569	2.35694	0.00097692	0.00548964	upper abundance in smooth	Dihydrolipoyl dehydrogenase	Energy production and conversion	Cytoplasmic [Class 3]
BPSS2271	TSV292_R_RS__01017	TSV292_RS__03665	bkdB	branched-chain alpha-keto acid dehydrogenase subunit E2	12.8147	12.6948	12.9782	15.0393	14.9251	15.0469	12.8292	15.0038	2.17455	0.000214641	0.00243305	upper abundance in smooth	e3 binding domain	Energy production and conversion	Cytoplasmic [Class 3]
BPSS2272	TSV292_R_RS__01016	TSV292_RS__06650	bkdA2	2-oxoisovalerate dehydrogenase subunit beta	11.8021	12.0147	12.0016	15.1262	14.9824	14.9081	11.9394	15.0056	3.06614	5.52896e-06	0.000763973	upper abundance in smooth	PFAM Transketolase central region	Energy production and conversion	Cytoplasmic [Class 3]
BPSS2273	TSV292_R_RS__01015	TSV292_RS__06655	bkdA1	2-oxoisovalerate dehydrogenase subunit alpha	12.1989	12.1908	12.5499	14.3647	14.0507	14.4174	12.3132	14.2776	1.9644	0.000284797	0.00286743	upper abundance in smooth	e1 component (alpha subunit)	Energy production and conversion	Cytoplasmic [Class 3]
BPSS2276	TSV292_R_RS__01012	TSV292_RS__06670	NA	LysR family transcriptional regulator	NA	NA	NA	9.08599	NA	9.62884	NA	9.35741	2.46389	NA	NA	Not detected in rough	LysR substrate binding domain	Transcription	Cytoplasmic [Class 3]
BPSS2279	TSV292_R_RS__01010	TSV292_RS__06680	NA	bifunctional pyridine nucleotide-disulfide oxidoreductase/patatin-like phospholipase	11.9552	12.0051	12.2726	NA	NA	NA	12.0776	NA	-6.97656	NA	NA	Not detected in smooth	Pyridine nucleotide-disulphide oxidoreductase	Function unknown	Unknown (This protein may have multiple localization sites) [Class 3]
BPSS2280	TSV292_R_RS__01009	TSV292_RS__06685	NA	DksA/TraR C4-type zinc finger protein	NA	NA	NA	8.11291	NA	7.39332	NA	7.75312	0.859593	NA	NA	Not detected in rough	PFAM zinc finger DksA TraR C4-type	Signal transduction	Cytoplasmic [Class 3]
BPSS2281	TSV292_R_RS__01008	TSV292_RS__06695	NA	PHB depolymerase	NA	NA	NA	8.30204	8.99482	7.26976	NA	8.18887	1.29535	NA	NA	Not detected in rough	Polyhydroxyalkanoate depolymerase, intracellular	Lipid metabolism	Cytoplasmic [Class 3]
BPSS2283	TSV292_R_RS__01006	TSV292_RS__06705	NA	hypothetical protein	12.3825	12.3894	12.0901	10.0569	10.1691	10.2305	12.2874	10.1522	-2.13521	0.000311122	0.0030202	lower abundance in smooth	AAA domain	Function unknown	Cytoplasmic [Class 3]
BPSS2286	TSV292_R_RS__01003	TSV292_RS__06720	NA	hypothetical protein	11.0779	11.3645	11.1953	NA	NA	NA	11.2126	NA	-6.1115	NA	NA	Not detected in smooth	PFAM CBS domain containing protein	Function unknown	Extracellular [Class 1] ; Cytoplasmic [Class 3]
BPSS2287	TSV292_R_RS__01002	TSV292_RS__06725	NA	hypothetical protein	NA	NA	NA	11.8951	10.459	11.9513	NA	11.4351	4.54161	NA	NA	Not detected in rough	nitroreductase	Energy production and conversion	Unknown [Class 3]
BPSS2288	TSV292_R_RS__01001	TSV292_RS__06730	NA	heat shock protein 20	18.893	18.8306	18.8687	15.4252	15.5425	15.5024	18.8641	15.49	-3.37408	3.00495e-06	0.000763973	lower abundance in smooth	Belongs to the small heat shock protein (HSP20) family	Post-translational modification, protein turnover, chaperone functions	Unknown [Class 3]
BPSS2293	TSV292_R_RS__00996	TSV292_RS__06755	NA	quinone oxidoreductase	10.9063	11.0312	11.5554	NA	NA	NA	11.1643	NA	-6.06322	NA	NA	Not detected in smooth	Quinone oxidoreductase	Energy production and conversion	Cytoplasmic [Class 3]
BPSS2305	TSV292_R_RS__00981	TSV292_RS__06830	NA	lipoprotein	10.1591	10.2576	10.3162	NA	NA	NA	10.2443	NA	-5.14326	NA	NA	Not detected in smooth	Thioredoxin-like	Multiple categories	Unknown [Class 3]
BPSS2307	TSV292_R_RS__00979	TSV292_RS__06840	NA	amidase	NA	NA	NA	10.8046	10.5312	10.5405	NA	10.6254	3.73191	NA	NA	Not detected in rough	Amidase	Translation	Cytoplasmic [Class 3]
BPSS2308	TSV292_R_RS__00978	TSV292_RS__06845	NA	hypothetical protein	9.96483	9.17685	9.11753	11.1301	10.984	10.7673	9.41974	10.9605	1.54072	0.0192676	0.036102	No difference	-	Function unknown	Unknown [Class 3]
BPSS2312	TSV292_R_RS__00974	TSV292_RS__06865	NA	modulator of DNA gyrase	11.2676	11.0609	10.7357	9.28622	9.23656	9.83132	11.0214	9.45137	-1.57004	0.00352578	0.0115522	No difference	Putative modulator of DNA gyrase	Function unknown	Cytoplasmic [Class 3]
BPSS2314	TSV292_R_RS__00971	TSV292_RS__06875	NA	sensor kinase	NA	NA	NA	NA	8.98755	9.33766	NA	9.1626	2.26908	NA	NA	Not detected in rough	Histidine kinase	Signal transduction	Cytoplasmic Membrane [Class 3]
BPSS2315	TSV292_R_RS__02407	TSV292_RS__06880	NA	response regulator protein	NA	NA	NA	9.96192	10.3315	10.0004	NA	10.0979	3.20443	NA	NA	Not detected in rough	response regulator	Transcription	Cytoplasmic [Class 3]
BPSS2317	TSV292_R_RS__00968	TSV292_RS__06890	NA	hypothetical protein	9.46803	9.37854	9.39782	NA	NA	NA	9.4148	NA	-4.31373	NA	NA	Not detected in smooth	Iron-containing redox enzyme	Coenzyme metabolism	Cytoplasmic [Class 3]
BPSS2331	TSV292_R_RS__00954	TSV292_RS__06960	NA	lipoprotein	NA	NA	NA	11.1496	11.1216	10.9624	NA	11.0779	4.18433	NA	NA	Not detected in rough	PFAM VacJ family lipoprotein	Cell wall/membrane/envelop biogenesis	Outer Membrane [Class 3]
BPSS2339	TSV292_R_RS__00946	TSV292_RS__07000	shc	squalene--hopene cyclase	12.626	12.6163	12.7392	14.3776	14.4105	14.6089	12.6605	14.4657	1.80517	0.000168855	0.00224935	upper abundance in smooth	Squalene--hopene cyclase	Lipid metabolism	Cytoplasmic Membrane [Class 3]
BPSS2344	TSV292_R_RS__00941	TSV292_RS__07025	NA	response regulator protein	NA	NA	NA	8.85735	9.53859	9.52294	NA	9.30629	2.41277	NA	NA	Not detected in rough	Pfam Response regulator receiver	Signal transduction	Cytoplasmic [Class 3]
BPSS2345	TSV292_R_RS__00940	TSV292_RS__07030	NA	sensory kinase	11.826	11.8553	11.8704	NA	NA	NA	11.8506	NA	-6.74949	NA	NA	Not detected in smooth	Histidine kinase	Signal transduction	Cytoplasmic Membrane [Class 3]
BPSS2347	TSV292_R_RS__00938	TSV292_RS__07040	NA	RNA polymerase sigma factor	NA	NA	NA	10.4944	10.4564	10.1224	NA	10.3577	3.46418	NA	NA	Not detected in rough	Belongs to the sigma-70 factor family. ECF subfamily	Transcription	Cytoplasmic [Class 3]
BPSS2347a	TSV292_R_RS__00937	TSV292_RS__07045	NA	hypothetical protein	NA	NA	NA	11.1587	11.2107	11.2891	NA	11.2195	4.32599	NA	NA	Not detected in rough	Putative zinc-finger	Function unknown	Unknown [Class 3]
BPSS2351.1	NA	NA	NA	NA	11.7597	11.792	11.4714	NA	NA	NA	11.6744	NA	-6.5733	NA	NA	Not detected in smooth	NA	Function unknown	NA
