# Supplementary material for: Co-isolation of genetically distinct Burkholderia pseudomallei strains from a single patient in North Queensland
Source: PLoS One. 2025 Dec 18;20(12):e0338333. doi: 10.1371/journal.pone.0338333 (PMC12714287; doi:10.1371/journal.pone.0338333)
Supplement: S11 Table — (XLSX) [file pone.0338333.s016.xlsx]

## Sheet: Table S11
S11 Table. Antibiotic resistance gene prediction
Isolate	Contig_ORF	Locustag	Locustag K96293	Start	Stop	Orientation	Cut_Off	Pass_Bitscore	Best_Hit_Bitscore	Best_Hit	Best_Identities	CARD_ARO	Drug Class	Resistance Mechanism	AMR Gene Family	Predicted_DNA	Predicted_Protein	Percentage Length of Reference Sequence	Model_ID	Antibiotic
TSV292_1 (rough)	contig_1_594	TSV292_R_RS__01304		755461	758646	-	Strict	750	1644.79	adeF	79.49	3000777	fluoroquinolone antibiotic; tetracycline antibiotic	antibiotic efflux	resistance-nodulation-cell division (RND) antibiotic efflux pump	ATGAACATATCGAAATTCTTCATTGATCGACCGATCTTCGCAGGGGTGCTGTCGGTCATCATCCTGCTCGCCGGGATGATCGCGATGTTCCTGCTGCCGATTTCCGAGTATCCGGAAGTCGTGCCGCCGTCCGTGATCGTCAAGGCGCAATACCCGGGCGCGAACCCGAAGGTGATCGCCGAGACGGTCGCGTCGCCGCTCGAGGAGCAGATCAACGGTGTCGAGGACATGCTGTACATGCAGTCGCAGGCGAACAGCGACGGCAACATGACGATCACCGTCACGTTCAAGCTCGGCACCGATCCGGACAAGGCGACGCAGCTCGTGCAGAACCGCGTGAACCAGGCGCTGCCGCGCCTGCCGGAAGACGTGCAGCGGCTCGGGATCACGACGGTCAAG…	MNISKFFIDRPIFAGVLSVIILLAGMIAMFLLPISEYPEVVPPSVIVKAQYPGANPKVIAETVASPLEEQINGVEDMLYMQSQANSDGNMTITVTFKLGTDPDKATQLVQNRVNQALPRLPEDVQRLGITTVKSSPTLTMVVHLISPNDSYDMTYLRNYALINVKDRLSRIQGVGQVQLWGAGDYAMRVWLDPQKVAQRNLTADDVVRAIREQNVQVAAGVIGASPTLPGTPLQLSVNARGRLQNEDEFGDIVVKTAPDGGVTHLRDIARIELDASEYGLRSLLDNKPAVAMAINQSPGANSLAISDEVRKTMAELKQDFPAGVDYRIVYDPTQFVRSSIKAVVHTLLEAIALVVIVVIVFLQTWRASIIPLIAVPVSIVGTFSLLLLFGYSINALSLF…	100.19	153	tetracycline
	contig_1_1289	TSV292_R_RS__00605	BPSS1997	1636190	1636999	+	Perfect	500	554.673	OXA-59	100	3001772	carbapenem; cephalosporin; penam	antibiotic inactivation	OXA beta-lactamase	ATGAAATTCCGACACGCGCTGTCGAGCGCATTCGTTTTGCTGGGTTGCATCGCCGCGTCGGCGCATGCGAAGACGATCTGCACGGCGATCGCCGATGCGGGCACGGGCAAGCTGCTGGTGCAGGACGGCGATTGCGGCCGCCGCGCATCGCCCGCGTCGACGTTCAAGATCGCGATCAGCCTGATGGGCTACGACGCAGGCTTCCTGCGCAACGAGCATGACCCGGTGCTGCCGTATCGCGACAGTTACATCGCGTGGGGTGGCGAAGCATGGAAGCAGCCGACCGATCCGACGCGCTGGCTCAAGTATTCGGTCGTGTGGTATTCGCAGCAGGTGGCGCACCATCTCGGCGCGCAGCGCTTCGCGCAGTATGCGAAGGCGTTCGGCTACGGCAATGCG…	MKFRHALSSAFVLLGCIAASAHAKTICTAIADAGTGKLLVQDGDCGRRASPASTFKIAISLMGYDAGFLRNEHDPVLPYRDSYIAWGGEAWKQPTDPTRWLKYSVVWYSQQVAHHLGAQRFAQYAKAFGYGNADVSGDPGQNNGLDRAWIGSSLQISPLEQLEFLGKMLNRKLPVSPTAVDMTERIVESTTLADGTVVHGKTGVSYPLLADGTRDWARGSGWFVGWIVRGKQTLVFARLTQDERKQPVSAGIRTREAFLRDLPRLLAAR	100	1449	cloxacillin; oxacillin; cefalotin
	contig_1_2507	TSV292_R_RS__02524	BPSS0879	3225488	3226612	-	Strict	600	739.954	Burkholderia pseudomallei Omp38	99.73	3004123	monobactam; carbapenem; cephalosporin; cephamycin; penam; penem	reduced permeability to antibiotic	General Bacterial Porin with reduced permeability to beta-lactams	ATGAACAAGACTCTGATTGTTGCAGCAGTTGCTGCATCGTTCGCAACCGTCGCTCACGCGCAAAGCAGCGTCACGCTGTACGGTGTGCTCGACGCGGGCATCACGTACCAAAGCAACGTCGCGACGCCGTCGGGCTCGGGCAAGTCGCTGTGGTCGGTCGGCGCCGGCGTCGACCAAAGCCGTTTCGGTCTGCGCGGCTCGGAAGACCTGGGTGGCGGCCTGAAGGCGATCTTCACGTTGGAAAGCGGCTTCAACATCGGTAACGGCCGCTTCAACAACGGTGGCGGCATGTTCAACCGTCAAGCGTTCGTCGGTCTGTCGAGCAACTACGGCACCGTCACGCTGGGCCGTCAGTACGACGCAACCCAAGACTACCTGTCGCCGCTGTCGGCAACGGGC…	MNKTLIVAAVAASFATVAHAQSSVTLYGVLDAGITYQSNVATPSGSGKSLWSVGAGVDQSRFGLRGSEDLGGGLKAIFTLESGFNIGNGRFNNGGGMFNRQAFVGLSSNYGTVTLGRQYDATQDYLSPLSATGTWGGTYFAHPLNNDRLNTNGDVAVNNTVKFTSANYAGLQFGGTYSFSNNSQFANNRAYSAGASYQFQGLKVGAAYSQANNAGANTTGATDPLTGFNIGGTNAASIQGRSRVYGAGASYAYGPLQGGLLWTQSRLDNLANGAPTIRADNYEANVKYNLTPALGLGVAYTYTNAKANGESAHWNQVGVQADYALSKRTDVYAQAVYQRSSKNANASIYNGDLSTPFSTSINQTAATVGLRHRF	100	2786	cefoxitin; ceftazidime; imipenem; benzylpenicillin
	contig_2_1762	TSV292_R_RS__04345	BPSL0815	1988432	1991632	+	Strict	750	763.066	adeF	42.44	3000777	fluoroquinolone antibiotic; tetracycline antibiotic	antibiotic efflux	resistance-nodulation-cell division (RND) antibiotic efflux pump	ATGGCAAAGTTTTTTATCGATCGCCCGATCTTCGCGTGGGTGATCGCCATCATCCTGATGCTGGCCGGCGTCGCGGCGATCTTCACGCTGCCGATCGCCCAGTATCCGACGATCGCGCCGCCGTCGATCCAGATCACCGCGAACTACCCGGGCGCTTCGGCGAAGACCGTCGAAGACACCGTCACGCAGGTGATCGAGCAGCAGATGAGCGGCCTCGACAACTTCCTGTACATGTCGTCGACGAGTGACGACTCGGGCAACGCGACGATCACGATCACATTCGCGCCGGGCACGAACCCGGACATCGCGCAGGTTCAGGTGCAGAACAAGCTGTCGCTCGCGACGCCGATCCTGCCGCAGGTGGTGCAGCAGCTCGGCCTGTCGGTGACGAAGTCGAGC…	MAKFFIDRPIFAWVIAIILMLAGVAAIFTLPIAQYPTIAPPSIQITANYPGASAKTVEDTVTQVIEQQMSGLDNFLYMSSTSDDSGNATITITFAPGTNPDIAQVQVQNKLSLATPILPQVVQQLGLSVTKSSSSFLLVLAFNSEDGSMNKYDLANYVASHVKDPISRINGVGTVTLFGSQYAMRIWLDPTKLTNYGLTPVDVTSAISAQNVQIAGGQLGGTPAVPGTVLQATITEATLLQTPEQFGNILLKVNQDGSQVRLKDVAQIGLGGETYNFDTKYNGQPTAALGIQLATNANALATAKAVRAKIDEMSAYFPHGLVVKYPYDTTPFVRLSIEEVVKTLLEGIVLVFLVMYLFLQNLRATIIPTIAVPVVLLGTFAIMSMVGFSINVLSMFGLV…	100.66	153	tetracycline
	contig_2_2638	TSV292_R_RS__05242	BPSL1861	3011382	3011720	+	Strict	75	92.4337	qacG	43.81	3007015	disinfecting agents and antiseptics	antibiotic efflux	small multidrug resistance (SMR) antibiotic efflux pump	ATGCAACTTCCAGGTTACGCATGGCTCGCGATCGCGATCGTCGCCGAGGTGGTCGGCACGTCGGCGCTGCGCGCGGCCGAAGGTTTCACGCGGCTCTGGCCGACGCTCGTCGTCGCCCTCGGCTACGGCACCGCGTTCTACTGCCTGTCGCTCACGCTCAAGAGCATGCCCGTCGGCATCGTGTACGCGATCTGGTCGGGCGCGGGCATCGTGCTCATCACGCTCGTCGCGCTCGTGCTCTATCGGCAGGTGCCGGACTGGCCCGCGGTCGTCGGGCTCGCGCTCATCGTCGCGGGCGTCGTGGTGCTCAATCTCTTTTCGAAAATGCAGGCGCATTGA	MQLPGYAWLAIAIVAEVVGTSALRAAEGFTRLWPTLVVALGYGTAFYCLSLTLKSMPVGIVYAIWSGAGIVLITLVALVLYRQVPDWPAVVGLALIVAGVVVLNLFSKMQAH	104.67	5731	benzalkonium chloride
	contig_2_2698	TSV292_R_RS__05302	BPSL1804	3074643	3075842	+	Perfect	500	775.007	amrA	100	3002982	aminoglycoside antibiotic	antibiotic efflux	resistance-nodulation-cell division (RND) antibiotic efflux pump	ATGAAATACGAATGGGCACGCACGCGCCGCTTGTCGGCGGCGCTCGCGGTCGCGGCGTTCGTCGCGGCCGGCTGCGGCAAGCACGAAAGCGAGCACGACGCCGCCGCGCCGCGCGAGGCGAGCGTCGTCACGGTGAAGAAGACATCGGTGCCGCTGTCGGTCGAATTGCCGGGCCGGCTCGACGCGTACCGGCAGGCCGAGGTGCGCGCGCGGGTCGCGGGCATCGTGACCGCGCGCACCTACGAGGAAGGGCAGGAAGTCAAGCGCGGCGCGGTGCTGTTCAGGATCGATCCCGCGCCGTTCAAGGCGGCGCGCGACGCGGCCGCGGGCGCGCTCGAGAAGGCGCGGGCCGCGCACCTCGCGGCGCTCGACAAGCGCCGCCGCTACGACGAGCTCGTG…	MKYEWARTRRLSAALAVAAFVAAGCGKHESEHDAAAPREASVVTVKKTSVPLSVELPGRLDAYRQAEVRARVAGIVTARTYEEGQEVKRGAVLFRIDPAPFKAARDAAAGALEKARAAHLAALDKRRRYDELVRDRAVSERDHTEALADERQAKAAVASARAELARAQLQLDYATVTAPIDGRARRALVTEGALVGQDQATPLTTVEQLDPIYVNFSQPAADVESLRRAVKSGRAAGIAQQDVEVTLVRPDGSTYARKGKLLFADLAVDPSTDTVAMRALFPNPERELLPGAYVRIALDRAVARDAILVPRDALLRTADSATVKVVGQNGKIRDVTVEAAQMKGRDWIVTRGLAGGERVVVVDAAQFEAGTTVKALERGAAAQPASGAAAASAPGRRST	100	1542	tobramycin; azithromycin
	contig_2_2699	TSV292_R_RS__05303	BPSL1803	3075859	3078990	+	Perfect	1750	2090.08	amrB	100	3002983	aminoglycoside antibiotic	antibiotic efflux	resistance-nodulation-cell division (RND) antibiotic efflux pump	ATGGCTCGTTTCTTCATCGATCGCCCGGTGTTCGCATGGGTGATCTCCTTGTTCATCATGCTGGGCGGCATCTTCGCGATCCGCGCGCTGCCCGTCGCGCAGTATCCGGACATCGCGCCGCCCGTCGTCAGCCTCTATGCGACGTATCCGGGCGCGTCCGCGCAGGTCGTCGAGGAATCGGTCACCGCCGTGATCGAGCGCGAGATGAACGGCGTGCCCGGCCTGCTGTACACGTCGGCGACGAGCAGCGCCGGCCAGGCGTCGCTGTCGCTCACGTTCAAGCAGGGCGTGAGCGCCGATCTCGCGGCCGTCGACGTGCAGAACCGCCTGAAAATCGTCGAGGCGCGGCTGCCCGAGCCCGTGCGGCGCGACGGCATCTCGATCGAGAAGGCGGCCGAC…	MARFFIDRPVFAWVISLFIMLGGIFAIRALPVAQYPDIAPPVVSLYATYPGASAQVVEESVTAVIEREMNGVPGLLYTSATSSAGQASLSLTFKQGVSADLAAVDVQNRLKIVEARLPEPVRRDGISIEKAADNAQIIVSLTSEDGRLSGVELGEYASANVLQALRRVEGVGKVQFWGAEYAMRIWPDPVKMAALGLTASDIASAVRAHNARVTIGDVGRSAVPDSAPIAATVLADAPLTTPDAFGAIALRARADGSTLYLRDVARIEFGGNDYNYPSFVNGKTATGMGIKLAPGSNAVATEKRVRATMEELAKFFPPGVKYQIPYETASFVRVSMSKVVTTLVEAGVLVFAVMFLFMQNFRATLIPTLVVPVALLGTFGAMLAAGFSINVLTMFGMVL…	100	476	tobramycin; azithromycin
TSV292_2 (smooth)	contig_1_1042	TSV292_RS__05215		1312162	1312971	-	Strict	500	551.592	OXA-59	99.26	3001772	carbapenem; cephalosporin; penam	antibiotic inactivation	OXA beta-lactamase	ATGAAATTCCGACACGCGCTGTCGAGCGCATTCGTTTTGCTGGGTTGCATCGCCGCGTCGGCGCATGCGAAGACGATCTGCACGGCGATCGCCGATGCGGGCACGGGCAAGCTGCTGCTGCAGGACGGCGATTGCGGCCGCCGCGCATCGCCCGCGTCGACGTTCAAGATCGCGATCAGCCTGATGGGCTACGACGCAGGCTTCCTGCGCAACGAGCATGACCCGGTGCTGCCGTATCGCGACAGTTACATCGCGTGGGGTGGCGAAGCATGGAAGCAGCCGACCGATCCGACGCGCTGGCTCAAGTATTCGGTCGTGTGGTATTCGCAGCAGGTGGCGCACCATCTCGGCGCGCAGCGCTTCGCGCAGTATGCGAAGGCGTTCGGCTACGGCAATGCG…	MKFRHALSSAFVLLGCIAASAHAKTICTAIADAGTGKLLLQDGDCGRRASPASTFKIAISLMGYDAGFLRNEHDPVLPYRDSYIAWGGEAWKQPTDPTRWLKYSVVWYSQQVAHHLGAQRFAQYAKAFGYGNADVSGDPGQNNGLDRAWIGSSLQISPLEQLEFLGKMLNRKLPVSPTAVDMTERIVESTTLADGTVVHGKTGVSYPLLADGTRDWARGSGWFVGWIVRGKQTLVFARLTQDERKQPVSAGIRTREAFLRDLPRLLATR	100	1449	cloxacillin; oxacillin; cefalotin
	contig_1_1763	TSV292_RS__08830	BPSS1997	2215514	2218699	+	Strict	750	1644.79	adeF	79.49	3000777	fluoroquinolone antibiotic; tetracycline antibiotic	antibiotic efflux	resistance-nodulation-cell division (RND) antibiotic efflux pump	ATGAACATATCGAAATTCTTCATTGATCGACCGATCTTCGCAGGGGTGCTGTCGGTCATCATCCTGCTCGCCGGGATGATCGCGATGTTCCTGCTGCCGATTTCCGAGTATCCGGAAGTCGTGCCGCCGTCCGTGATCGTCAAGGCGCAATACCCGGGCGCGAACCCGAAGGTGATCGCCGAGACGGTCGCGTCGCCGCTCGAGGAGCAGATCAACGGTGTCGAGGACATGCTGTACATGCAGTCGCAGGCGAACAGCGACGGCAACATGACGATCACCGTCACGTTCAAGCTCGGCACCGATCCGGACAAGGCGACGCAGCTCGTGCAGAACCGCGTGAACCAGGCGCTGCCGCGCCTGCCGGAAGACGTGCAGCGGCTCGGGATCACGACGGTCAAG…	MNISKFFIDRPIFAGVLSVIILLAGMIAMFLLPISEYPEVVPPSVIVKAQYPGANPKVIAETVASPLEEQINGVEDMLYMQSQANSDGNMTITVTFKLGTDPDKATQLVQNRVNQALPRLPEDVQRLGITTVKSSPTLTMVVHLISPNDSYDMTYLRNYALINVKDRLSRIQGVGQVQLWGAGDYAMRVWLDPQKVAQRNLTADDVVRAIREQNVQVAAGVIGASPTLPGTPLQLSVNARGRLQNEDEFGDIVVKTAPDGGVTHLRDIARIELDASEYGLRSLLDNKPAVAMAINQSPGANSLAISDEVRKTMAELKQDFPAGVDYRIVYDPTQFVRSSIKAVVHTLLEAIALVVIVVIVFLQTWRASIIPLIAVPVSIVGTFSLLLLFGYSINALSLF…	100.19	153	tetracycline
	contig_1_2408	TSV292_RS__12110	BPSS0879	3033601	3034725	+	Perfect	600	741.88	Omp38	100	3004123	monobactam; carbapenem; cephalosporin; cephamycin; penam; penem	reduced permeability to antibiotic	General Bacterial Porin with reduced permeability to beta-lactams	ATGAACAAGACTCTGATTGTTGCAGCAGTTGCTGCATCGTTCGCAACCGTCGCTCACGCGCAAAGCAGCGTCACGCTGTACGGTGTGCTCGACGCGGGCATCACGTACCAAAGCAACGTCGCGACGCCGTCGGGCTCGGGCAAGTCGCTGTGGTCGGTCGGCGCCGGCGTCGACCAAAGCCGTTTCGGTCTGCGCGGCTCGGAAGACCTGGGTGGCGGCCTGAAGGCGATCTTCACGTTGGAAAGCGGCTTCAACATCGGTAACGGCCGCTTCAACAACGGTGGCGGCATGTTCAACCGTCAAGCGTTCGTCGGTCTGTCGAGCAACTACGGCACCGTCACGCTGGGCCGTCAGTACGACGCAACCCAAGACTACCTGTCGCCGCTGTCGGCAACGGGC…	MNKTLIVAAVAASFATVAHAQSSVTLYGVLDAGITYQSNVATPSGSGKSLWSVGAGVDQSRFGLRGSEDLGGGLKAIFTLESGFNIGNGRFNNGGGMFNRQAFVGLSSNYGTVTLGRQYDATQDYLSPLSATGTWGGTYFAHPLNNDRLNTNGDVAVNNTVKFTSANYAGLQFGGTYSFSNNSQFANNRAYSAGASYQFQGLKVGAAYSQANNAGANTTGATDPLTGFNIGGTNAASIQGRSRVYGAGASYAYGPLQGGLLWTQSRLDNLANGAPTIRADNYEANVKYNLTPALGLGVAYTYTNAKANGESTHWNQVGVQADYALSKRTDVYAQAVYQRSSKNANASIYNGDLSTPFSTSINQTAATVGLRHRF	100	2786	cefoxitin; ceftazidime; imipenem; benzylpenicillin
	contig_2_1122	TSV292_RS__18750	BPSL0815	1279462	1282662	+	Strict	750	763.066	bpeB	42.44	3000777	fluoroquinolone antibiotic; tetracycline antibiotic	antibiotic efflux	resistance-nodulation-cell division (RND) antibiotic efflux pump	ATGGCAAAGTTTTTTATCGATCGCCCGATCTTCGCGTGGGTGATCGCCATCATCCTGATGCTGGCCGGCGTCGCGGCGATCTTCACGCTGCCGATCGCCCAGTATCCGACGATCGCGCCGCCGTCGATCCAGATCACCGCGAACTACCCGGGCGCTTCGGCGAAGACCGTCGAAGACACCGTCACGCAGGTGATCGAGCAGCAGATGAGCGGCCTCGACAACTTCCTGTACATGTCGTCGACGAGTGACGACTCGGGCAACGCGACGATCACGATCACATTCGCGCCGGGCACGAACCCGGACATCGCGCAGGTTCAGGTGCAGAACAAGCTGTCGCTCGCGACGCCGATCCTGCCGCAGGTGGTGCAGCAGCTCGGCCTGTCGGTGACGAAGTCGAGC…	MAKFFIDRPIFAWVIAIILMLAGVAAIFTLPIAQYPTIAPPSIQITANYPGASAKTVEDTVTQVIEQQMSGLDNFLYMSSTSDDSGNATITITFAPGTNPDIAQVQVQNKLSLATPILPQVVQQLGLSVTKSSSSFLLVLAFNSEDGSMNKYDLANYVASHVKDPISRINGVGTVTLFGSQYAMRIWLDPTKLTNYGLTPVDVTSAISAQNVQIAGGQLGGTPAVPGTVLQATITEATLLQTPEQFGNILLKVNQDGSQVRLKDVAQIGLGGETYNFDTKYNGQPTAALGIQLATNANALATAKAVRAKIDEMSAYFPHGLVVKYPYDTTPFVRLSIEEVVKTLLEGIVLVFLVMYLFLQNLRATIIPTIAVPVVLLGTFAIMSMVGFSINVLSMFGLV…	100.66	153	tetracycline
	contig_2_1923	TSV292_RS__22845	BPSL1861	2247062	2247400	+	Strict	75	92.4337	qacG	43.81	3007015+C8:L8	disinfecting agents and antiseptics	antibiotic efflux	small multidrug resistance (SMR) antibiotic efflux pump	ATGCAACTTCCAGGTTACGCATGGCTCGCGATCGCGATCGTCGCCGAGGTGGTCGGCACGTCGGCGCTGCGCGCAGCCGAAGGTTTCACGCGGCTCTGGCCGACGCTCGTCGTCGCCCTCGGCTACGGCACCGCGTTCTACTGCCTGTCGCTCACGCTCAAGAGCATGCCCGTCGGCATCGTGTACGCGATCTGGTCGGGCGCGGGCATCGTGCTCATCACGCTCGTCGCGCTCGTGCTCTATCGGCAGGTGCCGGACTGGCCCGCGGTCGTCGGGCTCGCGCTCATCGTCGCGGGCGTCGTGGTGCTCAATCTCTTTTCGAAAATGCAGGCGCATTGA	MQLPGYAWLAIAIVAEVVGTSALRAAEGFTRLWPTLVVALGYGTAFYCLSLTLKSMPVGIVYAIWSGAGIVLITLVALVLYRQVPDWPAVVGLALIVAGVVVLNLFSKMQAH	104.67	5731	benzalkonium chloride
	contig_2_1980	TSV292_RS__23135	BPSL1804	2310053	2311252	+	Perfect	500	775.007	amrA	100	3002982	aminoglycoside antibiotic	antibiotic efflux	resistance-nodulation-cell division (RND) antibiotic efflux pump	ATGAAATACGAATGGGCACGCACGCGCCGCTTGTCGGCGGCGCTCGCGGTCGCGGCGTTCGTCGCGGCCGGCTGCGGCAAGCACGAAAGCGAGCACGACGCCGCCGCGCCGCGCGAGGCGAGCGTCGTCACGGTGAAGAAGACATCGGTGCCGCTGTCGGTCGAATTGCCGGGCCGGCTCGACGCGTACCGGCAGGCCGAGGTGCGCGCGCGGGTCGCGGGCATCGTGACCGCGCGCACCTACGAGGAAGGGCAGGAAGTCAAGCGCGGCGCGGTGCTGTTCAGGATCGATCCCGCGCCGTTCAAGGCGGCGCGCGACGCGGCCGCGGGCGCGCTCGAGAAGGCGCGGGCCGCGCACCTCGCGGCGCTCGACAAGCGCCGCCGCTACGACGAGCTCGTG…	MKYEWARTRRLSAALAVAAFVAAGCGKHESEHDAAAPREASVVTVKKTSVPLSVELPGRLDAYRQAEVRARVAGIVTARTYEEGQEVKRGAVLFRIDPAPFKAARDAAAGALEKARAAHLAALDKRRRYDELVRDRAVSERDHTEALADERQAKAAVASARAELARAQLQLDYATVTAPIDGRARRALVTEGALVGQDQATPLTTVEQLDPIYVNFSQPAADVESLRRAVKSGRAAGIAQQDVEVTLVRPDGSTYARKGKLLFADLAVDPSTDTVAMRALFPNPERELLPGAYVRIALDRAVARDAILVPRDALLRTADSATVKVVGQNGKIRDVTVEAAQMKGRDWIVTRGLAGGERVVVVDAAQFEAGTTVKALERGAAAQPASGAAAASAPGRRST	100	1542	tobramycin; azithromycin
	contig_2_1981	TSV292_RS__23140	BPSL1803	2311269	2314400	+	Perfect	1750	2090.08	amrB	100	3002983	aminoglycoside antibiotic	antibiotic efflux	resistance-nodulation-cell division (RND) antibiotic efflux pump	ATGGCTCGTTTCTTCATCGATCGCCCGGTGTTCGCATGGGTGATCTCCTTGTTCATCATGCTGGGCGGCATCTTCGCGATCCGCGCGCTGCCCGTCGCGCAGTATCCGGACATCGCGCCGCCCGTCGTCAGCCTCTATGCGACGTATCCGGGCGCGTCCGCGCAGGTCGTCGAGGAATCGGTCACCGCCGTGATCGAGCGCGAGATGAACGGCGTGCCCGGCCTGCTGTACACGTCGGCGACGAGCAGCGCCGGCCAGGCGTCGCTGTCGCTCACGTTCAAGCAGGGCGTGAGCGCCGATCTCGCGGCCGTCGACGTGCAGAACCGCCTGAAAATCGTCGAGGCGCGGCTGCCCGAGCCCGTGCGGCGCGACGGCATCTCGATCGAGAAGGCGGCCGAC…	MARFFIDRPVFAWVISLFIMLGGIFAIRALPVAQYPDIAPPVVSLYATYPGASAQVVEESVTAVIEREMNGVPGLLYTSATSSAGQASLSLTFKQGVSADLAAVDVQNRLKIVEARLPEPVRRDGISIEKAADNAQIIVSLTSEDGRLSGVELGEYASANVLQALRRVEGVGKVQFWGAEYAMRIWPDPVKMAALGLTASDIASAVRAHNARVTIGDVGRSAVPDSAPIAATVLADAPLTTPDAFGAIALRARADGSTLYLRDVARIEFGGNDYNYPSFVNGKTATGMGIKLAPGSNAVATEKRVRATMEELAKFFPPGVKYQIPYETASFVRVSMSKVVTTLVEAGVLVFAVMFLFMQNFRATLIPTLVVPVALLGTFGAMLAAGFSINVLTMFGMVL…	100	476	tobramycin; azithromycin
