# Supplementary material for: Co-isolation of genetically distinct Burkholderia pseudomallei strains from a single patient in North Queensland
Source: PLoS One. 2025 Dec 18;20(12):e0338333. doi: 10.1371/journal.pone.0338333 (PMC12714287; doi:10.1371/journal.pone.0338333)
Supplement: S12 Table — (XLSX) [file pone.0338333.s017.xlsx]

## Sheet: Table S12
S12 Table. DNA Methylation prevalence in TSV292 rough and smooth
Isolate	index	Motif	Motif_raw	Methylation_type	Genome_sites	Methylated_sites	Methylation_coverage	Average_Percent_Methylation_per_site	Methylated_position_1	Methylated_position_1_percent	Methylated_position_2	Methylated_position_2_percent
TSV292_1 (rough)	0	GAGATG	1-CGAGATGSBSGNSVN	6mA	2225	2219	0.997	0.8	5	51.139	4	48.273
	1	CACAG	3-CGCACAGCGCGDYSR	6mA	2225	1890	0.849	0.8	4	98.178	8	0.833
	2	GTWWAC	2-BCGTTTACSGNS	6mA	313	305	0.974	0.79	2	46.565	5	40.458
	3	CATCSCCNCCNS	4-CATCSCCGCCCS	6mA	291	67	0.23	0.85	3	98.529	2	1.471
	4	No Motif Assigned	NA	6mA	NA	18859	NA	0.77	NA	NA	NA	NA
TSV292_2 (smooth)	0	CACAG	2-VCGCACAGCSCGDBS	6mA	3673	3145	0.856	0.82	4	97.481	8	0.84
	1	GTWWAC	3-CGTTTACSGNBRCS	6mA	309	304	0.984	0.81	2	46.687	5	41.602
	2	SGGGCNGTSGA	5-SGGGCTGTSGAT	6mA	266	48	0.18	0.81	11	80.392	6	17.647
	3	ATCNCCSCNNNNC	4-CATCVCCSCCCCCC	6mA	1656	212	0.128	0.77	2	83.857	1	7.623
	4	CATCAG	1-SCATCAGCVSSNBSN	6mA	3396	3372	0.993	0.78	3	96.151	9	2.082
	5	No Motif Assigned	NA	6mA	NA	19763	NA	0.78	NA	NA	NA	NA
